# Supplementary material for: Learning Design Rules for Selective Oxidation Catalysts from High-Throughput Experimentation and Artificial Intelligence
Source: ACS Catal. 2022 Jan 31;12(4):2223–32. doi: 10.1021/acscatal.1c04793 (PMC8862133; doi:10.1021/acscatal.1c04793)
Supplement: Supplementary file 2 — cs1c04793_si_002.xlsx [file cs1c04793_si_002.xlsx]

## Sheet: hte_data
N_components	x_P	x_W	x_Ru	x_M1	x_M2	M1	M2	T	MR_i_Ar	MR_i_H2O	MR_i_N2	MR_i_O2	MR_i_Propylen	MR_Argon	MR_Acetaldehyd	MR_Aceton	MR_Acrolein	MR_Acrylsaeure	MR_Benzaldehyde	MR_BSA	MR_CO	MR_CO2	MR_Essigsaeure	MR_Ethylen	MR_Methan	MR_MSA	MR_O2	MR_Propan	MR_Propanal	MR_Propanol	MR_Propionseure	MR_Propylen	MR_PSA	MR_unbekannt_5	MR_unbekannt_10	MR_unbekannt_15	MR_unbekannt_20	MR_unbekannt_25	MR_unbekannt_30	MR_unbekannt_40
3	0.325	0.575	0.1					200	4.01535	4.01535	104.399	20.0767	1.56599	4.02291	0	0	0	0	0	0	0	0	0	0	0	0	39.0418	0	0	0	0	1.57328	0	0	0	0		0	0	0
3	0.325	0.575	0.1					400	4.01535	4.01535	104.399	20.0767	1.56599	3.94276	0	0	0	0	0	0	0.197764	4.56279	0	0	0.0333017	0	25.3025	0	0	0	0	0	0	0	0	0		0	0	0
3	0.55	0.35	0.1					200	4.01535	4.01535	104.399	20.0767	1.56599	4.01167	0	0	0	0	0	0	0	0	0	0	0	0	38.7673	0	0	0	0	1.57693	0	0	0	0		0	0	0
3	0.55	0.35	0.1					400	4.01535	4.01535	104.399	20.0767	1.56599	3.92068	0.00686269	0	0	0	0.00128132	0	2.32677	2.20479	0.0117335	0.0368113	0.0476314	0	27.5704	0.00316529	0	0	0	0	0	0	0	0		0	0	0
3	0.55	0.35	0.1					400	4.01535	4.01535	104.399	20.0767	1.56599	3.90567	0	0	0	0	0	0	0.618945	3.85204	0	0.00234805	0.0406562	0	25.6863	0	0	0	0	0	0	0	0	0		0	0	0
3	0.55	0.35	0.1					400	4.01535	4.01535	104.399	20.0767	1.56599	3.97681	0.00456817	0	0	0	0	0	1.31773	3.17213	0	0.0026081	0.0418326	0	26.7461	0.000993158	0	0	0	0	0.0013017	0	0	0		0	0	0.00255253
3	0.6	0.35	0.05					200	4.01535	4.01535	104.399	20.0767	1.56599	3.97976	0	0	0	0	0	0	0	0	0	0	0	0	38.2993	0	0	0	0	1.5814	0	0	0	0		0	0	0
3	0.6	0.3	0.1					400	4.01535	4.01535	104.399	20.0767	1.56599	3.88915	0	0	0	0	0	0	1.10881	3.30307	0	0.00236884	0.0372044	0.00247668	26.1081	0	0	0	0	0	0.00105366	0	0	0		0	0	0
3	0.6	0.3	0.1					380	4.01535	4.01535	104.399	20.0767	1.56599	4.00384	0	0	0	0	0	0	1.62107	2.66365	0.025411	0.033711	0.0353558	0.0155638	27.6652	0.00331894	0	0	0	0	0.0028035	0	0	0		0	0	0.00290919
3	0.6	0.3	0.1					400	4.01535	4.01535	104.399	20.0767	1.56599	3.97326	0	0	0	0	0	0	0.584596	3.87545	0	0.00202217	0.0382851	0.00898456	26.181	0	0	0	0	0	0.00116428	0	0	0		0	0	0.00280775
3	0.7	0.2	0.1					400	4.01535	4.01535	104.399	20.0767	1.56599	3.88954	0	0	0	0	0	0	1.63826	2.6487	0.00339834	0.0242951	0.0440195	0.0110366	26.582	0.0025649	0	0	0	0	0.00138904	0	0	0		0	0	0
3	0.35	0.3	0.35					350	4.01535	4.01535	104.399	20.0767	1.56599	3.97854	0	0	0	0	0	0	0	4.732	0	0	0.0116022	0	25.2366	0	0	0	0	0.00171146	0	0	0		0	0	0	0
3	0.35	0.3	0.35					400	4.01535	4.01535	104.399	20.0767	1.56599	3.9834	0	0	0	0	0	0	0	4.74244	0	0	0.00767295	0	25.3563	0	0	0	0	0.00169186	0	0	0		0	0	0	0
3	0.3	0.35	0.35					350	4.01535	4.01535	104.399	20.0767	1.56599	3.95524	0	0	0	0	0	0	0	4.69889	0	0	0.0105184	0	25.0846	0	0	0	0	0	0	0	0		0	0	0	0
3	0.3	0.35	0.35					400	4.01535	4.01535	104.399	20.0767	1.56599	3.97532	0	0	0	0	0	0	0	4.71527	0	0	0.00752964	0	25.3452	0	0	0	0	0	0	0	0		0	0	0	0
3	0.3	0.35	0.35					200	4.01535	4.01535	104.399	20.0767	1.56599	3.9449	0.00483003	0	0	0	0	0	0	0	0	0	0	0	37.7667	0	0	0	0	1.53467	0	0	0		0	0	0	0
3	0.05	0.9	0.05					200	4.01535	4.01535	104.399	20.0767	1.56599	4.06883	0	0	0	0	0	0	0	0	0	0	0	0	39.5422	0	0	0	0	1.58468	0	0	0	0		0	0	0
3	0.05	0.9	0.05					200	4.01535	4.01535	104.399	20.0767	1.56599	3.86196	0	0	0	0	0	0	0	0	0	0	0	0	37.439	0	0	0	0	1.52067	0	0	0	0		0	0	0
3	0.05	0.9	0.05					250	4.01535	4.01535	104.399	20.0767	1.56599	4.03643	0.00654295	0	0	0	0	0	0	0	0	0	0	0	39.0084	0	0	0	0	1.55555	0	0	0	0		0	0	0
3	0.05	0.9	0.05					250	4.01535	4.01535	104.399	20.0767	1.56599	3.884	0.00632293	0	0	0	0	0	0	0	0	0	0	0	37.7867	0	0	0	0	1.5052	0	0	0	0		0	0	0
3	0.05	0.9	0.05					400	4.01535	4.01535	104.399	20.0767	1.56599	3.97545	0	0	0	0	0	0	0	4.87171	0	0	0.00946151	0	25.4196	0	0	0	0	0.00288959	0	0	0	0		0	0	0
3	0.05	0.9	0.05					400	4.01535	4.01535	104.399	20.0767	1.56599	3.97911	0	0	0	0	0	0	0	4.82771	0	0	0.0100145	0	25.3369	0	0	0	0	0.00125484	0	0	0	0		0	0	0
3	0.025	0.95	0.025					200	4.01535	4.01535	104.399	20.0767	1.56599	4.04216	0	0	0	0	0	0	0	0	0	0	0	0	39.0231	0	0	0	0	1.58893	0	0	0	0		0	0	0
3	0.025	0.95	0.025					400	4.01535	4.01535	104.399	20.0767	1.56599	3.9933	0	0	0	0	0	0	0	4.81619	0	0.00637075	0.00369594	0	25.4875	0.00297743	0	0	0	0	0	0	0	0		0	0	0
3	0.025	0.875	0.1					200	4.01535	4.01535	104.399	20.0767	1.56599	4.04101	0	0	0	0	0	0	0	0	0	0	0	0	39.1591	0	0	0	0	1.5861	0	0	0	0		0	0	0
3	0.025	0.875	0.1					400	4.01535	4.01535	104.399	20.0767	1.56599	3.99639	0	0	0	0	0	0	0	4.85371	0	0	0.00638049	0	25.5155	0	0	0	0	0	0	0	0	0		0	0	0
3	0.025	0.8	0.175					200	4.01535	4.01535	104.399	20.0767	1.56599	4.02852	0	0	0	0	0	0	0	0	0	0	0	0	38.9207	0	0	0	0	1.58598	0	0	0	0		0	0	0
3	0.025	0.8	0.175					400	4.01535	4.01535	104.399	20.0767	1.56599	3.96608	0	0	0	0	0	0	0	4.83237	0	0	0.00324453	0	25.1699	0	0	0	0	0	0	0	0	0		0	0	0
3	0.025	0.8	0.175					360	4.01535	4.01535	104.399	20.0767	1.56599	3.97203	0	0	0	0	0	0	0	4.72284	0	0.004767	0	0	25.3784	0.00417007	0	0	0	0.00282804	0	0	0	0		0	0	0
3	0.025	0.725	0.25					200	4.01535	4.01535	104.399	20.0767	1.56599	4.04611	0	0	0	0	0	0	0	0	0	0	0	0	39.0921	0	0	0	0	1.59192	0	0	0	0		0	0	0
3	0.025	0.725	0.25					350	4.01535	4.01535	104.399	20.0767	1.56599	3.99462	0	0	0	0	0	0	0	4.86524	0	0	0	0	25.3895	0	0	0	0	0.00103808	0	0	0	0		0	0	0
3	0.025	0.65	0.325					200	4.01535	4.01535	104.399	20.0767	1.56599	4.01837	0	0	0	0	0	0	0	0	0	0	0	0	38.9316	0	0	0	0	1.56944	0	0	0	0		0	0	0
3	0.025	0.65	0.325					350	4.01535	4.01535	104.399	20.0767	1.56599	3.99881	0	0	0	0	0	0	0	4.87558	0	0	0.00300719	0	25.3185	0	0	0	0	0	0	0	0	0		0	0	0
3	0.1	0.875	0.025					200	4.01535	4.01535	104.399	20.0767	1.56599	4.01217	0	0	0	0	0	0	0	0	0	0	0	0	38.7922	0	0	0	0	1.5724	0	0	0	0		0	0	0
3	0.1	0.875	0.025					250	4.01535	4.01535	104.399	20.0767	1.56599	4.02568	0	0	0	0	0	0	0	0	0	0	0	0	38.8315	0	0	0	0	1.57993	0	0	0	0		0	0	0
3	0.1	0.875	0.025					400	4.01535	4.01535	104.399	20.0767	1.56599	3.96636	0	0	0	0	0	0	0.0701804	4.75668	0	0	0.0155663	0	25.3652	0	0	0	0	0	0	0	0	0		0	0	0
3	0.1	0.875	0.025					260	4.01535	4.01535	104.399	20.0767	1.56599	3.98531	0.0029607	0	0	0	0	0	0	0	0	0	0	0	38.2769	0	0	0	0	1.56874	0	0	0	0		0	0	0
3	0.1	0.8	0.1					200	4.01535	4.01535	104.399	20.0767	1.56599	4.0047	0	0	0	0	0	0	0	0	0	0	0	0	38.6293	0	0	0	0	1.57591	0	0	0	0		0	0	0
3	0.1	0.8	0.1					250	4.01535	4.01535	104.399	20.0767	1.56599	4.01176	0.00956086	0	0	0	0	0	0	0	0	0	0	0	38.7443	0	0	0	0	1.55354	0	0	0	0		0	0	0
3	0.1	0.8	0.1					400	4.01535	4.01535	104.399	20.0767	1.56599	3.97904	0	0	0	0	0	0	0	4.84233	0	0	0.0130705	0	25.1989	0	0	0	0	0	0	0	0	0		0	0	0
3	0.1	0.725	0.175					200	4.01535	4.01535	104.399	20.0767	1.56599	4.04228	0	0	0	0	0	0	0	0	0	0	0	0	39.1143	0	0	0	0	1.58049	0	0	0	0		0	0	0
3	0.1	0.725	0.175					250	4.01535	4.01535	104.399	20.0767	1.56599	3.99796	0.0103006	0	0	0	0	0	0	0	0	0	0	0	38.5277	0	0	0	0	1.54633	0	0	0	0		0	0	0
3	0.1	0.725	0.175					400	4.01535	4.01535	104.399	20.0767	1.56599	3.9819	0	0	0	0	0	0	0	4.85195	0	0	0.00775412	0	25.4224	0	0	0	0	0	0	0	0	0		0	0	0
3	0.1	0.65	0.25					200	4.01535	4.01535	104.399	20.0767	1.56599	4.00259	0	0	0	0	0	0	0	0	0	0	0	0	38.6996	0	0	0	0	1.56314	0	0	0	0		0	0	0
3	0.1	0.65	0.25					250	4.01535	4.01535	104.399	20.0767	1.56599	4.00193	0.0118039	0	0	0	0	0	0	0	0	0	0	0	38.4589	0	0	0	0	1.54288	0	0	0	0		0	0	0
3	0.1	0.65	0.25					400	4.01535	4.01535	104.399	20.0767	1.56599	3.98623	0	0	0	0	0	0	0	4.86379	0	0	0.00593779	0	25.3581	0	0	0	0	0	0	0	0	0		0	0	0
3	0.1	0.575	0.325					200	4.01535	4.01535	104.399	20.0767	1.56599	4.02225	0	0	0	0	0	0	0	0	0	0	0	0	38.8044	0	0	0	0	1.57364	0	0	0	0		0	0	0
3	0.1	0.575	0.325					350	4.01535	4.01535	104.399	20.0767	1.56599	3.9849	0	0	0	0	0	0	0.13817	4.68006	0	0	0.0086976	0	25.5365	0.00153672	0	0	0	0.00122775	0	0	0	0		0	0	0
3	0.1	0.575	0.325					400	4.01535	4.01535	104.399	20.0767	1.56599	3.97365	0	0	0	0	0	0	0	4.83525	0	0	0.00405888	0	25.3819	0	0	0	0	0	0	0	0	0		0	0	0
3	0.1	0.575	0.325					360	4.01535	4.01535	104.399	20.0767	1.56599	3.95804	0	0	0	0	0	0	0.451751	4.26642	0	0.00368624	0.00780933	0	25.8281	0.00316077	0	0	0	0.00109317	0	0	0	0		0	0	0
3	0.175	0.8	0.025					250	4.01535	4.01535	104.399	20.0767	1.56599	4.0149	0	0	0	0	0	0	0	0	0	0	0	0	38.8455	0	0	0	0	1.56744	0	0	0	0		0	0	0
3	0.175	0.8	0.025					400	4.01535	4.01535	104.399	20.0767	1.56599	4.0146	0	0	0	0	0	0	0.0980441	2.59462	0	0	0.00778133	0	31.4777	0	0	0	0	0.71675	0	0	0	0		0	0	0
3	0.175	0.8	0.025					260	4.01535	4.01535	104.399	20.0767	1.56599	3.98175	0	0	0	0	0	0	0	0	0	0	0	0	38.5538	0	0	0	0	1.57209	0	0	0	0		0	0	0
3	0.175	0.725	0.1					200	4.01535	4.01535	104.399	20.0767	1.56599	4.03615	0	0	0	0	0	0	0	0	0	0	0	0	39.2436	0	0	0	0	1.59155	0	0	0	0		0	0	0
3	0.175	0.725	0.1					250	4.01535	4.01535	104.399	20.0767	1.56599	4.0044	0.00768918	0	0	0	0	0	0	0	0	0	0	0	38.5248	0	0	0	0	1.56443	0	0	0	0		0	0	0
3	0.175	0.725	0.1					400	4.01535	4.01535	104.399	20.0767	1.56599	3.9851	0	0	0	0	0	0	0.225772	4.6014	0	0	0.0210859	0	25.6848	0	0	0	0	0	0	0	0	0		0	0	0
3	0.175	0.725	0.1					260	4.01535	4.01535	104.399	20.0767	1.56599	3.97464	0.00663699	0	0	0	0	0	0	0	0	0	0	0	38.3301	0	0	0	0	1.55968	0	0	0	0		0	0	0
3	0.175	0.65	0.175					200	4.01535	4.01535	104.399	20.0767	1.56599	4.00307	0	0	0	0	0	0	0	0	0	0	0	0	38.7744	0	0	0	0	1.56777	0	0	0	0		0	0	0
3	0.175	0.65	0.175					250	4.01535	4.01535	104.399	20.0767	1.56599	3.97986	0.0116835	0	0	0	0	0	0	0	0	0	0	0	38.4585	0	0	0	0	1.53633	0	0	0	0		0	0	0
3	0.175	0.65	0.175					400	4.01535	4.01535	104.399	20.0767	1.56599	3.98274	0	0	0	0	0	0	0	4.82066	0	0	0.0134062	0	25.4092	0	0	0	0	0	0	0	0	0		0	0	0
3	0.175	0.65	0.175					260	4.01535	4.01535	104.399	20.0767	1.56599	3.97601	0.00840182	0	0	0	0	0	0	0	0	0	0	0	38.1555	0	0	0	0	1.5499	0	0	0	0		0	0	0
3	0.175	0.575	0.25					200	4.01535	4.01535	104.399	20.0767	1.56599	4.08233	0	0	0	0	0	0	0	0	0	0	0	0	39.3581	0	0	0	0	1.59	0	0	0	0		0	0	0
3	0.175	0.575	0.25					400	4.01535	4.01535	104.399	20.0767	1.56599	3.97407	0	0	0	0	0	0	0	4.84285	0	0	0.0093499	0	25.1341	0	0	0	0	0	0	0	0	0		0	0	0
3	0.175	0.575	0.25					260	4.01535	4.01535	104.399	20.0767	1.56599	3.98265	0.0095947	0	0	0	0	0	0	0	0	0	0	0	38.4222	0	0	0	0	1.54899	0	0	0	0		0	0	0
3	0.2	0.5	0.3					200	4.01535	4.01535	104.399	20.0767	1.56599	4.00821	0.00310056	0	0	0	0	0	0	0	0	0	0	0	38.8577	0	0	0	0	1.56897	0	0	0	0		0	0	0
3	0.2	0.5	0.3					350	4.01535	4.01535	104.399	20.0767	1.56599	3.98367	0.00424524	0	0	0	0	0	0.527566	3.99544	0.0812364	0.010509	0.0149703	0.00149491	26.4507	0.00374983	0	0	0	0	0	0	0	0		0	0	0
3	0.2	0.5	0.3					400	4.01535	4.01535	104.399	20.0767	1.56599	3.97468	0	0	0	0	0	0	0	4.84607	0	0	0.00802816	0	25.4235	0	0	0	0	0	0	0	0	0		0	0	0
3	0.25	0.725	0.025					200	4.01535	4.01535	104.399	20.0767	1.56599	4.06875	0	0	0	0	0	0	0	0	0	0	0	0	39.3917	0	0	0	0	1.59683	0	0	0	0		0	0	0
3	0.25	0.725	0.025					250	4.01535	4.01535	104.399	20.0767	1.56599	4.00166	0	0	0	0	0	0	0	0	0	0	0	0	38.7491	0	0.00286515	0	0	1.56339	0	0	0	0		0	0	0
3	0.25	0.725	0.025					400	4.01535	4.01535	104.399	20.0767	1.56599	3.95946	0.00867295	0	0	0	0.00152223	0	1.63899	2.87184	0.0245788	0.0391907	0.0212811	0	27.3798	0.00504283	0	0	0	0	0	0	0	0		0	0	0
3	0.25	0.725	0.025					260	4.01535	4.01535	104.399	20.0767	1.56599	3.99588	0	0	0	0	0	0	0	0	0	0	0	0	38.6481	0	0.00315309	0	0	1.56768	0	0	0	0		0	0	0
3	0.25	0.65	0.1					200	4.01535	4.01535	104.399	20.0767	1.56599	4.02083	0	0	0	0	0	0	0	0	0	0	0	0	38.7534	0	0	0	0	1.57871	0	0	0	0		0	0	0
3	0.25	0.65	0.1					250	4.01535	4.01535	104.399	20.0767	1.56599	3.9921	0.00807188	0	0	0	0	0	0	0	0	0	0	0	38.5039	0	0	0	0	1.54372	0	0	0	0		0	0	0
3	0.25	0.65	0.1					400	4.01535	4.01535	104.399	20.0767	1.56599	3.96217	0	0	0	0	0	0	0.253987	4.53271	0	0	0.0268317	0	25.4641	0	0	0	0	0	0	0	0	0		0	0	0
3	0.25	0.65	0.1					260	4.01535	4.01535	104.399	20.0767	1.56599	3.97536	0.00660911	0	0	0	0	0	0	0	0	0	0	0	38.3099	0	0	0	0	1.55415	0	0	0	0		0	0	0
3	0.25	0.575	0.175					200	4.01535	4.01535	104.399	20.0767	1.56599	4.03265	0	0	0	0	0	0	0	0	0	0	0	0	39.0374	0	0	0	0	1.58205	0	0	0	0		0	0	0
3	0.25	0.575	0.175					400	4.01535	4.01535	104.399	20.0767	1.56599	3.97441	0	0	0	0	0	0	0	4.78363	0	0	0.0194538	0	25.3598	0	0	0	0	0	0	0	0	0		0	0	0
3	0.25	0.575	0.175					260	4.01535	4.01535	104.399	20.0767	1.56599	3.98638	0.00985224	0	0	0	0	0	0	0	0	0	0	0	38.2195	0	0	0	0	1.542	0	0	0	0		0	0	0
3	0.25	0.5	0.25					200	4.01535	4.01535	104.399	20.0767	1.56599	4.04373	0.00331497	0	0	0	0	0	0	0	0	0	0	0	39.0791	0	0	0	0	1.57563	0	0	0	0		0	0	0
3	0.25	0.5	0.25					350	4.01535	4.01535	104.399	20.0767	1.56599	3.97967	0.00618133	0	0	0	0	0	1.02134	3.17454	0.176253	0.0367059	0.0215679	0.00346476	27.4089	0.0046246	0	0	0	0.00124627	0.00140212	0	0	0		0	0	0
3	0.25	0.5	0.25					400	4.01535	4.01535	104.399	20.0767	1.56599	3.96417	0	0	0	0	0	0	0	4.81739	0	0	0.0128603	0	25.2425	0	0	0	0	0	0	0	0	0		0	0	0
3	0.325	0.65	0.025					200	4.01535	4.01535	104.399	20.0767	1.56599	4.01443	0	0	0	0	0	0	0	0	0	0	0	0	38.7641	0	0	0	0	1.58096	0	0	0	0		0	0	0
3	0.325	0.65	0.025					250	4.01535	4.01535	104.399	20.0767	1.56599	4.0026	0	0	0	0	0	0	0	0	0	0	0	0	38.6984	0	0.00248258	0	0	1.57623	0	0	0	0		0	0	0
3	0.325	0.65	0.025					400	4.01535	4.01535	104.399	20.0767	1.56599	3.96185	0.00943545	0	0	0	0.0013464	0	1.8365	2.63842	0.0307254	0.0583244	0.0242378	0	27.6817	0.00524256	0	0	0	0.00115704	0	0	0	0		0	0	0
3	0.325	0.65	0.025					260	4.01535	4.01535	104.399	20.0767	1.56599	3.98757	0	0	0	0	0	0	0	0	0	0	0	0	38.5224	0	0.00279057	0	0	1.56022	0	0	0	0		0	0	0
3	0.325	0.5	0.175					200	4.01535	4.01535	104.399	20.0767	1.56599	4.01002	0.0033868	0	0	0	0	0	0	0	0	0	0	0	38.7769	0	0	0	0	1.56475	0	0	0	0		0	0	0
3	0.325	0.5	0.175					350	4.01535	4.01535	104.399	20.0767	1.56599	3.99088	0.00626651	0	0	0	0	0	1.00739	2.23827	0.178503	0.0445024	0.0221716	0.0015572	30.0854	0.0057607	0	0	0	0.305827	0.00206005	0	0	0		0	0	0
3	0.325	0.5	0.175					400	4.01535	4.01535	104.399	20.0767	1.56599	3.97671	0	0	0	0	0	0	0	3.88301	0	0	0.0214557	0	27.9343	0	0	0	0	0.300333	0	0	0	0		0	0	0
3	0.325	0.425	0.25					200	4.01535	4.01535	104.399	20.0767	1.56599	4.03042	0.00487524	0	0	0	0	0	0	0	0	0	0	0	38.8423	0	0	0	0	1.57206	0	0	0	0		0	0	0
3	0.325	0.425	0.25					350	4.01535	4.01535	104.399	20.0767	1.56599	3.97278	0.0042832	0	0	0	0	0	0.647754	3.94483	0.0606625	0.00671827	0.0234246	0	26.4139	0.0030544	0	0	0	0.0017072	0	0	0	0		0	0	0
3	0.325	0.425	0.25					400	4.01535	4.01535	104.399	20.0767	1.56599	3.96609	0	0	0	0	0	0	0	4.81855	0	0	0.0179667	0	25.3695	0	0	0	0	0.00124412	0	0	0	0		0	0	0
3	0.4	0.575	0.025					200	4.01535	4.01535	104.399	20.0767	1.56599	4.02745	0	0	0	0	0	0	0	0	0	0	0	0	39.0795	0	0	0	0	1.58772	0	0	0	0		0	0	0
3	0.4	0.575	0.025					250	4.01535	4.01535	104.399	20.0767	1.56599	4.01079	0	0	0	0	0	0	0	0	0	0	0	0	38.7758	0	0	0	0	1.58552	0	0	0	0		0	0	0
3	0.4	0.575	0.025					260	4.01535	4.01535	104.399	20.0767	1.56599	3.98107	0	0	0	0	0	0	0	0	0	0	0	0	38.3204	0	0	0	0	1.57688	0	0	0	0		0	0	0
3	0.4	0.5	0.1					200	4.01535	4.01535	104.399	20.0767	1.56599	4.01663	0	0	0	0	0	0	0	0	0	0	0	0	38.7866	0	0	0	0	1.57951	0	0	0	0		0	0	0
3	0.4	0.5	0.1					400	4.01535	4.01535	104.399	20.0767	1.56599	3.97936	0	0	0	0	0	0	0.172666	3.51	0	0	0.0331435	0	28.6846	0	0	0	0	0.36431	0	0	0	0		0	0	0
3	0.4	0.425	0.175					200	4.01535	4.01535	104.399	20.0767	1.56599	4.04306	0.00567695	0	0	0	0	0	0	0	0	0	0	0	39.1978	0	0	0	0	1.57434	0	0	0	0		0	0	0
3	0.4	0.425	0.175					400	4.01535	4.01535	104.399	20.0767	1.56599	3.96436	0	0	0	0	0	0	0	4.67151	0	0	0.0339439	0	25.6344	0	0	0	0	0.0429767	0	0	0	0		0	0	0
3	0.4	0.35	0.25					350	4.01535	4.01535	104.399	20.0767	1.56599	3.97173	0.00303261	0	0	0	0	0	0.661918	3.91524	0.0507438	0.00763517	0.0263851	0	26.4093	0.00259844	0	0	0	0.00118817	0.000981985	0	0	0		0	0	0
3	0.4	0.35	0.25					400	4.01535	4.01535	104.399	20.0767	1.56599	3.9467	0	0	0	0	0	0	0	4.78023	0	0	0.0257295	0	25.0605	0	0	0	0	0	0	0	0	0		0	0	0
3	0.4	0.3	0.3					350	4.01535	4.01535	104.399	20.0767	1.56599	3.96312	0	0	0	0	0	0	0.099049	4.70117	0	0	0.0224459	0	25.3304	0	0	0	0	0	0	0	0	0		0	0	0
3	0.4	0.3	0.3					400	4.01535	4.01535	104.399	20.0767	1.56599	3.95783	0	0	0	0	0	0	0	4.78403	0	0	0.0204917	0	25.2824	0	0	0	0	0	0	0	0	0		0	0	0
3	0.4	0.3	0.3					360	4.01535	4.01535	104.399	20.0767	1.56599	3.93302	0.00330141	0	0	0	0	0	1.21316	3.09939	0.0982482	0.0215606	0.0266266	0.00789344	26.9605	0.00344092	0	0	0	0	0.00203801	0	0	0		0	0	0
3	0.45	0.5	0.05					200	4.01535	4.01535	104.399	20.0767	1.56599	4.00817	0	0	0	0	0	0	0	0	0	0	0	0	38.8838	0	0	0	0	1.57747	0	0	0	0		0	0	0
3	0.45	0.5	0.05					250	4.01535	4.01535	104.399	20.0767	1.56599	3.99986	0	0	0	0	0	0	0	0	0	0	0	0	38.6731	0	0	0	0	1.56707	0	0	0	0		0	0	0
3	0.45	0.5	0.05					400	4.01535	4.01535	104.399	20.0767	1.56599	3.95806	0.0115223	0	0	0	0.0030449	0	2.2991	2.00017	0.0585573	0.0806807	0.0381952	0	28.3932	0.00480748	0	0	0	0	0	0	0	0		0	0	0
3	0.45	0.5	0.05					260	4.01535	4.01535	104.399	20.0767	1.56599	3.98158	0.00315354	0	0	0	0	0	0	0	0	0	0	0	38.3534	0	0	0	0	1.57369	0	0	0	0		0	0	0
3	0.45	0.45	0.1					200	4.01535	4.01535	104.399	20.0767	1.56599	4.0128	0	0	0	0	0	0	0	0	0	0	0	0	38.8084	0	0	0	0	1.56984	0	0	0	0		0	0	0
3	0.45	0.45	0.1					400	4.01535	4.01535	104.399	20.0767	1.56599	3.94781	0.00452453	0	0	0	0	0	1.581	3.05431	0	0.00522021	0.0467605	0	27.0111	0.00124846	0	0	0	0.0267695	0	0	0	0		0	0	0
3	0.45	0.35	0.2					350	4.01535	4.01535	104.399	20.0767	1.56599	3.98493	0.00427762	0	0	0	0	0	1.28892	2.89354	0.170367	0.0485287	0.0318113	0.00236428	27.8145	0.00426508	0	0	0	0.00169409	0.00206135	0	0	0		0	0	0
3	0.45	0.35	0.2					400	4.01535	4.01535	104.399	20.0767	1.56599	3.95573	0	0	0	0	0	0	0	4.77603	0	0	0.0338541	0	25.3993	0	0	0	0	0.00116966	0	0	0	0		0	0	0
3	0.5	0.4	0.1					200	4.01535	4.01535	104.399	20.0767	1.56599	4.00896	0	0	0	0	0	0	0	0	0	0	0	0	38.8271	0	0	0	0	1.56712	0	0	0	0		0	0	0
3	0.5	0.4	0.1					400	4.01535	4.01535	104.399	20.0767	1.56599	3.95532	0.00566984	0	0	0	0	0	2.06566	2.60384	0	0.0138199	0.0497519	0	27.3538	0.00230852	0	0	0	0	0	0	0	0		0	0	0
3	0.5	0.325	0.175					400	4.01535	4.01535	104.399	20.0767	1.56599	3.97482	0	0	0	0	0	0	0	4.77701	0	0	0.0433324	0	25.6032	0	0	0	0	0	0	0	0	0		0	0	0
3	0.5	0.3	0.2					350	4.01535	4.01535	104.399	20.0767	1.56599	3.99406	0.00413865	0	0	0	0	0	1.20077	3.03869	0.155172	0.0409075	0.0334806	0.00241744	27.8056	0.00393495	0	0	0	0	0.00177849	0	0	0		0	0	0
3	0.5	0.3	0.2					400	4.01535	4.01535	104.399	20.0767	1.56599	3.96016	0	0	0	0	0	0	0	4.81513	0	0	0.0368131	0	25.2274	0	0	0	0	0	0	0	0	0		0	0	0
3	0.5	0.25	0.25					350	4.01535	4.01535	104.399	20.0767	1.56599	3.97812	0.00374512	0	0	0	0	0	0.755984	3.8729	0.0391058	0.00876972	0.0283521	0	26.5012	0.00239054	0	0	0	0	0.000979982	0	0	0		0	0	0
3	0.5	0.25	0.25					400	4.01535	4.01535	104.399	20.0767	1.56599	3.9716	0	0	0	0	0	0	0	4.83795	0	0	0.0313669	0	25.5108	0	0	0	0	0	0	0	0	0		0	0	0
3	0.525	0.3	0.175					400	4.01535	4.01535	104.399	20.0767	1.56599	3.95762	0	0	0	0	0	0	0	4.78338	0	0	0.041959	0	25.3658	0	0	0	0	0.00146208	0	0	0	0		0	0	0
3	0.05	0.8	0.15					200	4.01535	4.01535	104.399	20.0767	1.56599	4.01469	0	0	0	0	0	0	0	0	0	0	0	0	38.7768	0	0	0	0	1.5898	0	0	0	0		0	0	0
3	0.05	0.8	0.15					400	4.01535	4.01535	104.399	20.0767	1.56599	3.96906	0	0	0	0	0	0	0	4.85179	0	0	0.0032136	0	25.3876	0	0	0	0	0	0	0	0	0		0	0	0
3	0.4	0.25	0.35					300	4.01535	4.01535	104.399	20.0767	1.56599	3.91142	0	0	0	0	0	0	0.226554	3.94634	0.102077	0.0130543	0.00836347	0.00829792	25.7507	0.00381356	0	0	0	0.00201844	0.000889529	0	0	0		0	0	0.00174563
3	0.4	0.25	0.35					350	4.01535	4.01535	104.399	20.0767	1.56599	3.88281	0	0	0	0	0	0	0	4.49507	0	0	0.00869747	0	24.5751	0	0	0	0	0	0	0	0	0		0	0	0
3	0.4	0.25	0.35					400	4.01535	4.01535	104.399	20.0767	1.56599	3.90008	0	0	0	0	0	0	0	4.54615	0	0	0.00561543	0	24.5724	0	0	0	0	0	0	0	0	0		0	0	0
3	0.45	0.5	0.05					200	4.01535	4.01535	104.399	20.0767	1.56599	3.99032	0	0	0	0	0	0	0	0	0	0	0	0	38.3893	0	0	0	0	1.5687	0	0	0	0		0	0	0
3	0.45	0.5	0.05					400	4.01535	4.01535	104.399	20.0767	1.56599	3.89962	0.0116388	0	0	0	0	0	2.25449	2.02414	0.0134102	0.0446748	0.0366782	0	27.4325	0.00387012	0	0	0	0	0	0	0	0		0	0	0
3	0.45	0.4	0.15					350	4.01535	4.01535	104.399	20.0767	1.56599	3.90154	0.00534938	0	0	0	0	0	0.979973	3.19303	0.0816895	0.0246028	0.0272967	0.00241827	26.4007	0.00370587	0	0	0	0.00127301	0.00200116	0	0	0		0	0	0
3	0.45	0.4	0.15					400	4.01535	4.01535	104.399	20.0767	1.56599	3.89966	0	0	0	0	0	0	0	4.50364	0	0	0.0317036	0	24.7255	0	0	0	0	0	0	0	0	0		0	0	0
3	0.45	0.3	0.25					350	4.01535	4.01535	104.399	20.0767	1.56599	3.88386	0	0	0	0	0	0	0	4.50221	0	0	0.0200136	0	24.5592	0	0	0	0	0	0	0	0	0		0	0	0
3	0.45	0.3	0.25					400	4.01535	4.01535	104.399	20.0767	1.56599	3.89496	0	0	0	0	0	0	0	4.5192	0	0	0.0158149	0	24.5382	0	0	0	0	0	0	0	0	0		0	0	0
3	0.5	0.45	0.05					200	4.01535	4.01535	104.399	20.0767	1.56599	3.97992	0	0	0	0	0	0	0	0	0	0	0	0	38.3249	0	0	0	0	1.57669	0	0	0	0		0	0	0
3	0.5	0.4	0.1					200	4.01535	4.01535	104.399	20.0767	1.56599	3.97847	0	0	0	0	0	0	0	0	0	0	0	0	38.2682	0	0	0	0	1.56076	0	0	0	0		0	0	0
3	0.5	0.4	0.1					350	4.01535	4.01535	104.399	20.0767	1.56599	3.90799	0.00367209	0	0	0	0	0	0.653765	1.48897	0.0595839	0.0118964	0.0149343	0	32.0642	0	0	0	0	0.7566	0	0	0	0		0	0	0
3	0.5	0.4	0.1					400	4.01535	4.01535	104.399	20.0767	1.56599	3.91682	0	0	0	0	0	0	0	2.34771	0	0	0.0186029	0	30.9704	0	0	0	0	0.744899	0	0	0	0		0	0	0
3	0.5	0.4	0.1					380	4.01535	4.01535	104.399	20.0767	1.56599	3.9791	0	0	0	0	0	0	0.269997	2.17489	0	0	0.0196744	0	31.4441	0	0	0	0	0.719219	0	0	0	0		0	0	0.00339378
3	0.5	0.4	0.1					400	4.01535	4.01535	104.399	20.0767	1.56599	4.01013	0	0	0	0	0	0	0	2.46137	0	0	0.0223207	0	31.5191	0	0	0	0	0.723402	0	0	0	0		0	0	0.00279668
3	0.5	0.3	0.2					350	4.01535	4.01535	104.399	20.0767	1.56599	3.88372	0	0	0	0	0	0	0.143285	4.31136	0	0.00163768	0.0271005	0	24.8022	0	0	0	0	0.00545848	0	0	0	0		0	0	0
3	0.5	0.3	0.2					400	4.01535	4.01535	104.399	20.0767	1.56599	3.90069	0	0	0	0	0	0	0	4.50683	0	0	0.0248844	0	24.6593	0	0	0	0	0.00455317	0	0	0	0		0	0	0
3	0.5	0.3	0.2					360	4.01535	4.01535	104.399	20.0767	1.56599	4.02373	0	0	0	0	0	0	1.27993	3.0641	0.0477297	0.0130155	0.0283003	0.00946827	27.4355	0.00267939	0	0	0	0.00244672	0.00204534	0	0	0		0	0	0.0019825
3	0.5	0.2	0.3					350	4.01535	4.01535	104.399	20.0767	1.56599	3.90678	0	0	0	0	0	0	0	4.53536	0	0	0.0157051	0	24.875	0	0	0	0	0	0	0	0	0		0	0	0
3	0.5	0.2	0.3					400	4.01535	4.01535	104.399	20.0767	1.56599	3.90101	0	0	0	0	0	0	0	4.51105	0	0	0.0135071	0	24.8043	0	0	0	0	0	0	0	0	0		0	0	0
3	0.5	0.2	0.3					200	4.01535	4.01535	104.399	20.0767	1.56599	3.99169	0	0	0	0	0	0	0	0	0	0	0	0	38.6722	0	0	0	0	1.57884	0	0	0	0		0	0	0
3	0.55	0.3	0.15					350	4.01535	4.01535	104.399	20.0767	1.56599	3.87944	0.003064	0	0	0	0	0	0.857055	3.4126	0.042108	0.0156865	0.0266814	0.0025435	25.9584	0.00284746	0	0	0	0	0.00118575	0	0	0		0	0	0
3	0.55	0.3	0.15					400	4.01535	4.01535	104.399	20.0767	1.56599	3.8992	0	0	0	0	0	0	0	4.47375	0	0	0.0334499	0	24.9002	0	0	0	0	0	0	0	0	0		0	0	0
3	0.55	0.25	0.2					350	4.01535	4.01535	104.399	20.0767	1.56599	3.87934	0	0	0	0	0	0	0.164338	4.29019	0	0.00175517	0.0247669	0	24.9002	0	0	0	0	0	0	0	0	0		0	0	0
3	0.55	0.25	0.2					400	4.01535	4.01535	104.399	20.0767	1.56599	3.88194	0	0	0	0	0	0	0	4.48594	0	0	0.0253122	0	24.6441	0	0	0	0	0	0	0	0	0		0	0	0
3	0.55	0.25	0.2					360	4.01535	4.01535	104.399	20.0767	1.56599	3.94809	0	0	0	0	0	0	0.699595	3.73032	0.00496633	0.00185927	0.0274294	0.00845578	25.9275	0.00103123	0	0	0	0	0.000900155	0	0	0		0	0	0
3	0.55	0.2	0.25					350	4.01535	4.01535	104.399	20.0767	1.56599	3.89886	0	0	0	0	0	0	0	4.47385	0	0	0.0200786	0	24.8921	0	0	0	0	0	0	0	0	0		0	0	0
3	0.55	0.2	0.25					400	4.01535	4.01535	104.399	20.0767	1.56599	3.90171	0	0	0	0	0	0	0	4.50687	0	0	0.0191244	0	24.7917	0	0	0	0	0	0	0	0	0		0	0	0
3	0.55	0.2	0.25					340	4.01535	4.01535	104.399	20.0767	1.56599	3.94443	0	0	0	0	0	0	1.05878	3.01946	0.110672	0.0258351	0.0202679	0.0146838	26.9704	0.00358862	0	0	0	0	0.00160144	0	0	0		0	0	0
3	0.55	0.2	0.25					360	4.01535	4.01535	104.399	20.0767	1.56599	3.98808	0	0	0	0	0	0	0.0697633	4.49778	0	0	0.0241182	0	25.4936	0	0	0	0	0	0	0	0	0		0	0	0
3	0.55	0.15	0.3					350	4.01535	4.01535	104.399	20.0767	1.56599	3.89554	0	0	0	0	0	0	0	4.49408	0	0	0.0140823	0	24.7314	0	0	0	0	0	0	0	0	0		0	0	0
3	0.55	0.15	0.3					400	4.01535	4.01535	104.399	20.0767	1.56599	3.90508	0	0	0	0	0	0	0	4.52832	0	0	0.0130593	0	24.7651	0	0	0	0	0	0	0	0	0		0	0	0
3	0.6	0.25	0.15					350	4.01535	4.01535	104.399	20.0767	1.56599	3.88831	0	0	0	0	0	0	0.272658	3.98398	0	0.00189216	0.0216661	0	25.6393	0.00119604	0	0	0	0.0666911	0	0	0	0		0	0	0
3	0.6	0.25	0.15					400	4.01535	4.01535	104.399	20.0767	1.56599	3.90858	0	0	0	0	0	0	0	4.30963	0	0	0.0264241	0	25.5001	0	0	0	0	0.0686127	0	0	0	0		0	0	0
3	0.6	0.25	0.15					360	4.01535	4.01535	104.399	20.0767	1.56599	3.98603	0	0	0	0	0	0	0.244643	4.21431	0	0.00198681	0.0273341	0.00703176	25.8945	0	0	0	0	0.0155126	0	0	0	0		0	0	0
3	0.6	0.15	0.25					350	4.01535	4.01535	104.399	20.0767	1.56599	3.87644	0	0	0	0	0	0	0	4.44979	0	0	0.0181872	0	24.5864	0	0	0	0	0.00108698	0	0	0	0		0	0	0
3	0.6	0.15	0.25					400	4.01535	4.01535	104.399	20.0767	1.56599	3.88261	0	0	0	0	0	0	0	4.49004	0	0	0.0202327	0	24.613	0	0	0	0	0	0	0	0	0		0	0	0
3	0.6	0.15	0.25					340	4.01535	4.01535	104.399	20.0767	1.56599	3.9437	0	0	0	0	0	0	0.201419	4.29317	0	0	0.0193633	0.00574256	25.3786	0	0	0	0	0	0	0	0	0		0	0	0
3	0.6	0.15	0.25					360	4.01535	4.01535	104.399	20.0767	1.56599	3.94728	0	0	0	0	0	0	0	4.53837	0	0	0.0232461	0	25.1087	0	0	0	0	0	0	0	0	0		0	0	0
3	0.45	0.225	0.325					350	4.01535	4.01535	104.399	20.0767	1.56599	3.87894	0	0	0	0	0	0	0	4.40762	0	0	0.016007	0	24.937	0	0	0	0	0.0299798	0	0	0	0		0	0	0
3	0.45	0.225	0.325					400	4.01535	4.01535	104.399	20.0767	1.56599	3.90283	0	0	0	0	0	0	0	4.4391	0	0	0.0141885	0	25.111	0	0	0	0	0.0273936	0	0	0	0		0	0	0
3	0.65	0.3	0.05					200	4.01535	4.01535	104.399	20.0767	1.56599	3.99371	0	0	0	0	0	0	0	0	0	0	0	0	38.5722	0	0	0	0	1.5792	0	0	0	0		0	0	0
3	0.65	0.25	0.1					400	4.01535	4.01535	104.399	20.0767	1.56599	3.90969	0	0	0	0	0	0	1.62038	2.70235	0.00356712	0.016345	0.036928	0.0110333	26.7534	0.0023216	0	0	0	0.0049724	0.00145735	0	0	0		0	0	0
3	0.65	0.25	0.1					400	4.01535	4.01535	104.399	20.0767	1.56599	3.95772	0	0	0	0	0	0	0.775918	3.65219	0	0.00235195	0.0356493	0.00964741	26.1217	0	0	0	0	0.00251487	0.00149035	0	0	0		0	0	0.0022392
3	0.65	0.2	0.15					400	4.01535	4.01535	104.399	20.0767	1.56599	3.898	0	0	0	0	0	0	0	4.48694	0	0	0.0295848	0	24.8938	0	0	0	0	0	0	0	0	0		0	0	0
3	0.65	0.2	0.15					360	4.01535	4.01535	104.399	20.0767	1.56599	3.97989	0	0	0	0	0	0	0.162038	4.36906	0	0.00252064	0.0299097	0.00431656	25.5025	0	0	0	0	0	0	0	0	0		0	0	0
3	0.65	0.2	0.15					380	4.01535	4.01535	104.399	20.0767	1.56599	3.95997	0	0	0	0	0	0	0	4.52706	0	0	0.0328159	0	25.1945	0	0	0	0	0	0	0	0	0		0	0	0
3	0.65	0.2	0.15					400	4.01535	4.01535	104.399	20.0767	1.56599	3.98045	0	0	0	0	0	0	0	4.56692	0	0	0.0321723	0	25.4207	0	0	0	0	0	0	0	0	0		0	0	0
3	0.65	0.15	0.2					350	4.01535	4.01535	104.399	20.0767	1.56599	3.89168	0	0	0	0	0	0	0.123545	4.36243	0	0	0.0178754	0	24.7521	0	0	0	0	0	0	0	0	0		0	0	0
3	0.65	0.15	0.2					400	4.01535	4.01535	104.399	20.0767	1.56599	3.8809	0	0	0	0	0	0	0	4.50831	0	0	0.0167525	0	24.5627	0	0	0	0	0	0	0	0	0		0	0	0
3	0.65	0.15	0.2					340	4.01535	4.01535	104.399	20.0767	1.56599	3.92763	0	0	0	0	0	0	0.164207	4.3249	0	0.00164125	0.0193971	0.00489045	25.4146	0	0	0	0	0	0	0	0	0		0	0	0
3	0.65	0.15	0.2					360	4.01535	4.01535	104.399	20.0767	1.56599	3.97813	0	0	0	0	0	0	0	4.56299	0	0	0.0224449	0	25.3923	0	0	0	0	0	0	0	0	0		0	0	0
3	0.65	0.1	0.25					350	4.01535	4.01535	104.399	20.0767	1.56599	3.89088	0	0	0	0	0	0	0	4.48417	0	0	0.0136319	0	24.8179	0	0	0	0	0	0	0	0	0		0	0	0
3	0.65	0.1	0.25					400	4.01535	4.01535	104.399	20.0767	1.56599	3.88765	0	0	0	0	0	0	0	4.49914	0	0	0.0135091	0	24.7973	0	0	0	0	0	0	0	0	0		0	0	0
3	0.65	0.1	0.25					340	4.01535	4.01535	104.399	20.0767	1.56599	3.92487	0	0	0	0	0	0	0	4.51991	0	0	0.0152711	0	24.9574	0	0	0	0	0	0	0	0	0		0	0	0
3	0.65	0.1	0.25					360	4.01535	4.01535	104.399	20.0767	1.56599	3.97063	0	0	0	0	0	0	0	4.5815	0	0	0.0171061	0	25.1583	0	0	0	0	0	0	0	0	0		0	0	0
3	0.65	0.1	0.25					380	4.01535	4.01535	104.399	20.0767	1.56599	3.96906	0	0	0	0	0	0	0	4.57237	0	0	0.0169441	0	25.4004	0	0	0	0	0	0	0	0	0		0	0	0
3	0.65	0.1	0.25					400	4.01535	4.01535	104.399	20.0767	1.56599	3.95934	0	0	0	0	0	0	0	4.59574	0	0	0.0161862	0	25.0753	0	0	0	0	0	0	0	0	0		0	0	0
3	0.7	0.25	0.05					200	4.01535	4.01535	104.399	20.0767	1.56599	3.98555	0	0	0	0	0	0	0	0	0	0	0	0	38.5587	0	0	0	0	1.57198	0	0	0	0		0	0	0
3	0.7	0.1	0.2					350	4.01535	4.01535	104.399	20.0767	1.56599	3.89024	0	0	0	0	0	0	0.418965	3.9875	0.0058347	0.00481663	0.0159692	0.00629583	25.3076	0.00192649	0	0	0	0.00101258	0	0	0	0		0	0	0
3	0.7	0.1	0.2					400	4.01535	4.01535	104.399	20.0767	1.56599	3.91691	0	0	0	0	0	0	0	4.5222	0	0	0.0163884	0	24.9593	0	0	0	0	0	0	0	0	0		0	0	0
3	0.7	0.1	0.2					340	4.01535	4.01535	104.399	20.0767	1.56599	3.94472	0	0	0	0	0	0	0.233197	4.2197	0.00730356	0.0049538	0.017808	0.00566403	25.3333	0.00198206	0	0	0	0.00101478	0	0	0	0		0	0	0
3	0.7	0.1	0.2					360	4.01535	4.01535	104.399	20.0767	1.56599	3.96928	0	0	0	0	0	0	0	4.56542	0	0	0.0199492	0	25.1068	0	0	0	0	0	0	0	0	0		0	0	0
3	0.7	0.1	0.2					380	4.01535	4.01535	104.399	20.0767	1.56599	4.01103	0	0	0	0	0	0	0	4.61382	0	0	0.0200529	0	25.574	0	0	0	0	0	0	0	0	0		0	0	0
3	0.7	0.1	0.2					400	4.01535	4.01535	104.399	20.0767	1.56599	3.97266	0	0	0	0	0	0	0	4.56291	0	0	0.0183904	0	25.3433	0	0	0	0	0	0	0	0	0		0	0	0
3	0.5	0.35	0.15					350	4.01535	4.01535	104.399	20.0767	1.56599	3.88553	0.00361673	0	0	0	0	0	0.968459	3.14483	0.101055	0.0237412	0.0313282	0.00305525	26.2277	0.00335454	0	0	0	0	0.00181467	0	0	0		0	0	0
3	0.5	0.35	0.15					400	4.01535	4.01535	104.399	20.0767	1.56599	3.90053	0	0	0	0	0	0	0	4.49838	0	0	0.0353613	0	24.8003	0	0	0	0	0	0	0	0	0		0	0	0
3	0.45	0.35	0.2					350	4.01535	4.01535	104.399	20.0767	1.56599	3.8733	0	0	0	0	0	0	0.155193	4.28851	0	0.00195549	0.0289345	0	24.8483	0	0	0	0	0	0	0	0	0		0	0	0
3	0.45	0.35	0.2					400	4.01535	4.01535	104.399	20.0767	1.56599	3.91052	0	0	0	0	0	0	0	4.52943	0	0	0.0271166	0	24.9069	0	0	0	0	0	0	0	0	0		0	0	0
3	0.45	0.35	0.2					360	4.01535	4.01535	104.399	20.0767	1.56599	4.00186	0.00355807	0	0	0	0	0	1.3462	2.82508	0.0936247	0.0257687	0.0288012	0.0108585	27.5429	0.00353317	0	0	0	0	0.00256155	0	0	0		0	0	0
3	0.5	0.25	0.25					350	4.01535	4.01535	104.399	20.0767	1.56599	3.91642	0	0	0	0	0	0	0	4.49599	0	0	0.0241072	0	24.8688	0	0	0	0	0	0	0	0	0		0	0	0
3	0.5	0.25	0.25					400	4.01535	4.01535	104.399	20.0767	1.56599	3.90026	0	0	0	0	0	0	0	4.5029	0	0	0.0233566	0	24.7455	0	0	0	0	0	0	0	0	0		0	0	0
3	0.9	0.05	0.05					400	4.01535	4.01535	104.399	20.0767	1.56599	3.96017	0	0	0	0	0	0	0.0824334	4.57321	0	0.00192344	0.032641	0	25.2929	0	0	0	0	0.00126538	0	0	0		0	0	0	0
3	0.9	0.05	0.05					380	4.01535	4.01535	104.399	20.0767	1.56599	3.97464	0	0	0	0	0	0	0.180544	4.44698	0	0.00331081	0.0343622	0.00318407	25.5575	0	0	0	0	0.00162688	0	0	0		0	0	0	0
3	0.9	0.05	0.05					400	4.01535	4.01535	104.399	20.0767	1.56599	4.00756	0	0	0	0	0	0	0	4.67265	0	0	0.0362194	0	25.6877	0	0	0	0	0.00113261	0	0	0		0	0	0	0
3	0.8	0.05	0.15					400	4.01535	4.01535	104.399	20.0767	1.56599	3.99766	0	0	0	0	0	0	0	4.73839	0	0	0.0157473	0	25.4052	0	0	0	0	0	0	0	0		0	0	0	0
3	0.8	0.05	0.15					360	4.01535	4.01535	104.399	20.0767	1.56599	3.97549	0	0	0	0	0	0	0.0970761	4.56998	0	0	0.0167332	0.00195102	25.308	0	0	0	0	0	0	0	0		0	0	0	0
3	0.8	0.05	0.15					380	4.01535	4.01535	104.399	20.0767	1.56599	3.97854	0	0	0	0	0	0	0	4.69321	0	0	0.0178223	0	25.3038	0	0	0	0	0	0	0	0		0	0	0	0
3	0.8	0.05	0.15					400	4.01535	4.01535	104.399	20.0767	1.56599	3.99344	0	0	0	0	0	0	0	4.70638	0	0	0.0174491	0	25.1406	0	0	0	0	0	0	0	0		0	0	0	0
3	0.05	0.55	0.4					200	4.01535	4.01535	104.399	20.0767	1.56599	4.02491	0.00671146	0.00412699	0	0	0	0	0	0	0	0	0	0	38.5184	0	0	0	0	1.53469	0	0	0		0	0	0	0
3	0.05	0.55	0.4					230	4.01535	4.01535	104.399	20.0767	1.56599	3.98783	0.0107114	0.00167321	0	0	0	0	0	0	0.00302128	0	0	0	38.2358	0	0	0	0	1.55241	0	0	0		0	0	0	0
3	0.15	0.45	0.4					200	4.01535	4.01535	104.399	20.0767	1.56599	4.03456	0.00626065	0.00262099	0	0	0	0	0	0	0	0	0	0	38.6357	0	0	0	0	1.52228	0	0	0		0	0	0	0
3	0.15	0.45	0.4					350	4.01535	4.01535	104.399	20.0767	1.56599	3.97535	0	0	0	0	0	0	0	4.73335	0	0	0.00470246	0	25.0426	0	0	0	0	0	0	0	0		0	0	0	0
3	0.15	0.45	0.4					230	4.01535	4.01535	104.399	20.0767	1.56599	3.99522	0.00761911	0	0	0	0	0	0	0	0	0	0	0	38.3993	0	0	0	0	1.54433	0	0	0		0	0	0	0
3	0.25	0.35	0.4					200	4.01535	4.01535	104.399	20.0767	1.56599	4.02358	0.0100284	0.00530603	0	0	0	0	0	0	0.00713257	0	0	0	38.2626	0	0	0	0	1.49291	0	0	0		0	0	0	0
3	0.25	0.35	0.4					350	4.01535	4.01535	104.399	20.0767	1.56599	3.97478	0	0	0	0	0	0	0	4.74686	0	0	0.00674497	0	25.1402	0	0	0	0	0	0	0	0		0	0	0	0
3	0.25	0.35	0.4					400	4.01535	4.01535	104.399	20.0767	1.56599	3.97815	0	0	0	0	0	0	0	4.73187	0	0	0.00412669	0	25.223	0	0	0	0	0	0	0	0		0	0	0	0
3	0.25	0.35	0.4					200	4.01535	4.01535	104.399	20.0767	1.56599	3.99866	0.00610474	0.00194596	0	0	0	0	0	0	0	0	0	0	38.5252	0	0	0	0	1.55734	0	0	0		0	0	0	0
3	0.25	0.35	0.4					215	4.01535	4.01535	104.399	20.0767	1.56599	3.92935	0.00881281	0.00173922	0	0	0	0	0	0	0.00323491	0	0	0	37.5909	0	0	0	0	1.52687	0	0	0		0	0	0	0
3	0.35	0.25	0.4					300	4.01535	4.01535	104.399	20.0767	1.56599	3.94656	0	0	0	0	0	0	0.213714	4.0126	0.126597	0.0102894	0.00777345	0.00784043	26.1828	0.00376312	0	0	0	0.0100525	0.00100122	0	0		0	0	0	0
3	0.35	0.25	0.4					350	4.01535	4.01535	104.399	20.0767	1.56599	3.97529	0	0	0	0	0	0	0	4.72215	0	0	0.00781679	0	25.0984	0	0	0	0	0.00900539	0	0	0		0	0	0	0
3	0.35	0.25	0.4					400	4.01535	4.01535	104.399	20.0767	1.56599	3.96224	0	0	0	0	0	0	0	4.69811	0	0	0.00497526	0	25.0935	0	0	0	0	0.00814525	0	0	0		0	0	0	0
3	0.45	0.15	0.4					300	4.01535	4.01535	104.399	20.0767	1.56599	3.9328	0	0	0	0	0	0	0.105189	4.4767	0.0201471	0	0.00540011	0.00221791	25.2074	0.00184217	0	0	0	0.00110681	0	0	0		0	0	0	0
3	0.45	0.15	0.4					350	4.01535	4.01535	104.399	20.0767	1.56599	3.98331	0	0	0	0	0	0	0	4.74691	0	0	0.00706783	0	25.2514	0	0	0	0	0	0	0	0		0	0	0	0
3	0.45	0.15	0.4					400	4.01535	4.01535	104.399	20.0767	1.56599	3.96696	0	0	0	0	0	0	0	4.73274	0	0	0.00484399	0	24.9513	0	0	0	0	0	0	0	0		0	0	0	0
3	0.55	0.05	0.4					300	4.01535	4.01535	104.399	20.0767	1.56599	3.93768	0	0	0	0	0	0	0.10126	4.5365	0.00681722	0	0	0.00218829	25.1041	0	0	0	0	0.00157288	0	0	0		0	0	0	0
3	0.55	0.05	0.4					350	4.01535	4.01535	104.399	20.0767	1.56599	3.95752	0	0	0	0	0	0	0	4.72307	0	0	0.00402654	0	25.0483	0	0	0	0	0	0	0	0		0	0	0	0
3	0.05	0.45	0.5					200	4.01535	4.01535	104.399	20.0767	1.56599	4.03381	0.00617793	0.0027668	0	0	0	0	0	0	0	0	0	0	38.782	0	0	0	0	1.55034	0	0	0		0	0	0	0
3	0.05	0.45	0.5					350	4.01535	4.01535	104.399	20.0767	1.56599	4.00541	0	0	0	0	0	0	0	2.53896	0	0	0	0	31.5214	0	0	0	0	0.728805	0	0	0		0	0	0	0
3	0.05	0.45	0.5					400	4.01535	4.01535	104.399	20.0767	1.56599	3.99293	0	0	0	0	0	0	0	2.54419	0	0	0	0	31.2384	0	0	0	0	0.721972	0	0	0		0	0	0	0
3	0.05	0.45	0.5					200	4.01535	4.01535	104.399	20.0767	1.56599	3.97611	0.00464827	0	0	0	0	0	0	0	0	0	0	0	38.3733	0	0	0	0	1.5535	0	0	0		0	0	0	0
3	0.05	0.45	0.5					215	4.01535	4.01535	104.399	20.0767	1.56599	3.95576	0.00768815	0	0	0	0	0	0	0	0.00339492	0	0	0	37.9165	0	0	0	0	1.54052	0	0	0		0	0	0	0
3	0.25	0.25	0.5					300	4.01535	4.01535	104.399	20.0767	1.56599	3.95363	0	0	0	0	0	0	0	4.71895	0	0	0.0036385	0	25.2029	0	0	0	0	0	0	0	0		0	0	0	0
3	0.25	0.25	0.5					290	4.01535	4.01535	104.399	20.0767	1.56599	3.99908	0	0	0	0	0	0	0.0688445	4.33376	0.0997591	0.00590023	0.0042843	0.0039883	25.9519	0.00352538	0	0	0	0.00123161	0.000946749	0	0		0	0	0	0
3	0.35	0.15	0.5					300	4.01535	4.01535	104.399	20.0767	1.56599	3.9534	0	0	0	0	0	0	0	4.69767	0	0	0.00315168	0	25.0497	0	0	0	0	0	0	0	0		0	0	0	0
3	0.35	0.15	0.5					350	4.01535	4.01535	104.399	20.0767	1.56599	3.9752	0	0	0	0	0	0	0	4.73727	0	0	0.00318596	0	25.1955	0	0	0	0	0	0	0	0		0	0	0	0
3	0.35	0.15	0.5					290	4.01535	4.01535	104.399	20.0767	1.56599	4.0012	0	0	0	0	0	0	0.140566	4.44334	0.0429773	0.0039891	0.00320854	0	25.8853	0.0030656	0	0	0	0	0	0	0		0	0	0	0
3	0.05	0.35	0.6					200	4.01535	4.01535	104.399	20.0767	1.56599	4.03244	0.00934322	0.00530456	0	0	0	0	0	0	0.00368624	0	0	0	38.6438	0	0	0	0	1.53232	0	0	0		0	0	0	0
3	0.05	0.35	0.6					200	4.01535	4.01535	104.399	20.0767	1.56599	3.94312	0.00738085	0.00342946	0	0	0	0	0	0	0	0	0	0	37.9057	0	0	0	0	1.52886	0	0	0		0	0	0	0
3	0.15	0.25	0.6					290	4.01535	4.01535	104.399	20.0767	1.56599	3.9926	0	0	0	0	0	0	0	4.61418	0.0233182	0	0	0	25.6374	0.00173118	0	0	0	0.00110686	0	0	0		0	0	0	0
3	0.25	0.15	0.6					275	4.01535	4.01535	104.399	20.0767	1.56599	4.00376	0	0	0	0	0	0	0	4.61743	0.0273906	0	0	0	25.6692	0.00210256	0	0	0	0.00112564	0	0	0		0	0	0	0
3	0.05	0.25	0.7					200	4.01535	4.01535	104.399	20.0767	1.56599	4.02754	0.0104509	0.00806271	0	0	0	0	0	0	0.00779985	0	0	0	38.413	0	0	0	0	1.51676	0	0	0		0	0	0	0
3	0.05	0.25	0.7					300	4.01535	4.01535	104.399	20.0767	1.56599	3.9687	0	0	0	0	0	0	0	4.73822	0	0	0	0	25.2125	0	0	0	0	0.00146431	0	0	0		0	0	0	0
3	0.05	0.25	0.7					200	4.01535	4.01535	104.399	20.0767	1.56599	3.94448	0.00973012	0.00557185	0	0	0	0	0	0	0.00601848	0	0	0	37.8042	0	0	0	0	1.51903	0	0	0		0	0	0	0
3	0.15	0.15	0.7					300	4.01535	4.01535	104.399	20.0767	1.56599	3.95543	0	0	0	0	0	0	0	4.68851	0	0	0	0	25.1292	0	0	0	0	0.00874596	0	0	0		0	0	0	0
3	0.15	0.15	0.7					350	4.01535	4.01535	104.399	20.0767	1.56599	3.95631	0	0	0	0	0	0	0	4.69335	0	0	0	0	25.2926	0	0	0	0	0.00979239	0	0	0		0	0	0	0
3	0.15	0.15	0.7					400	4.01535	4.01535	104.399	20.0767	1.56599	3.94893	0	0	0	0	0	0	0	4.68172	0	0	0	0	25.0304	0	0	0	0	0.00831439	0	0	0		0	0	0	0
3	0.15	0.15	0.7					275	4.01535	4.01535	104.399	20.0767	1.56599	3.98689	0	0	0	0	0	0	0	4.72115	0	0	0	0	25.4105	0	0	0	0	0.00509202	0	0	0		0	0	0	0
3	0.15	0.15	0.7					290	4.01535	4.01535	104.399	20.0767	1.56599	3.98151	0	0	0	0	0	0	0	4.72252	0	0	0	0	25.2017	0	0	0	0	0.00494346	0	0	0		0	0	0	0
3	0.25	0.05	0.7					250	4.01535	4.01535	104.399	20.0767	1.56599	3.97872	0	0	0	0	0	0	0.231297	3.40716	0.0916637	0	0	0	28.2876	0.00517258	0	0	0	0.272712	0	0	0		0	0	0	0
3	0.25	0.05	0.7					260	4.01535	4.01535	104.399	20.0767	1.56599	3.99853	0	0	0	0	0	0	0	3.91231	0.0180004	0	0	0	27.4508	0.00293959	0	0	0	0.233565	0	0	0		0	0	0	0
3	0.25	0.05	0.7					275	4.01535	4.01535	104.399	20.0767	1.56599	3.98739	0	0	0	0	0	0	0	4.00729	0	0	0	0	27.2311	0	0	0	0	0.233264	0	0	0		0	0	0	0
3	0.25	0.05	0.7					290	4.01535	4.01535	104.399	20.0767	1.56599	3.98976	0	0	0	0	0	0	0	4.02017	0	0	0	0	27.4413	0	0	0	0	0.23052	0	0	0		0	0	0	0
3	0.1	0.1	0.8					250	4.01535	4.01535	104.399	20.0767	1.56599	3.9619	0	0	0	0	0	0	0.304642	3.67721	0.284366	0.00207929	0	0	26.8116	0.00529981	0	0	0	0.0069799	0	0	0		0	0	0	0
3	0.65	0.05	0.3					300	4.01535	4.01535	104.399	20.0767	1.56599	3.95233	0	0	0	0	0	0	0.128836	3.86154	0.0548253	0.00161012	0.00509804	0.0033209	26.8413	0.00279739	0	0	0	0.170107	0	0	0		0	0	0	0
3	0.4	0.2	0.4					350	4.01535	4.01535	104.399	20.0767	1.56599	3.96249	0	0	0	0	0	0	0	4.62776	0	0	0.0145702	0	25.4093	0	0	0	0	0.0264077	0	0	0		0	0	0	0
3	0.4	0.2	0.4					400	4.01535	4.01535	104.399	20.0767	1.56599	3.95659	0	0	0	0	0	0	0	4.61933	0	0	0.0131341	0	25.1638	0	0	0	0	0.0224019	0	0	0		0	0	0	0
3	0.5	0.05	0.45					350	4.01535	4.01535	104.399	20.0767	1.56599	3.95778	0	0	0	0	0	0	0	4.71481	0	0	0.00346345	0	25.0129	0	0	0	0	0	0	0	0		0	0	0	0
3	0.3	0.25	0.45					300	4.01535	4.01535	104.399	20.0767	1.56599	3.96145	0	0	0	0	0	0	0	4.7122	0	0	0.00499481	0	25.1358	0	0	0	0	0	0	0	0		0	0	0	0
3	0.3	0.25	0.45					350	4.01535	4.01535	104.399	20.0767	1.56599	3.95614	0	0	0	0	0	0	0	4.70653	0	0	0.00569789	0	25.1798	0	0	0	0	0	0	0	0		0	0	0	0
3	0.3	0.25	0.45					400	4.01535	4.01535	104.399	20.0767	1.56599	3.93881	0	0	0	0	0	0	0	4.69461	0	0	0.00305755	0	24.9066	0	0	0	0	0	0	0	0		0	0	0	0
3	0.1	0.55	0.35					200	4.01535	4.01535	104.399	20.0767	1.56599	4.03742	0.00328938	0	0	0	0	0	0	0	0	0	0	0	38.7886	0	0	0	0	1.55379	0	0	0		0	0	0	0
3	0.1	0.55	0.35					350	4.01535	4.01535	104.399	20.0767	1.56599	3.95184	0	0	0	0	0	0	0	4.70665	0	0	0.00485059	0	24.9976	0	0	0	0	0	0	0	0		0	0	0	0
3	0.1	0.55	0.35					400	4.01535	4.01535	104.399	20.0767	1.56599	3.96245	0	0	0	0	0	0	0	4.7208	0	0	0.00311814	0	25.2626	0	0	0	0	0	0	0	0		0	0	0	0
3	0.1	0.55	0.35					230	4.01535	4.01535	104.399	20.0767	1.56599	3.96684	0.0053392	0	0	0	0	0	0	0	0	0	0	0	38.0421	0	0	0	0	1.53465	0	0	0		0	0	0	0
3	0.1	0.55	0.35					245	4.01535	4.01535	104.399	20.0767	1.56599	4.00579	0.00948384	0	0	0	0	0	0	0	0	0	0	0	38.2678	0	0	0	0	1.53679	0	0	0		0	0	0	0
3	0.2	0.45	0.35					200	4.01535	4.01535	104.399	20.0767	1.56599	4.03046	0.00465013	0.00162156	0	0	0	0	0	0	0	0	0	0	38.5352	0	0	0	0	1.53802	0	0	0		0	0	0	0
3	0.2	0.45	0.35					350	4.01535	4.01535	104.399	20.0767	1.56599	3.95258	0	0	0	0	0	0	0	4.68351	0	0	0.00757275	0	25.2511	0	0	0	0	0.00637771	0	0	0		0	0	0	0
3	0.2	0.45	0.35					400	4.01535	4.01535	104.399	20.0767	1.56599	3.97392	0	0	0	0	0	0	0	4.71186	0	0	0.00478654	0	25.2615	0	0	0	0	0.00672274	0	0	0		0	0	0	0
3	0.2	0.45	0.35					230	4.01535	4.01535	104.399	20.0767	1.56599	3.97071	0.00776943	0	0	0	0	0	0	0	0	0	0	0	38.1792	0	0	0	0	1.52087	0	0	0		0	0	0	0
3	0.15	0.35	0.5					200	4.01535	4.01535	104.399	20.0767	1.56599	4.03973	0.00752531	0.00367839	0	0	0	0	0	0	0.00335525	0	0	0	38.7566	0	0	0	0	1.53401	0	0	0		0	0	0	0
3	0.15	0.35	0.5					300	4.01535	4.01535	104.399	20.0767	1.56599	3.96154	0	0	0	0	0	0	0.37425	3.26345	0.338737	0.0174059	0.00562211	0.0201194	27.3215	0.00485568	0	0	0	0.00171679	0.00231795	0	0		0	0	0	0
3	0.15	0.35	0.5					200	4.01535	4.01535	104.399	20.0767	1.56599	3.93592	0.0050742	0.00182126	0	0	0	0	0	0	0	0	0	0	37.6913	0	0	0	0	1.53311	0	0	0		0	0	0	0
3	0.15	0.35	0.5					215	4.01535	4.01535	104.399	20.0767	1.56599	3.98743	0.00920485	0.00206995	0	0	0	0	0	0	0.00310186	0	0	0	38.3405	0	0	0	0	1.52677	0	0	0		0	0	0	0
3	0.45	0.1	0.45					300	4.01535	4.01535	104.399	20.0767	1.56599	3.96758	0	0	0	0	0	0	0	4.71053	0	0	0.00333973	0	25.3092	0	0	0	0	0	0	0	0		0	0	0	0
3	0.45	0.1	0.45					350	4.01535	4.01535	104.399	20.0767	1.56599	3.95112	0	0	0	0	0	0	0	4.70428	0	0	0.00379865	0	25.0271	0	0	0	0	0	0	0	0		0	0	0	0
3	0.3	0.2	0.5					300	4.01535	4.01535	104.399	20.0767	1.56599	3.97222	0	0	0	0	0	0	0	4.72706	0	0	0.00416093	0	25.251	0	0	0	0	0.00130362	0	0	0		0	0	0	0
3	0.3	0.2	0.5					350	4.01535	4.01535	104.399	20.0767	1.56599	3.95213	0	0	0	0	0	0	0	4.70571	0	0	0.00376476	0	25.1351	0	0	0	0	0	0	0	0		0	0	0	0
3	0.3	0.2	0.5					290	4.01535	4.01535	104.399	20.0767	1.56599	3.97649	0	0	0	0	0	0	0.189753	4.12239	0.115474	0.0117879	0.00536943	0.00584266	26.2691	0.00394325	0	0	0	0.00138071	0.000816444	0	0		0	0	0	0
3	0.35	0.2	0.45					300	4.01535	4.01535	104.399	20.0767	1.56599	3.96522	0	0	0	0	0	0	0	4.7258	0	0	0.00482891	0	25.1112	0	0	0	0	0	0	0	0		0	0	0	0
3	0.35	0.2	0.45					350	4.01535	4.01535	104.399	20.0767	1.56599	3.94721	0	0	0	0	0	0	0	4.70172	0	0	0.00556418	0	24.9583	0	0	0	0	0	0	0	0		0	0	0	0
3	0.5	0.15	0.35					350	4.01535	4.01535	104.399	20.0767	1.56599	3.9636	0	0	0	0	0	0	0	4.7209	0	0	0.0100423	0	25.2802	0	0	0	0	0	0	0	0		0	0	0	0
3	0.5	0.15	0.35					400	4.01535	4.01535	104.399	20.0767	1.56599	3.95014	0	0	0	0	0	0	0	4.71098	0	0	0.00786585	0	24.8829	0	0	0	0	0	0	0	0		0	0	0	0
3	0.55	0.1	0.35					350	4.01535	4.01535	104.399	20.0767	1.56599	3.95506	0	0	0	0	0	0	0	4.72118	0	0	0.00705937	0	25.0915	0	0	0	0	0	0	0	0		0	0	0	0
3	0.55	0.1	0.35					400	4.01535	4.01535	104.399	20.0767	1.56599	3.94506	0	0	0	0	0	0	0	4.70643	0	0	0.00563658	0	24.9948	0	0	0	0	0	0	0	0		0	0	0	0
3	0.4	0.15	0.45					300	4.01535	4.01535	104.399	20.0767	1.56599	3.96931	0	0	0	0	0	0	0.0529	4.61975	0.00726308	0	0.00642328	0	25.1583	0.00133932	0	0	0	0	0	0	0		0	0	0	0
3	0.4	0.15	0.45					350	4.01535	4.01535	104.399	20.0767	1.56599	3.95345	0	0	0	0	0	0	0	4.70343	0	0	0.00642653	0	25.1866	0	0	0	0	0	0	0	0		0	0	0	0
3	0.4	0.15	0.45					400	4.01535	4.01535	104.399	20.0767	1.56599	3.95175	0	0	0	0	0	0	0	4.71679	0	0	0.00370812	0	24.9117	0	0	0	0	0	0	0	0		0	0	0	0
3	0.075	0.85	0.075					200	4.01535	4.01535	104.399	20.0767	1.56599	4.04917	0	0	0	0	0	0	0	0	0	0	0	0	39.1028	0	0	0	0	1.58853	0	0	0	0		0	0	0
3	0.075	0.85	0.075					250	4.01535	4.01535	104.399	20.0767	1.56599	4.01308	0.00722692	0	0	0	0	0	0	0	0	0	0	0	38.8599	0	0	0	0	1.55412	0	0	0	0		0	0	0
3	0.075	0.85	0.075					400	4.01535	4.01535	104.399	20.0767	1.56599	3.98126	0	0	0	0	0	0	0	4.84663	0	0	0.0123077	0	25.221	0	0	0	0	0	0	0	0	0		0	0	0
3	0.65	0.05	0.3					305	4.01535	4.01535	104.399	20.0767	1.56599	3.98526	0	0	0.00252143	0	0	0	0.140939	3.99962	0.0284317	0	0.00409559	0.00418992	26.9207	0.00243866	0	0	0	0.128844	0	0	0		0	0	0	0
3	0.15	0.45	0.4					245	4.01535	4.01535	104.399	20.0767	1.56599	3.982	0.0109584	0	0.00264861	0	0	0	0	0	0.00346459	0	0	0	38.0019	0	0	0	0	1.51513	0	0	0		0	0	0	0
3	0.25	0.05	0.7					300	4.01535	4.01535	104.399	20.0767	1.56599	3.95176	0	0	0.00268146	0	0	0	0	3.86241	0	0	0	0	27.1942	0	0	0	0	0.27554	0	0	0		0	0	0	0
3	0.15	0.35	0.5					230	4.01535	4.01535	104.399	20.0767	1.56599	3.96903	0.0134576	0.00209304	0.00272029	0	0	0	0	0	0.00673587	0	0	0	37.8973	0	0	0	0	1.50211	0	0	0		0	0	0	0
3	0.4	0.575	0.025					280	4.01535	4.01535	104.399	20.0767	1.56599	4.02118	0.00429863	0	0.00277487	0	0	0	0	0	0	0	0	0	38.7612	0	0.00328031	0	0	1.5689	0	0	0	0		0	0	0
3	0.3	0.35	0.35					215	4.01535	4.01535	104.399	20.0767	1.56599	3.96333	0.00790896	0.00192821	0.00286505	0	0	0	0	0	0.00344881	0	0	0	37.7995	0	0	0	0	1.52572	0	0	0		0	0	0	0
3	0.15	0.25	0.6					200	4.01535	4.01535	104.399	20.0767	1.56599	3.95437	0.0120221	0.00682928	0.00287767	0	0	0	0	0	0.0130816	0	0	0	37.7886	0	0	0	0	1.4888	0	0	0		0	0	0	0
3	0.075	0.85	0.075					260	4.01535	4.01535	104.399	20.0767	1.56599	3.99139	0.00727348	0	0.00289793	0	0	0	0	0	0	0	0	0	38.2367	0	0	0	0	1.57316	0	0	0	0		0	0	0
3	0.05	0.25	0.7					215	4.01535	4.01535	104.399	20.0767	1.56599	3.96273	0.0157983	0.00598561	0.00290206	0	0	0	0	0	0.0118118	0	0	0	37.931	0	0	0	0	1.49185	0	0	0		0	0	0	0
3	0.175	0.8	0.025					280	4.01535	4.01535	104.399	20.0767	1.56599	3.99777	0.00512987	0	0.0029055	0	0	0	0	0	0	0	0	0	38.672	0	0	0	0	1.5573	0	0	0	0		0	0	0
3	0.1	0.575	0.325					260	4.01535	4.01535	104.399	20.0767	1.56599	3.96281	0.0131793	0	0.00292111	0	0	0	0	0	0	0	0	0	38.0825	0	0	0	0	1.54103	0	0	0	0		0	0	0
3	0.1	0.575	0.325					250	4.01535	4.01535	104.399	20.0767	1.56599	4.00601	0.0147425	0	0.00292823	0	0	0	0	0	0	0	0	0	38.7901	0	0	0	0	1.53218	0	0	0	0		0	0	0
3	0.325	0.575	0.1					250	4.01535	4.01535	104.399	20.0767	1.56599	3.99993	0.00948099	0	0.00293152	0	0	0	0	0	0	0	0	0	38.4987	0	0	0	0	1.54975	0	0	0	0		0	0	0
3	0.35	0.3	0.35					200	4.01535	4.01535	104.399	20.0767	1.56599	3.99621	0.00666032	0.00274483	0.00297321	0	0	0	0	0	0.00341458	0	0	0	38.3326	0	0	0	0	1.53179	0	0	0		0	0	0	0
3	0.1	0.8	0.1					260	4.01535	4.01535	104.399	20.0767	1.56599	3.97852	0.00836147	0	0.00298115	0	0	0	0	0	0	0	0	0	37.9632	0	0	0	0	1.55955	0	0	0	0		0	0	0
3	0.1	0.65	0.25					260	4.01535	4.01535	104.399	20.0767	1.56599	3.97664	0.0117727	0	0.00298777	0	0	0	0	0	0	0	0	0	38.1964	0	0	0	0	1.54957	0	0	0	0		0	0	0
3	0.325	0.575	0.1					260	4.01535	4.01535	104.399	20.0767	1.56599	3.98462	0.00809953	0	0.0029937	0	0	0	0	0	0	0	0	0	38.2493	0	0	0	0	1.55206	0	0	0	0		0	0	0
3	0.175	0.575	0.25					250	4.01535	4.01535	104.399	20.0767	1.56599	3.99875	0.0136299	0	0.00302773	0	0	0	0	0	0	0	0	0	38.5418	0	0	0	0	1.54618	0	0	0	0		0	0	0
3	0.4	0.5	0.1					250	4.01535	4.01535	104.399	20.0767	1.56599	3.98428	0.00952351	0	0.00302852	0	0	0	0	0	0	0	0	0	38.5872	0	0	0	0	1.52589	0	0	0	0		0	0	0
3	0.55	0.35	0.1					200	4.01535	4.01535	104.399	20.0767	1.56599	3.98896	0.00350366	0	0.00303272	0	0	0	0	0	0	0	0	0	38.4636	0	0	0	0	1.56219	0	0	0	0		0	0	0
3	0.2	0.5	0.3					260	4.01535	4.01535	104.399	20.0767	1.56599	3.98504	0.0123012	0	0.00304488	0	0	0	0	0	0	0	0	0	38.2891	0	0	0	0	1.54921	0	0	0	0		0	0	0
3	0.1	0.725	0.175					260	4.01535	4.01535	104.399	20.0767	1.56599	3.98146	0.00981864	0	0.00305373	0	0	0	0	0	0	0	0	0	38.3501	0	0	0	0	1.54476	0	0	0	0		0	0	0
3	0.25	0.5	0.25					260	4.01535	4.01535	104.399	20.0767	1.56599	3.98616	0.0123031	0	0.00309245	0	0	0	0	0	0	0	0	0	38.4159	0	0	0	0	1.53528	0	0	0	0		0	0	0
3	0.05	0.35	0.6					215	4.01535	4.01535	104.399	20.0767	1.56599	3.95546	0.0126362	0.00398684	0.00309976	0	0	0	0	0	0.00713893	0	0	0	37.9292	0	0	0	0	1.51491	0	0	0		0	0	0	0
3	0.05	0.8	0.15					250	4.01535	4.01535	104.399	20.0767	1.56599	4.0072	0.0105719	0	0.0031021	0	0	0	0	0	0	0	0	0	38.7811	0	0	0	0	1.5592	0	0	0	0		0	0	0
3	0.025	0.875	0.1					250	4.01535	4.01535	104.399	20.0767	1.56599	4.02051	0.00838581	0	0.00316037	0	0	0	0	0	0	0	0	0	38.7655	0	0	0	0	1.56192	0	0	0	0		0	0	0
3	0.45	0.35	0.2					200	4.01535	4.01535	104.399	20.0767	1.56599	4.00753	0.0075403	0.00169549	0.00324577	0	0	0	0	0	0	0	0	0	38.5662	0	0	0	0	1.54546	0	0	0	0		0	0	0
3	0.1	0.55	0.35					250	4.01535	4.01535	104.399	20.0767	1.56599	4.01493	0.0144335	0	0.00328711	0	0	0	0	0	0.00539876	0	0	0	38.4376	0	0	0	0	1.50289	0	0	0		0	0	0	0
3	0.4	0.35	0.25					200	4.01535	4.01535	104.399	20.0767	1.56599	4.02233	0.00775374	0.00204351	0.00330306	0	0	0	0	0	0	0	0	0	38.8652	0	0	0	0	1.54331	0	0	0	0		0	0	0
3	0.75	0.125	0.125					400	4.01535	4.01535	104.399	20.0767	1.56599	3.97842	0	0	0.00334572	0	0	0	0	3.53916	0	0	0.0268882	0	28.3706	0	0	0	0	0.3641	0	0	0		0	0	0	0
3	0.25	0.575	0.175					250	4.01535	4.01535	104.399	20.0767	1.56599	4.01239	0.0130844	0	0.00337037	0	0	0	0	0	0	0	0	0	38.4685	0	0	0	0	1.53494	0	0	0	0		0	0	0
3	0.4	0.5	0.1					260	4.01535	4.01535	104.399	20.0767	1.56599	3.99346	0.00774212	0	0.00340075	0	0	0	0	0	0	0	0	0	38.5433	0	0	0	0	1.55965	0	0	0	0		0	0	0
3	0.45	0.5	0.05					250	4.01535	4.01535	104.399	20.0767	1.56599	4.01863	0.00601997	0	0.0034053	0	0	0	0	0	0	0	0	0	38.715	0	0	0	0	1.56762	0	0	0	0		0	0	0
3	0.2	0.45	0.35					245	4.01535	4.01535	104.399	20.0767	1.56599	4.01476	0.0119117	0	0.00343325	0	0	0	0	0	0.00444695	0	0	0	38.4494	0	0	0	0	1.52445	0	0	0		0	0	0	0
3	0.05	0.45	0.5					230	4.01535	4.01535	104.399	20.0767	1.56599	3.96702	0.0114276	0.00193026	0.00350074	0	0	0	0	0	0.00794676	0	0	0	37.9906	0	0	0	0	1.51943	0	0	0		0	0	0	0
3	0.3	0.35	0.35					200	4.01535	4.01535	104.399	20.0767	1.56599	4.04676	0.00688266	0.00370032	0.00359869	0	0	0	0	0	0.00424004	0	0	0	38.9354	0	0	0	0	1.5367	0	0	0		0	0	0	0
3	0.1	0.875	0.025					280	4.01535	4.01535	104.399	20.0767	1.56599	4.02167	0.00617624	0	0.00365637	0	0	0	0	0	0	0	0	0	38.7954	0	0	0	0	1.56847	0	0	0	0		0	0	0.00209234
3	0.1	0.55	0.35					260	4.01535	4.01535	104.399	20.0767	1.56599	4.03817	0.0136542	0	0.00374105	0	0	0	0	0	0.00437755	0	0	0	38.88	0	0	0	0	1.52172	0	0	0		0	0	0	0
3	0.325	0.5	0.175					260	4.01535	4.01535	104.399	20.0767	1.56599	3.99892	0.013049	0	0.00380428	0	0	0	0	0	0	0	0	0	38.5438	0	0	0	0	1.54611	0	0	0	0		0	0	0
3	0.45	0.4	0.15					200	4.01535	4.01535	104.399	20.0767	1.56599	4.00311	0.00761703	0.00194351	0.0038619	0	0	0	0	0	0	0	0	0	38.5568	0	0	0	0	1.54099	0	0	0	0		0	0	0
3	0.45	0.45	0.1					260	4.01535	4.01535	104.399	20.0767	1.56599	3.98877	0.00725776	0	0.00390669	0	0	0	0	0	0	0	0	0	38.5724	0	0	0	0	1.55341	0	0	0	0		0	0	0
3	0.65	0.05	0.3					320	4.01535	4.01535	104.399	20.0767	1.56599	3.97994	0	0	0.00400505	0	0	0	0	4.2543	0	0	0.00473017	0	26.6072	0	0	0	0	0.125308	0	0	0		0	0	0	0
3	0.05	0.55	0.4					245	4.01535	4.01535	104.399	20.0767	1.56599	3.99557	0.0155033	0.00204514	0.00405497	0	0	0	0	0	0.00621203	0	0	0	38.2859	0	0	0	0	1.51683	0	0	0		0	0	0	0
3	0.25	0.35	0.4					230	4.01535	4.01535	104.399	20.0767	1.56599	3.99106	0.0133877	0.00183458	0.00408181	0	0	0	0	0	0.00665988	0	0	0	38.0402	0	0	0	0	1.51322	0	0	0		0	0	0	0
3	0.25	0.725	0.025					280	4.01535	4.01535	104.399	20.0767	1.56599	3.9855	0.00465662	0	0.00414164	0	0	0	0	0	0	0	0	0	38.2345	0	0.00446021	0	0	1.54861	0	0	0	0		0	0	0
3	0.325	0.65	0.025					280	4.01535	4.01535	104.399	20.0767	1.56599	4.03395	0.00529167	0	0.00415486	0	0	0	0	0	0	0	0	0	38.9476	0	0.0044473	0	0	1.56812	0	0	0	0		0	0	0
3	0.5	0.325	0.175					200	4.01535	4.01535	104.399	20.0767	1.56599	4.01727	0.00757914	0.00202213	0.00427668	0	0	0	0	0	0	0	0	0	38.7377	0	0	0	0	1.55212	0	0	0	0		0	0	0
3	0.45	0.5	0.05					280	4.01535	4.01535	104.399	20.0767	1.56599	4.02824	0.006223	0	0.00433425	0	0	0	0	0	0	0	0	0	38.7791	0	0.00377089	0	0	1.56265	0	0	0	0		0	0	0.00180227
3	0.45	0.45	0.1					250	4.01535	4.01535	104.399	20.0767	1.56599	3.99267	0.00945762	0	0.00437533	0	0	0	0	0	0	0	0	0	38.3693	0	0	0	0	1.55078	0	0	0	0		0	0	0
3	0.025	0.95	0.025					250	4.01535	4.01535	104.399	20.0767	1.56599	3.98229	0.0062161	0	0.00439012	0	0	0	0	0	0	0	0	0	38.5375	0	0	0	0	1.54697	0	0	0	0		0	0	0
3	0.025	0.8	0.175					250	4.01535	4.01535	104.399	20.0767	1.56599	4.03248	0.0101696	0	0.0044489	0	0	0	0	0	0	0	0	0	39.0966	0	0	0	0	1.56584	0	0	0	0		0	0	0
3	0.175	0.725	0.1					280	4.01535	4.01535	104.399	20.0767	1.56599	4.03385	0.0104947	0	0.00450019	0	0	0	0	0	0	0	0	0	38.7728	0	0.00312463	0	0	1.54469	0	0	0	0		0	0	0
3	0.175	0.65	0.175					280	4.01535	4.01535	104.399	20.0767	1.56599	4.00138	0.0134793	0	0.00450185	0	0	0	0	0	0	0	0	0	38.2907	0	0.00290322	0	0	1.53849	0	0	0	0		0	0	0
3	0.2	0.5	0.3					250	4.01535	4.01535	104.399	20.0767	1.56599	4.00694	0.0157638	0	0.00453146	0	0	0	0	0	0.00417014	0	0	0	38.4316	0	0	0	0	1.52911	0	0	0	0		0	0	0
3	0.25	0.5	0.25					250	4.01535	4.01535	104.399	20.0767	1.56599	4.00094	0.0161575	0	0.00465641	0	0	0	0	0	0.00428756	0	0	0	38.5642	0	0	0	0	1.52248	0	0	0	0		0	0	0
3	0.15	0.45	0.4					260	4.01535	4.01535	104.399	20.0767	1.56599	4.04486	0.0168915	0	0.00472647	0	0	0	0	0	0.00733559	0	0	0	38.5915	0	0	0	0	1.49684	0	0	0		0	0	0	0
3	0.45	0.35	0.2					200	4.01535	4.01535	104.399	20.0767	1.56599	3.98686	0.00777029	0.00321725	0.00486352	0	0	0	0	0	0.00365283	0	0	0	38.1852	0	0	0	0	1.53704	0	0	0	0		0	0	0
3	0.525	0.3	0.175					200	4.01535	4.01535	104.399	20.0767	1.56599	4.03369	0.00876074	0.00277234	0.00492367	0	0	0	0	0	0	0	0	0	39.0485	0	0	0	0	1.55768	0	0	0	0		0	0	0
3	0.025	0.65	0.325					250	4.01535	4.01535	104.399	20.0767	1.56599	4.03663	0.0133725	0.00189859	0.00494309	0	0	0	0	0	0.00363718	0	0	0	38.7566	0	0	0	0	1.55499	0	0	0	0		0	0	0
3	0.05	0.55	0.4					250	4.01535	4.01535	104.399	20.0767	1.56599	4.0236	0.0213467	0.00340465	0.00497125	0	0	0	0.0607812	0.0585736	0.0111396	0	0	0	38.3429	0	0	0	0	1.47168	0	0	0		0	0	0	0
3	0.325	0.5	0.175					250	4.01535	4.01535	104.399	20.0767	1.56599	3.99647	0.0159175	0	0.00501572	0	0	0	0	0	0.00588652	0	0	0	38.5736	0	0	0	0	1.51488	0	0	0	0		0	0	0
3	0.175	0.575	0.25					280	4.01535	4.01535	104.399	20.0767	1.56599	4.00557	0.0159983	0	0.00505112	0	0	0	0	0	0	0	0	0	38.5357	0	0	0	0	1.53003	0	0	0	0		0	0	0
3	0.5	0.35	0.15					200	4.01535	4.01535	104.399	20.0767	1.56599	3.99417	0.00657708	0.00239313	0.00518309	0	0	0	0	0	0	0	0	0	38.5037	0	0	0	0	1.551	0	0	0	0		0	0	0
3	0.25	0.65	0.1					280	4.01535	4.01535	104.399	20.0767	1.56599	4.01826	0.0115004	0	0.00523429	0	0	0	0	0	0	0	0	0	38.6426	0	0.0025593	0	0	1.54098	0	0	0	0		0	0	0
3	0.5	0.45	0.05					250	4.01535	4.01535	104.399	20.0767	1.56599	3.99074	0.00791686	0	0.00525004	0	0	0	0	0	0	0	0	0	38.5595	0	0	0	0	1.54232	0	0	0	0		0	0	0
3	0.3	0.35	0.35					230	4.01535	4.01535	104.399	20.0767	1.56599	3.97198	0.0121796	0.00228256	0.00526489	0	0	0	0	0	0.00694495	0	0	0	37.9577	0	0	0	0	1.49592	0	0	0		0	0	0	0
3	0.15	0.35	0.5					245	4.01535	4.01535	104.399	20.0767	1.56599	4.00773	0.0198229	0.00223125	0.00546806	0	0	0	0.0624558	0.0562324	0.0131241	0	0	0	38.1347	0	0	0	0	1.47628	0	0	0		0	0	0	0
3	0.5	0.3	0.2					200	4.01535	4.01535	104.399	20.0767	1.56599	4.01829	0.00905655	0.00280398	0.00552001	0	0	0	0	0	0.00315893	0	0	0	38.742	0	0	0	0	1.54778	0	0	0	0		0	0	0
3	0.4	0.3	0.3					200	4.01535	4.01535	104.399	20.0767	1.56599	4.02946	0.00863566	0.00361853	0.00555755	0	0	0	0	0	0.00452661	0	0	0	38.7762	0	0	0	0	1.54143	0	0	0	0		0	0	0
3	0.4	0.575	0.025					300	4.01535	4.01535	104.399	20.0767	1.56599	3.89277	0.00783819	0	0.00555769	0	0	0	0	0	0	0	0	0	37.4306	0	0.00413612	0	0	1.49156	0	0	0	0		0	0	0
3	0.35	0.3	0.35					215	4.01535	4.01535	104.399	20.0767	1.56599	3.95599	0.0109318	0.0030195	0.00556619	0	0	0	0	0	0.0074596	0	0	0	37.9365	0	0	0	0	1.49925	0	0	0		0	0	0	0
3	0.6	0.35	0.05					250	4.01535	4.01535	104.399	20.0767	1.56599	3.96584	0.00512426	0	0.00560325	0	0	0	0	0	0	0	0	0	38.1101	0	0.00453862	0	0	1.54303	0	0	0	0		0	0	0
3	0.25	0.575	0.175					280	4.01535	4.01535	104.399	20.0767	1.56599	4.00378	0.0161916	0	0.00564252	0	0	0	0	0	0.00295292	0	0	0	38.2608	0	0.00340023	0	0	1.51988	0	0	0	0		0	0	0
3	0.05	0.35	0.6					230	4.01535	4.01535	104.399	20.0767	1.56599	3.97004	0.0196661	0.00421753	0.00569895	0	0	0	0	0	0.0144094	0	0	0	37.8534	0	0	0	0	1.48172	0	0	0		0	0	0	0
3	0.5	0.4	0.1					260	4.01535	4.01535	104.399	20.0767	1.56599	3.99364	0.00942999	0	0.00573506	0	0	0	0	0	0	0	0	0	38.3648	0	0	0	0	1.54891	0	0	0	0		0	0	0
3	0.325	0.425	0.25					260	4.01535	4.01535	104.399	20.0767	1.56599	3.99503	0.0176998	0	0.00580543	0	0	0	0	0	0.00489598	0	0	0	38.3493	0	0	0	0	1.51289	0	0	0	0		0	0	0
3	0.175	0.8	0.025					300	4.01535	4.01535	104.399	20.0767	1.56599	4.01185	0.00890382	0	0.00581648	0	0	0	0	0	0	0	0	0	38.5498	0	0.00267937	0	0	1.53693	0	0	0	0		0	0	0
3	0.05	0.45	0.5					245	4.01535	4.01535	104.399	20.0767	1.56599	3.99119	0.0167383	0.00187022	0.0059263	0	0	0	0	0	0.0158756	0	0	0	38.1733	0	0	0	0	1.4899	0	0	0		0	0	0	0
3	0.55	0.4	0.05					250	4.01535	4.01535	104.399	20.0767	1.56599	3.97375	0.00669848	0	0.00593216	0	0	0	0	0	0	0	0	0	38.3091	0	0.00544816	0	0	1.54791	0	0	0	0		0	0	0
3	0.025	0.725	0.25					250	4.01535	4.01535	104.399	20.0767	1.56599	4.0431	0.0130835	0.00266963	0.00620241	0	0	0	0	0	0.00485782	0	0	0	38.9845	0	0	0	0	1.55899	0	0	0	0		0	0	0
3	0.1	0.65	0.25					280	4.01535	4.01535	104.399	20.0767	1.56599	3.98842	0.0193944	0	0.00647241	0	0	0	0	0	0.00373344	0	0	0	38.2109	0	0	0	0	1.5102	0	0	0	0		0	0	0
3	0.2	0.5	0.3					280	4.01535	4.01535	104.399	20.0767	1.56599	4.01721	0.0193395	0	0.00655389	0	0	0	0	0.0477857	0.0044259	0	0	0	38.4327	0	0	0	0	1.51767	0	0	0	0		0	0	0
3	0.1	0.8	0.1					280	4.01535	4.01535	104.399	20.0767	1.56599	3.99059	0.0146086	0	0.00657879	0	0	0	0	0	0	0	0	0	38.185	0	0	0	0	1.52982	0	0	0	0		0	0	0
3	0.5	0.4	0.1					250	4.01535	4.01535	104.399	20.0767	1.56599	3.99692	0.0110479	0	0.00658411	0	0	0	0	0	0	0	0	0	38.5194	0	0	0	0	1.54639	0	0	0	0		0	0	0
3	0.1	0.575	0.325					280	4.01535	4.01535	104.399	20.0767	1.56599	3.982	0.0213343	0	0.00663369	0	0	0	0	0.0456493	0.00450369	0	0	0	38.1182	0	0	0	0	1.507	0	0	0	0		0	0	0
3	0.65	0.05	0.3					350	4.01535	4.01535	104.399	20.0767	1.56599	3.95369	0	0	0.00663941	0	0	0	0	4.15141	0	0	0.00675934	0	26.5633	0	0	0	0	0.168398	0	0	0		0	0	0	0
3	0.1	0.875	0.025					300	4.01535	4.01535	104.399	20.0767	1.56599	3.99768	0.0117254	0	0.00666245	0	0	0	0	0	0	0	0	0	38.3264	0	0.00400311	0	0	1.52565	0	0	0	0		0	0	0.00271975
3	0.35	0.25	0.4					200	4.01535	4.01535	104.399	20.0767	1.56599	3.99146	0.00852306	0.00514627	0.00668822	0	0	0	0	0	0.0113485	0	0	0	38.0975	0	0	0	0	1.50284	0	0	0		0	0	0	0
3	0.6	0.3	0.1					200	4.01535	4.01535	104.399	20.0767	1.56599	4.00507	0.00461594	0.00159252	0.0067569	0	0	0	0	0	0	0	0	0	38.6787	0	0	0	0	1.56673	0	0	0	0		0	0	0
3	0.075	0.85	0.075					280	4.01535	4.01535	104.399	20.0767	1.56599	3.99434	0.0130889	0	0.00677893	0	0	0	0	0	0	0	0	0	38.3135	0	0	0	0	1.5467	0	0	0	0		0	0	0
3	0.4	0.575	0.025					300	4.01535	4.01535	104.399	20.0767	1.56599	4.02192	0.00788899	0	0.00678865	0	0	0	0	0	0	0	0	0	38.7752	0	0.00434032	0	0	1.53711	0	0	0	0		0	0	0
3	0.25	0.5	0.25					280	4.01535	4.01535	104.399	20.0767	1.56599	3.9847	0.0198788	0	0.00686648	0	0	0	0	0.0530398	0.00542269	0	0	0	38.2179	0	0	0	0	1.50421	0	0	0	0		0	0	0
3	0.05	0.8	0.15					260	4.01535	4.01535	104.399	20.0767	1.56599	3.94086	0.0154877	0	0.00694221	0	0	0	0	0	0	0	0	0	37.902	0	0	0	0	1.53392	0	0	0	0		0	0	0
3	0.1	0.725	0.175					280	4.01535	4.01535	104.399	20.0767	1.56599	3.99848	0.0168162	0	0.0071968	0	0	0	0	0	0	0	0	0	38.4724	0	0	0	0	1.52938	0	0	0	0		0	0	0
3	0.4	0.5	0.1					280	4.01535	4.01535	104.399	20.0767	1.56599	4.00321	0.0127162	0	0.00723137	0	0	0	0	0	0	0	0	0	38.2811	0	0	0	0	1.53267	0	0	0	0		0	0	0
3	0.325	0.575	0.1					280	4.01535	4.01535	104.399	20.0767	1.56599	4.0235	0.0134416	0	0.00726235	0	0	0	0	0	0	0	0	0	38.6111	0	0.00340068	0	0	1.52722	0	0	0	0		0	0	0
3	0.05	0.9	0.05					260	4.01535	4.01535	104.399	20.0767	1.56599	3.87441	0.0125873	0	0.00727026	0	0	0	0	0	0	0	0	0	37.333	0	0	0	0	1.49681	0	0	0	0		0	0	0
3	0.05	0.55	0.4					260	4.01535	4.01535	104.399	20.0767	1.56599	4.05465	0.0232056	0.00241569	0.00730196	0	0	0	0.0623357	0	0.0120953	0	0	0	38.7587	0	0	0	0	1.49768	0	0	0		0	0	0	0
3	0.025	0.95	0.025					260	4.01535	4.01535	104.399	20.0767	1.56599	4.00079	0.00782816	0	0.00732078	0	0	0	0	0	0	0	0	0	38.3117	0	0	0	0	1.56913	0	0	0	0		0	0	0
3	0.45	0.3	0.25					220	4.01535	4.01535	104.399	20.0767	1.56599	3.96857	0.0139969	0.00267412	0.00759638	0	0	0	0	0	0.00783587	0	0	0	38.0892	0	0	0	0	1.50932	0	0	0	0		0	0	0
3	0.25	0.05	0.7					350	4.01535	4.01535	104.399	20.0767	1.56599	3.95961	0	0	0.00764398	0	0	0	0	3.85247	0	0	0	0	27.3184	0	0	0	0	0.263115	0	0	0		0	0	0	0
3	0.175	0.8	0.025					300	4.01535	4.01535	104.399	20.0767	1.56599	4.01366	0.010458	0	0.00765033	0	0	0	0	0.0501824	0	0	0	0	38.6062	0	0.00406768	0	0	1.5234	0	0	0	0		0	0	0
3	0.4	0.425	0.175					260	4.01535	4.01535	104.399	20.0767	1.56599	3.99322	0.0176866	0	0.00770664	0	0	0	0	0.0467745	0.00469983	0	0	0	38.2586	0	0	0	0	1.51804	0	0	0	0		0	0	0
3	0.65	0.25	0.1					200	4.01535	4.01535	104.399	20.0767	1.56599	3.99896	0.00435423	0.00187085	0.00817506	0	0	0	0	0	0	0	0	0	38.4365	0	0	0	0	1.5614	0	0	0	0		0	0	0
3	0.45	0.4	0.15					260	4.01535	4.01535	104.399	20.0767	1.56599	3.93198	0.0209465	0.00182567	0.00829398	0	0	0	0.0617679	0.068089	0.00777265	0	0	0	37.5798	0	0	0	0	1.47124	0	0	0	0		0	0	0
3	0.05	0.9	0.05					260	4.01535	4.01535	104.399	20.0767	1.56599	4.02645	0.0138467	0	0.00830122	0	0	0	0	0	0.00316104	0	0	0	38.3565	0	0	0	0	1.56953	0	0	0	0		0	0	0
3	0.65	0.3	0.05					250	4.01535	4.01535	104.399	20.0767	1.56599	3.96561	0.00796225	0	0.00832426	0	0	0	0	0	0	0	0	0	38.1926	0	0.00518933	0	0	1.54516	0	0	0	0		0	0	0
3	0.325	0.5	0.175					280	4.01535	4.01535	104.399	20.0767	1.56599	4.01276	0.0199916	0	0.00837619	0	0	0	0.0599116	0.0600982	0.00613381	0	0	0	38.2708	0	0	0	0	1.49953	0	0	0	0		0	0	0
3	0.7	0.2	0.1					200	4.01535	4.01535	104.399	20.0767	1.56599	3.99059	0.00451997	0.00159282	0.00838268	0	0	0	0	0	0	0	0	0	38.4508	0	0	0	0	1.55536	0	0	0	0		0	0	0
3	0.25	0.725	0.025					300	4.01535	4.01535	104.399	20.0767	1.56599	4.01322	0.00880257	0	0.0084091	0	0	0	0	0.0600396	0	0	0	0	38.6076	0	0.00633081	0	0	1.51753	0	0	0	0		0	0	0
3	0.5	0.4	0.1					250	4.01535	4.01535	104.399	20.0767	1.56599	4.00609	0.0122136	0	0.00845925	0	0	0	0	0	0.0048538	0	0	0	38.3989	0	0	0	0	1.51812	0	0	0	0		0	0	0
3	0.45	0.45	0.1					280	4.01535	4.01535	104.399	20.0767	1.56599	4.02449	0.0136902	0	0.00848189	0	0	0	0	0	0	0	0	0	38.543	0	0	0	0	1.53872	0	0	0	0		0	0	0
3	0.325	0.65	0.025					300	4.01535	4.01535	104.399	20.0767	1.56599	4.03677	0.00802037	0	0.00868982	0	0	0	0	0	0	0	0	0	38.9546	0	0.00573573	0	0	1.54126	0	0	0	0		0	0	0.00227041
3	0.5	0.25	0.25					200	4.01535	4.01535	104.399	20.0767	1.56599	4.01381	0.011084	0.0047688	0.00885828	0	0	0	0	0	0.005417	0	0	0	38.5699	0	0	0	0	1.53595	0	0	0	0		0	0	0
3	0.325	0.65	0.025					300	4.01535	4.01535	104.399	20.0767	1.56599	4.04895	0.00939573	0	0.00896096	0	0	0	0	0	0	0	0	0	38.9583	0	0.00632755	0	0	1.53617	0	0	0	0		0	0	0
3	0.1	0.875	0.025					300	4.01535	4.01535	104.399	20.0767	1.56599	3.9905	0.0142118	0	0.00905314	0	0	0	0	0	0	0	0	0	38.2598	0	0	0	0	1.52986	0	0	0	0		0	0	0
3	0.325	0.425	0.25					250	4.01535	4.01535	104.399	20.0767	1.56599	4.00392	0.0214621	0.00167591	0.00913617	0	0	0	0.0603387	0.0616371	0.0101156	0	0	0	38.4518	0	0	0	0	1.49001	0	0	0	0		0	0	0
3	0.45	0.5	0.05					300	4.01535	4.01535	104.399	20.0767	1.56599	4.02792	0.0116484	0	0.00957574	0	0	0	0	0	0	0	0	0	38.7356	0	0.00493316	0	0	1.52319	0	0	0	0		0	0	0
3	0.8	0.15	0.05					200	4.01535	4.01535	104.399	20.0767	1.56599	4.03942	0.00336509	0.00161456	0.00963581	0	0	0	0	0	0	0	0	0	38.6742	0	0	0	0	1.55859	0	0	0		0	0	0	0
3	0.025	0.875	0.1					260	4.01535	4.01535	104.399	20.0767	1.56599	3.98893	0.0142618	0.00274122	0.00988862	0	0	0	0	0	0.00677092	0	0	0	37.9021	0	0	0	0	1.53804	0	0	0	0		0	0	0
3	0.4	0.2	0.4					200	4.01535	4.01535	104.399	20.0767	1.56599	3.93201	0.00975513	0.00453378	0.00993803	0	0	0	0	0	0.0079811	0	0	0	37.6642	0	0	0	0	1.50563	0	0	0		0	0	0	0
3	0.175	0.725	0.1					300	4.01535	4.01535	104.399	20.0767	1.56599	4.01807	0.0178503	0	0.0100284	0	0	0	0.057625	0.0627324	0.00393603	0	0	0	38.3953	0	0.00366642	0	0	1.50209	0	0	0	0		0	0	0
3	0.55	0.3	0.15					200	4.01535	4.01535	104.399	20.0767	1.56599	3.97928	0.00751891	0.0029431	0.0100539	0	0	0	0	0	0	0	0	0	38.1932	0	0	0	0	1.53733	0	0	0	0		0	0	0
3	0.5	0.25	0.25					220	4.01535	4.01535	104.399	20.0767	1.56599	3.93396	0.0153224	0.00347604	0.0101193	0	0	0	0	0	0.0104379	0	0	0	37.5322	0	0	0	0	1.4991	0	0	0	0		0	0	0
3	0.45	0.5	0.05					300	4.01535	4.01535	104.399	20.0767	1.56599	3.99239	0.011851	0	0.0103258	0	0	0	0	0.0506194	0	0	0	0	38.4073	0	0.00563342	0	0	1.49581	0	0	0	0		0	0	0
3	0.5	0.35	0.15					260	4.01535	4.01535	104.399	20.0767	1.56599	3.93545	0.02055	0.00194724	0.0104438	0	0	0	0.058433	0.0583383	0.00869289	0	0	0	37.503	0	0	0	0	1.47314	0	0	0	0		0	0	0
3	0.25	0.725	0.025					300	4.01535	4.01535	104.399	20.0767	1.56599	4.01288	0.00937015	0	0.0104802	0	0	0	0	0.0563152	0	0	0	0	38.5952	0	0.00687213	0	0	1.50802	0	0	0	0		0	0	0
3	0.45	0.5	0.05					300	4.01535	4.01535	104.399	20.0767	1.56599	3.93969	0.0139908	0	0.0106385	0	0	0	0	0.0603355	0.00317855	0	0	0	37.4916	0	0.00257038	0	0	1.48754	0	0	0	0		0	0	0
3	0.025	0.8	0.175					260	4.01535	4.01535	104.399	20.0767	1.56599	3.99162	0.0172396	0.00312911	0.0107294	0	0	0	0	0	0.00948207	0	0	0	38.2064	0	0	0	0	1.51442	0	0	0	0		0	0	0
3	0.5	0.3	0.2					200	4.01535	4.01535	104.399	20.0767	1.56599	3.99537	0.00973869	0.00463758	0.010768	0	0	0	0	0	0.00646612	0	0	0	38.3974	0	0	0	0	1.52274	0	0	0	0		0	0	0
3	0.55	0.35	0.1					250	4.01535	4.01535	104.399	20.0767	1.56599	4.01201	0.0149961	0.001734	0.0109785	0	0	0	0	0	0	0	0	0	38.5658	0	0	0	0	1.53325	0	0	0	0		0	0	0
3	0.025	0.65	0.325					260	4.01535	4.01535	104.399	20.0767	1.56599	3.99262	0.020415	0.00328683	0.0110479	0	0	0	0	0.0451799	0.013808	0	0	0	38.229	0	0	0	0	1.51516	0	0	0	0		0	0	0
3	0.075	0.85	0.075					300	4.01535	4.01535	104.399	20.0767	1.56599	4.02973	0.0253017	0	0.0113377	0	0	0	0.0667496	0.0814065	0.00548135	0	0	0	38.601	0	0	0	0	1.49597	0	0	0	0		0	0	0
3	0.025	0.725	0.25					260	4.01535	4.01535	104.399	20.0767	1.56599	3.98417	0.0197004	0.00365366	0.0119589	0	0	0	0	0.0486635	0.0161806	0	0	0	37.8108	0	0	0	0	1.5104	0	0	0	0		0	0	0
3	0.5	0.45	0.05					300	4.01535	4.01535	104.399	20.0767	1.56599	3.92513	0.0143391	0	0.0119795	0	0	0	0	0	0	0	0	0	37.4406	0	0.00319825	0	0	1.49645	0	0	0	0		0	0	0.00174248
3	0.7	0.25	0.05					250	4.01535	4.01535	104.399	20.0767	1.56599	3.95071	0.010724	0.00318531	0.01225	0	0	0	0	0	0	0	0	0	37.6869	0	0.00631275	0	0	1.52637	0	0	0	0		0	0	0
3	0.4	0.35	0.25					260	4.01535	4.01535	104.399	20.0767	1.56599	3.99105	0.0248956	0.0026232	0.012423	0	0	0	0.0680396	0.0651634	0.0114626	0	0	0	37.9305	0	0	0	0	1.46983	0	0	0	0		0	0	0
3	0.25	0.05	0.7					400	4.01535	4.01535	104.399	20.0767	1.56599	3.97173	0	0	0.0127136	0	0	0	0.0729622	3.94817	0	0	0	0	27.2453	0	0	0	0	0.211608	0	0	0		0	0	0	0
3	0.6	0.35	0.05					300	4.01535	4.01535	104.399	20.0767	1.56599	3.93245	0.0158793	0	0.0133431	0	0	0	0	0	0	0	0	0	37.7865	0	0.00676872	0	0	1.49998	0	0	0	0		0	0	0
3	0.75	0.125	0.125					200	4.01535	4.01535	104.399	20.0767	1.56599	4.03694	0.00550564	0.00232731	0.0135967	0	0	0	0	0	0	0	0	0	38.6896	0	0	0	0	1.54147	0	0	0		0	0	0	0
3	0.65	0.3	0.05					300	4.01535	4.01535	104.399	20.0767	1.56599	3.92597	0.0168607	0	0.0138975	0	0	0	0	0	0	0	0	0	37.6459	0	0.00539495	0	0	1.49168	0	0	0	0		0	0	0
3	0.55	0.4	0.05					300	4.01535	4.01535	104.399	20.0767	1.56599	3.92654	0.017397	0.0041471	0.014931	0	0	0	0	0	0	0	0	0	37.4574	0	0.00739511	0	0	1.48678	0	0	0	0		0	0	0
3	0.5	0.4	0.1					280	4.01535	4.01535	104.399	20.0767	1.56599	4.00385	0.0194912	0.0036436	0.014933	0	0	0	0	0	0.00304616	0	0	0	38.3182	0	0.00363939	0	0	1.50218	0	0	0	0		0	0	0.00177831
3	0.025	0.95	0.025					280	4.01535	4.01535	104.399	20.0767	1.56599	3.98938	0.0140472	0.00262347	0.015975	0	0	0	0	0	0.00554977	0	0	0	38.2081	0	0	0	0	1.52789	0	0	0	0		0	0	0
3	0.05	0.9	0.05					280	4.01535	4.01535	104.399	20.0767	1.56599	3.8588	0.0222216	0	0.0166752	0	0	0	0	0	0.00791648	0	0	0	36.9641	0	0	0	0	1.46776	0	0	0	0		0	0	0
3	0.55	0.25	0.2					200	4.01535	4.01535	104.399	20.0767	1.56599	4.00197	0.0101614	0.00484134	0.0170453	0	0	0	0	0	0.00806054	0	0	0	38.5	0	0	0	0	1.52162	0	0	0	0		0	0	0
3	0.05	0.9	0.05					280	4.01535	4.01535	104.399	20.0767	1.56599	4.01388	0.0226632	0.00172671	0.0177527	0	0	0	0	0	0.00766427	0	0	0	38.6756	0	0	0	0	1.52343	0	0	0	0		0	0	0
3	0.55	0.35	0.1					250	4.01535	4.01535	104.399	20.0767	1.56599	3.96943	0.0188932	0.00223796	0.0183628	0	0	0	0	0	0.00687104	0	0	0	37.8829	0	0	0	0	1.48458	0	0	0	0		0	0	0
3	0.7	0.25	0.05					300	4.01535	4.01535	104.399	20.0767	1.56599	3.93957	0.0253965	0.00557909	0.0214757	0	0	0	0	0	0.00301198	0.00192938	0	0	37.6942	0	0.0123077	0	0	1.46831	0	0	0	0		0	0	0
3	0.6	0.25	0.15					200	4.01535	4.01535	104.399	20.0767	1.56599	3.9899	0.010337	0.00608039	0.0237985	0	0	0	0	0	0.00794771	0	0	0	38.2879	0	0	0	0	1.5177	0	0	0	0		0	0	0
3	0.9	0.05	0.05					200	4.01535	4.01535	104.399	20.0767	1.56599	4.04273	0.00595083	0.005087	0.0252099	0	0	0	0	0	0.0044684	0	0	0	38.7093	0	0	0	0	1.5232	0	0	0		0	0	0	0
3	0.65	0.2	0.15					200	4.01535	4.01535	104.399	20.0767	1.56599	3.99651	0.0112202	0.00674451	0.0257471	0	0	0	0	0	0.00833506	0	0	0	38.4393	0	0	0	0	1.51627	0	0	0	0		0	0	0
3	0.75	0.125	0.125					230	4.01535	4.01535	104.399	20.0767	1.56599	3.9677	0.0218975	0.0027603	0.0292602	0	0	0	0	0	0.013495	0	0	0	37.8191	0	0	0	0	1.46323	0	0	0		0	0	0	0
3	0.8	0.05	0.15					200	4.01535	4.01535	104.399	20.0767	1.56599	4.03406	0.00653347	0.00525159	0.0345092	0	0	0	0	0	0.0081975	0	0	0	38.6776	0	0	0	0	1.50594	0	0	0		0	0	0	0
3	0.7	0.1	0.2					200	4.01535	4.01535	104.399	20.0767	1.56599	3.98463	0.0126133	0.00484292	0.0392036	0	0	0	0	0	0.0162161	0	0	0	38.0344	0	0	0	0	1.48395	0	0	0	0		0	0	0
3	0.8	0.15	0.05					250	4.01535	4.01535	104.399	20.0767	1.56599	4.04496	0.0220084	0.00543906	0.0441379	0	0	0	0	0	0.00972751	0	0	0	38.6155	0	0.00240287	0	0	1.463	0	0	0		0	0	0	0
3	0.7	0.2	0.1					250	4.01535	4.01535	104.399	20.0767	1.56599	3.95785	0.0300369	0.00677681	0.0464398	0	0	0	0	0	0.0114889	0	0	0	37.749	0	0.00329497	0	0	1.44798	0	0	0	0		0	0	0
3	0.55	0.35	0.1					280	4.01535	4.01535	104.399	20.0767	1.56599	3.98745	0.0279188	0.00561992	0.0225178	0.00204817	0	0	0	0.0474095	0.00541751	0	0	0	37.9655	0	0.00506119	0	0	1.46509	0	0	0	0		0	0	0
3	0.65	0.25	0.1					250	4.01535	4.01535	104.399	20.0767	1.56599	3.97312	0.0285125	0.00674013	0.0493081	0.00208354	0	0	0.0579174	0	0.0137481	0	0	0	37.8676	0	0.00292455	0	0	1.43844	0	0	0	0		0	0	0
3	0.025	0.95	0.025					300	4.01535	4.01535	104.399	20.0767	1.56599	4.01772	0.0228667	0.00205905	0.0315658	0.00209044	0	0	0.0665663	0.0910468	0.0136461	0	0	0	38.3706	0	0	0	0	1.46749	0	0	0	0		0	0	0
3	0.175	0.65	0.175					300	4.01535	4.01535	104.399	20.0767	1.56599	3.95949	0.0218133	0	0.00957456	0.00215827	0	0	0.069223	0.0757411	0.00592852	0	0	0	37.6443	0	0.00312093	0	0	1.47344	0	0	0	0		0	0	0
3	0.175	0.575	0.25					300	4.01535	4.01535	104.399	20.0767	1.56599	4.02731	0.0248349	0	0.0104961	0.00216359	0	0	0.073797	0.0805577	0.00762652	0	0	0	38.4609	0	0.00273108	0	0	1.4805	0	0	0	0		0	0	0
3	0.65	0.05	0.3					400	4.01535	4.01535	104.399	20.0767	1.56599	3.95479	0.00441845	0	0.0265964	0.00217467	0	0	0	4.16868	0	0	0.00458014	0	26.2183	0	0	0	0	0.129275	0	0	0		0	0	0	0
3	0.2	0.45	0.35					260	4.01535	4.01535	104.399	20.0767	1.56599	4.02043	0.0168448	0	0.00611793	0.00218993	0	0	0.0534799	0.0546422	0.00928348	0	0	0	38.3685	0	0	0	0	1.4787	0	0	0		0	0	0	0
3	0.2	0.45	0.35					250	4.01535	4.01535	104.399	20.0767	1.56599	4.001	0.0173545	0	0.00585726	0.0022229	0	0	0.0573113	0.0588049	0.0116379	0	0	0	38.1262	0	0	0	0	1.47366	0	0	0		0	0	0	0
3	0.25	0.35	0.4					245	4.01535	4.01535	104.399	20.0767	1.56599	3.99112	0.0181115	0.00176671	0.00675245	0.00222336	0	0	0.0586066	0.0600411	0.0130905	0	0	0	38.018	0	0	0	0	1.46504	0	0	0		0	0	0	0
3	0.4	0.575	0.025					320	4.01535	4.01535	104.399	20.0767	1.56599	4.02038	0.0137558	0	0.0115158	0.00228319	0	0	0.0597831	0.0813951	0.00433332	0	0	0	38.3035	0	0.00425921	0	0	1.48759	0	0	0	0		0	0	0
3	0.05	0.8	0.15					280	4.01535	4.01535	104.399	20.0767	1.56599	4.0205	0.0316426	0.00170207	0.0179015	0.00228565	0	0	0.0588027	0.0574221	0.010999	0	0	0	38.4845	0	0	0	0	1.48897	0	0	0	0		0	0	0
3	0.025	0.875	0.1					280	4.01535	4.01535	104.399	20.0767	1.56599	4.0045	0.0225227	0.00299679	0.0205092	0.00230187	0	0	0	0.0999105	0.0174955	0	0	0	38.2604	0	0	0	0	1.47671	0	0	0	0		0	0	0
3	0.5	0.25	0.25					360	4.01535	4.01535	104.399	20.0767	1.56599	3.93583	0.00308865	0	0	0.00237566	0	0	1.58856	2.54159	0.142436	0.0403242	0.030971	0.010808	27.7109	0.00377904	0	0	0	0	0.00228501	0	0	0		0	0	0
3	0.1	0.55	0.35					275	4.01535	4.01535	104.399	20.0767	1.56599	4.02914	0.019807	0	0.00683149	0.00239647	0	0	0.0636516	0.0668178	0.00904098	0	0	0	38.4612	0	0	0	0	1.47562	0	0	0		0	0	0	0
3	0.15	0.25	0.6					215	4.01535	4.01535	104.399	20.0767	1.56599	3.95599	0.0172858	0.00661654	0.00527614	0.00242076	0	0	0.0653873	0.0644277	0.0233892	0	0	0.0016704	37.472	0	0	0	0	1.45316	0	0	0		0	0	0.00173292	0
3	0.15	0.45	0.4					250	4.01535	4.01535	104.399	20.0767	1.56599	4.03632	0.0206791	0.00205701	0.00495729	0.00243313	0	0	0.0667731	0.0675295	0.0118977	0	0	0	38.1798	0	0	0	0	1.46726	0	0	0		0	0	0	0
3	0.25	0.575	0.175					300	4.01535	4.01535	104.399	20.0767	1.56599	3.9554	0.0237952	0	0.0122373	0.00245267	0	0	0.0823898	0.0867208	0.00800142	0	0	0	37.5654	0	0.00317113	0	0	1.4501	0	0	0	0		0	0	0
3	0.5	0.25	0.25					200	4.01535	4.01535	104.399	20.0767	1.56599	3.98647	0.0110041	0.00635153	0.0164651	0.00245986	0	0	0	0	0.0109481	0	0	0	38.2327	0	0	0	0	1.50106	0	0	0	0		0	0	0
3	0.25	0.25	0.5					200	4.01535	4.01535	104.399	20.0767	1.56599	3.96678	0.00869652	0.00725021	0.00643864	0.00249966	0	0	0	0	0.0182797	0	0	0	37.948	0	0	0	0	1.4737	0	0	0		0	0	0	0
3	0.175	0.725	0.1					300	4.01535	4.01535	104.399	20.0767	1.56599	3.99848	0.0258173	0	0.0130892	0.00250375	0	0	0.0851448	0.0916107	0.00820071	0	0	0	38.0139	0	0.00530957	0	0	1.45889	0	0	0	0		0	0	0
3	0.8	0.05	0.15					350	4.01535	4.01535	104.399	20.0767	1.56599	3.99566	0	0	0	0.00251139	0	0	0.839499	3.60109	0.0405079	0.0233496	0.0130126	0.00833862	26.5227	0.00405438	0	0	0	0.00125887	0	0	0		0	0	0	0
3	0.35	0.3	0.35					230	4.01535	4.01535	104.399	20.0767	1.56599	3.97047	0.0160724	0.0026441	0.00989942	0.00252555	0	0	0	0.0538763	0.013759	0	0	0	37.6783	0	0	0	0	1.46936	0	0	0		0	0	0	0
3	0.4	0.425	0.175					350	4.01535	4.01535	104.399	20.0767	1.56599	3.98017	0.00509254	0	0	0.00254795	0	0	1.17005	2.63031	0.262326	0.0694065	0.0297198	0.00270687	28.6502	0.00490468	0	0	0	0.0454957	0.00300013	0	0	0		0	0	0
3	0.15	0.25	0.6					200	4.01535	4.01535	104.399	20.0767	1.56599	4.02769	0.0126671	0.00959526	0.00432087	0.00255362	0	0	0	0.0653299	0.0223519	0	0	0.00157771	38.1869	0	0	0	0	1.45914	0	0	0		0	0	0.00182365	0
3	0.025	0.95	0.025					340	4.01535	4.01535	104.399	20.0767	1.56599	4.02374	0.0337458	0.00152151	0.0680222	0.0025627	0	0	0.223022	0.542286	0.0306654	0.00249988	0	0	36.9342	0	0	0	0	1.22147	0	0	0	0		0	0	0
3	0.65	0.15	0.2					200	4.01535	4.01535	104.399	20.0767	1.56599	3.98861	0.0120787	0.00717636	0.0409011	0.00257434	0	0	0	0	0.0167405	0	0	0	38.155	0	0	0	0	1.47554	0	0	0	0		0	0	0
3	0.1	0.8	0.1					300	4.01535	4.01535	104.399	20.0767	1.56599	4.01052	0.0317159	0	0.0138495	0.00258723	0	0	0.0926268	0.101911	0.00932377	0	0	0	38.2772	0	0	0	0	1.45441	0.000842526	0	0	0		0	0	0
3	0.35	0.3	0.35					200	4.01535	4.01535	104.399	20.0767	1.56599	4.01836	0.00932753	0.00500785	0.00682315	0.00261377	0	0	0	0	0.00906012	0	0	0	38.2837	0	0	0	0	1.49399	0	0	0		0	0	0	0
3	0.3	0.35	0.35					245	4.01535	4.01535	104.399	20.0767	1.56599	4.00695	0.0174467	0.00204599	0.00840359	0.00263009	0	0	0.0609311	0.0625783	0.0130403	0	0	0	38.126	0	0	0	0	1.46878	0	0	0		0	0	0	0
3	0.55	0.2	0.25					200	4.01535	4.01535	104.399	20.0767	1.56599	3.99847	0.0104083	0.00645289	0.0270917	0.00264048	0	0	0	0	0.014148	0	0	0	38.2689	0	0	0	0	1.48471	0	0	0	0		0	0	0
3	0.325	0.425	0.25					280	4.01535	4.01535	104.399	20.0767	1.56599	4.02824	0.0268443	0.00153273	0.0124391	0.00264754	0	0	0.0860528	0.0837172	0.0119809	0	0	0	38.4263	0	0	0	0	1.4651	0	0	0	0		0	0	0
3	0.5	0.325	0.175					260	4.01535	4.01535	104.399	20.0767	1.56599	3.97967	0.0277023	0.00313742	0.0194119	0.00266168	0	0	0.067823	0.0605287	0.0101334	0	0	0	38.0824	0	0	0	0	1.46697	0	0	0	0		0	0	0
3	0.3	0.25	0.45					200	4.01535	4.01535	104.399	20.0767	1.56599	3.93914	0.00768507	0.00610031	0.0076098	0.00276638	0	0	0	0	0.0143496	0	0	0	37.6908	0	0	0	0	1.48388	0	0	0		0	0	0	0
3	0.1	0.725	0.175					300	4.01535	4.01535	104.399	20.0767	1.56599	3.97038	0.0314099	0	0.0169952	0.00282985	0	0	0.0739458	0.0796429	0.00923326	0	0	0	37.8635	0	0	0	0	1.45427	0.000789308	0	0	0		0	0	0
3	0.05	0.35	0.6					245	4.01535	4.01535	104.399	20.0767	1.56599	3.98418	0.0286503	0.00444448	0.00934477	0.0028337	0	0	0.0910717	0.0692573	0.0286498	0	0	0.00193519	37.7053	0	0	0	0	1.42707	0	0	0		0	0	0	0
3	0.05	0.9	0.05					300	4.01535	4.01535	104.399	20.0767	1.56599	3.99275	0.0272971	0	0.0157322	0.00285466	0	0	0.0663951	0.0670261	0.0068802	0	0	0	38.1095	0	0	0	0	1.46873	0	0	0	0		0	0	0
3	0.45	0.3	0.25					200	4.01535	4.01535	104.399	20.0767	1.56599	3.98427	0.0101618	0.00612584	0.0132857	0.00288195	0	0	0	0	0.00957219	0	0	0	38.1125	0	0	0	0	1.48875	0	0	0	0		0	0	0
3	0.075	0.85	0.075					300	4.01535	4.01535	104.399	20.0767	1.56599	4.01818	0.0276393	0	0.0179583	0.00289153	0	0	0.0551692	0.0661966	0.00531604	0	0	0	38.2961	0	0	0	0	1.49753	0	0	0	0		0	0	0
3	0.45	0.35	0.2					260	4.01535	4.01535	104.399	20.0767	1.56599	3.92957	0.0238201	0.00245822	0.0117782	0.00290124	0	0	0.0830176	0.0782719	0.0149365	0	0	0.00171921	37.1749	0	0	0	0	1.43364	0.000826786	0	0	0		0	0	0
3	0.025	0.8	0.175					280	4.01535	4.01535	104.399	20.0767	1.56599	3.97495	0.0259796	0.00328579	0.0228535	0.00291431	0	0	0.08679	0.0885993	0.0260166	0	0	0	37.7719	0	0	0	0	1.44144	0	0	0	0		0	0	0
3	0.4	0.425	0.175					250	4.01535	4.01535	104.399	20.0767	1.56599	4.00895	0.0219689	0.00187564	0.0120166	0.00293806	0	0	0.0611772	0.0602612	0.010003	0	0	0	38.3989	0	0	0	0	1.48548	0	0	0	0		0	0	0
3	0.45	0.225	0.325					220	4.01535	4.01535	104.399	20.0767	1.56599	3.94698	0.0173794	0.00522999	0.0161494	0.00293895	0	0	0.0584725	0.0590618	0.0177592	0	0	0	37.619	0	0	0	0	1.46464	0	0	0	0		0	0	0
3	0.15	0.15	0.7					260	4.01535	4.01535	104.399	20.0767	1.56599	3.98361	0	0	0	0.00297763	0	0	0.26071	3.66224	0.297008	0.00305588	0	0.00381512	27.0601	0.00497209	0	0	0	0.00858259	0	0	0		0	0	0	0
3	0.1	0.725	0.175					300	4.01535	4.01535	104.399	20.0767	1.56599	4.0138	0.0343344	0	0.0146369	0.0030161	0	0	0.100821	0.104191	0.0127666	0	0	0	38.0507	0	0	0	0	1.44763	0.000915255	0	0	0		0	0	0
3	0.45	0.35	0.2					260	4.01535	4.01535	104.399	20.0767	1.56599	3.97647	0.0242515	0.0022159	0.0135406	0.00301676	0	0	0.0652232	0.0618836	0.00925951	0	0	0	38.0085	0	0	0	0	1.47644	0	0	0	0		0	0	0
3	0.6	0.3	0.1					250	4.01535	4.01535	104.399	20.0767	1.56599	3.95578	0.0299717	0.00669865	0.0434814	0.00302363	0	0	0.0672366	0.050437	0.0124062	0	0	0	37.4542	0	0.00268414	0	0	1.43228	0	0	0	0		0	0	0
3	0.4	0.2	0.4					200	4.01535	4.01535	104.399	20.0767	1.56599	4.04967	0.00912326	0.00667266	0.0180562	0.00311027	0	0	0	0	0.0129027	0	0	0	38.7314	0	0	0	0	1.4977	0	0	0		0	0	0	0
3	0.4	0.2	0.4					215	4.01535	4.01535	104.399	20.0767	1.56599	3.96213	0.0143843	0.00522895	0.0178795	0.00313012	0	0	0	0	0.0159122	0	0	0	37.669	0	0	0	0	1.47383	0	0	0		0	0	0	0
3	0.05	0.45	0.5					250	4.01535	4.01535	104.399	20.0767	1.56599	4.03789	0.020261	0.00191228	0.00599087	0.00319794	0	0	0.0825154	0.075814	0.0224077	0	0	0.00168184	38.3085	0	0	0	0	1.47045	0	0	0		0	0	0	0
3	0.025	0.95	0.025					300	4.01535	4.01535	104.399	20.0767	1.56599	4.0044	0.0303854	0.00190669	0.0375611	0.00320582	0	0	0.0954226	0.138789	0.0193779	0	0	0	38.0171	0	0	0	0	1.42539	0	0	0	0		0	0	0
3	0.75	0.125	0.125					245	4.01535	4.01535	104.399	20.0767	1.56599	4.00427	0.0318905	0.00320848	0.0473769	0.00321985	0	0	0.0700804	0	0.0212454	0	0	0	38.1263	0	0	0	0	1.4235	0	0	0		0	0	0	0
3	0.1	0.65	0.25					300	4.01535	4.01535	104.399	20.0767	1.56599	3.93887	0.0325376	0	0.0155985	0.00323681	0	0	0.092537	0.0947101	0.011864	0	0	0	37.3985	0	0	0	0	1.42356	0.00078506	0	0	0		0	0	0
3	0.35	0.25	0.4					215	4.01535	4.01535	104.399	20.0767	1.56599	3.95008	0.0123997	0.00585821	0.0127675	0.00324746	0	0	0.0551841	0.0492908	0.0200083	0	0	0	37.627	0	0	0	0	1.45066	0	0	0		0	0	0	0
3	0.05	0.25	0.7					230	4.01535	4.01535	104.399	20.0767	1.56599	3.97113	0.0232485	0.00493542	0.00504425	0.00333742	0	0	0.0780337	0.0601688	0.023456	0	0	0.0018637	37.7378	0	0	0	0	1.44227	0	0	0		0	0	0	0
3	0.175	0.8	0.025					320	4.01535	4.01535	104.399	20.0767	1.56599	4.04495	0.0155616	0	0.0112175	0.00334089	0	0	0.074715	0.0951341	0.00622335	0	0	0	38.5612	0	0	0	0	1.48568	0	0	0	0		0	0	0
3	0.05	0.9	0.05					300	4.01535	4.01535	104.399	20.0767	1.56599	3.98589	0.0293069	0	0.0165857	0.00336941	0	0	0.0698103	0.067697	0.00732559	0	0	0	38.2845	0	0	0	0	1.46873	0	0	0	0		0	0	0
3	0.9	0.05	0.05					360	4.01535	4.01535	104.399	20.0767	1.56599	3.96664	0	0	0	0.00337195	0	0	1.08568	3.14433	0.0696596	0.0514773	0.0295947	0.00883161	26.9605	0.00392985	0	0	0	0.00223848	0.000891831	0	0		0	0	0	0
3	0.45	0.3	0.25					240	4.01535	4.01535	104.399	20.0767	1.56599	3.93499	0.0220237	0.00414912	0.0155364	0.00340508	0	0	0.072096	0.0706886	0.0165626	0	0	0.00165274	37.251	0	0	0	0	1.44265	0	0	0	0		0	0	0
3	0.4	0.425	0.175					280	4.01535	4.01535	104.399	20.0767	1.56599	4.0174	0.0281712	0.00180084	0.0163844	0.00345255	0	0	0.0866033	0.0871533	0.0110328	0	0	0	38.2413	0	0	0	0	1.44992	0	0	0	0		0	0	0
3	0.1	0.575	0.325					300	4.01535	4.01535	104.399	20.0767	1.56599	4.02293	0.0371051	0	0.0158945	0.00345656	0	0	0.106979	0.109976	0.0148267	0	0	0	38.0675	0	0	0	0	1.43892	0.000951958	0	0	0		0	0	0
3	0.4	0.5	0.1					300	4.01535	4.01535	104.399	20.0767	1.56599	4.00196	0.0213045	0	0.016116	0.00347063	0	0	0.0728733	0.0812867	0.00715079	0	0	0	37.9973	0	0.00269618	0	0	1.46459	0	0	0	0		0	0	0
3	0.525	0.3	0.175					260	4.01535	4.01535	104.399	20.0767	1.56599	3.99494	0.0330693	0.00360833	0.0257517	0.00352258	0	0	0.0779955	0.06815	0.014406	0	0	0	37.9194	0	0	0	0	1.44268	0	0	0	0		0	0	0
3	0.5	0.15	0.35					200	4.01535	4.01535	104.399	20.0767	1.56599	3.93703	0.011107	0.00725277	0.0310296	0.00358722	0	0	0.0555435	0	0.0279899	0	0	0	37.5546	0	0	0	0	1.43817	0	0	0		0	0	0	0
3	0.1	0.8	0.1					300	4.01535	4.01535	104.399	20.0767	1.56599	3.96563	0.0275669	0	0.0156975	0.00360015	0	0	0.0676575	0.0685622	0.0056912	0	0	0	37.7594	0	0	0	0	1.46209	0	0	0	0		0	0	0
3	0.6	0.15	0.25					200	4.01535	4.01535	104.399	20.0767	1.56599	3.97867	0.0113746	0.00717359	0.0377947	0.00365271	0	0	0	0	0.0181448	0	0	0	37.8796	0	0	0	0	1.46903	0	0	0	0		0	0	0
3	0.2	0.5	0.3					300	4.01535	4.01535	104.399	20.0767	1.56599	4.02769	0.0291094	0.00224857	0.0144366	0.0036568	0	0	0.095964	0.101601	0.0136413	0	0	0	38.2747	0	0.00239705	0	0	1.45412	0	0	0	0		0	0	0
3	0.5	0.325	0.175					250	4.01535	4.01535	104.399	20.0767	1.56599	4.00041	0.0290382	0.00357515	0.0281865	0.00368795	0	0	0.0813469	0.0754845	0.0153189	0	0	0	38.0724	0	0	0	0	1.44435	0	0	0	0		0	0	0
3	0.5	0.3	0.2					260	4.01535	4.01535	104.399	20.0767	1.56599	3.98754	0.0322254	0.00328838	0.0232585	0.00372927	0	0	0.0852408	0.0736475	0.0137246	0	0	0	37.8039	0	0	0	0	1.44819	0	0	0	0		0	0	0
3	0.45	0.45	0.1					300	4.01535	4.01535	104.399	20.0767	1.56599	4.02647	0.0271212	0.00378457	0.0225219	0.00375439	0	0	0.0766505	0.0806169	0.00679033	0.00203876	0	0	38.2915	0	0.00362576	0	0	1.47077	0.000797904	0	0	0		0	0	0
3	0.55	0.3	0.15					360	4.01535	4.01535	104.399	20.0767	1.56599	3.98195	0	0	0	0.00376767	0	0	1.62565	2.34588	0.126286	0.0491659	0.0304747	0.016222	28.1191	0.00395948	0	0	0	0	0.00291509	0	0	0		0	0	0
3	0.025	0.95	0.025					320	4.01535	4.01535	104.399	20.0767	1.56599	4.03796	0.0342502	0.00181504	0.0594915	0.00383736	0	0	0.1464	0.232399	0.0301428	0.00152446	0	0	37.7521	0	0	0	0	1.34053	0	0	0	0		0	0	0
3	0.45	0.5	0.05					300	4.01535	4.01535	104.399	20.0767	1.56599	3.9372	0.0252426	0.00449395	0.0240733	0.00386433	0	0	0.0765165	0.0908442	0.00667922	0.00166501	0	0	37.2622	0	0.00436579	0	0	1.43241	0	0	0	0		0	0	0
3	0.45	0.35	0.2					250	4.01535	4.01535	104.399	20.0767	1.56599	4.01002	0.0271357	0.00323423	0.022625	0.00387048	0	0	0.0887274	0.0761282	0.0188102	0	0	0.00152566	38.335	0	0	0	0	1.44864	0	0	0	0		0	0	0
3	0.05	0.55	0.4					275	4.01535	4.01535	104.399	20.0767	1.56599	4.0466	0.0324744	0.00245982	0.0127023	0.0038719	0	0	0.103353	0.0880733	0.0231504	0	0	0.00202708	38.4093	0	0	0	0	1.43684	0	0	0		0	0	0	0
3	0.1	0.65	0.25					300	4.01535	4.01535	104.399	20.0767	1.56599	4.02201	0.0371303	0	0.0152769	0.00390104	0	0	0.119907	0.123185	0.0178892	0	0	0.00159619	38.3217	0	0	0	0	1.41846	0.000964645	0	0	0		0	0	0
3	0.025	0.95	0.025					360	4.01535	4.01535	104.399	20.0767	1.56599	3.99212	0.0363701	0	0.0950915	0.0039182	0	0	0.361546	1.00574	0.0294013	0.00616364	0	0	34.7458	0	0	0	0	0.964094	0	0	0	0		0	0	0
3	0.55	0.3	0.15					260	4.01535	4.01535	104.399	20.0767	1.56599	3.92083	0.0300973	0.00319063	0.0244723	0.0039316	0	0	0.0912949	0.0711833	0.0166998	0	0	0.0015805	37.1442	0	0	0	0	1.42323	0	0	0	0		0	0	0
3	0.5	0.25	0.25					240	4.01535	4.01535	104.399	20.0767	1.56599	3.92478	0.0240888	0.00442372	0.0211172	0.00402304	0	0	0.0892195	0.0696588	0.023102	0	0	0.00223093	37.1729	0	0	0	0	1.42957	0	0	0	0		0	0	0
3	0.5	0.45	0.05					320	4.01535	4.01535	104.399	20.0767	1.56599	3.95905	0.027229	0.00573811	0.0275734	0.00402559	0	0	0.0819759	0.0873016	0.00700563	0.00241785	0	0	37.5153	0	0.00532359	0	0	1.43855	0	0	0	0		0	0	0
3	0.05	0.9	0.05					300	4.01535	4.01535	104.399	20.0767	1.56599	3.97308	0.0398538	0.00195506	0.0397159	0.00404609	0	0	0.0988862	0.113555	0.0222858	0	0	0	37.7173	0	0	0	0	1.40773	0	0	0	0		0	0	0
3	0.05	0.35	0.6					250	4.01535	4.01535	104.399	20.0767	1.56599	4.00839	0.0338111	0.00536717	0.00967543	0.00408344	0	0	0.119357	0.105562	0.0384334	0	0	0.0027251	37.6411	0	0	0	0	1.38435	0.000861815	0	0		0	0	0.00212196	0
3	0.35	0.05	0.6					275	4.01535	4.01535	104.399	20.0767	1.56599	3.98637	0	0	0	0.00409474	0	0	1.07021	2.89028	0.279972	0.00513071	0	0.00430133	27.6069	0.00492358	0	0	0	0.00307525	0	0	0		0	0	0	0
3	0.4	0.575	0.025					400	4.01535	4.01535	104.399	20.0767	1.56599	3.9529	0.0122615	0	0	0.0041218	0.00133992	0	1.89421	2.14854	0.0647522	0.0643089	0.0213037	0.00197861	28.5472	0.005087	0	0	0	0.0925254	0.00347882	0	0	0		0	0	0
3	0.45	0.4	0.15					280	4.01535	4.01535	104.399	20.0767	1.56599	3.93368	0.029344	0.00233924	0.015596	0.00415664	0	0	0.109326	0.109654	0.0160373	0	0	0.00210052	37.0854	0	0	0	0	1.39866	0.0011024	0	0	0		0	0	0
3	0.3	0.25	0.45					200	4.01535	4.01535	104.399	20.0767	1.56599	4.04473	0.0080574	0.00837395	0.0116598	0.00423172	0	0	0	0.060448	0.0227807	0	0	0.00151863	38.6047	0	0	0	0	1.46661	0.00080502	0	0		0	0	0	0
3	0.25	0.65	0.1					300	4.01535	4.01535	104.399	20.0767	1.56599	4.03532	0.019095	0	0.0119808	0.00427226	0	0	0.0696593	0.0706741	0.00554291	0	0	0	38.5797	0	0.0040922	0	0	1.49248	0	0	0	0		0	0	0
3	0.4	0.3	0.3					260	4.01535	4.01535	104.399	20.0767	1.56599	4.00102	0.0296625	0.00311727	0.0202425	0.00428817	0	0	0.101593	0.0857891	0.0214158	0	0	0.00180142	37.9998	0	0	0	0	1.42901	0	0	0	0		0	0	0
3	0.025	0.65	0.325					280	4.01535	4.01535	104.399	20.0767	1.56599	4.00062	0.0288407	0.00298882	0.0229766	0.00433892	0	0	0.113447	0.104723	0.0365245	0	0	0	37.9434	0	0	0	0	1.42192	0	0	0	0		0	0	0
3	0.05	0.9	0.05					300	4.01535	4.01535	104.399	20.0767	1.56599	3.9007	0.0402613	0.00186013	0.0400411	0.00434707	0	0	0.104703	0.115579	0.0225306	0	0	0	36.9244	0	0	0	0	1.37304	0	0	0	0		0	0	0
3	0.025	0.875	0.1					300	4.01535	4.01535	104.399	20.0767	1.56599	3.99201	0.0346993	0.0024972	0.025298	0.00439114	0	0	0.0822514	0.167494	0.0215106	0	0	0	37.7492	0	0	0	0	1.41692	0	0	0	0		0	0	0
3	0.05	0.45	0.5					260	4.01535	4.01535	104.399	20.0767	1.56599	4.0254	0.0215115	0	0.00969195	0.00439577	0	0	0.10001	0.0771629	0.0301276	0	0	0.00208199	38.1827	0	0	0	0	1.4436	0	0	0		0	0	0	0
3	0.05	0.8	0.15					300	4.01535	4.01535	104.399	20.0767	1.56599	4.03666	0.0439433	0	0.0249477	0.00439738	0	0	0.110214	0.112736	0.0168012	0	0	0.00177308	38.2276	0	0	0	0	1.41882	0.000979751	0	0	0		0	0	0
3	0.4	0.25	0.35					220	4.01535	4.01535	104.399	20.0767	1.56599	3.95565	0.016726	0.00522322	0.0170543	0.0044547	0	0	0.0730327	0.0763182	0.0209342	0	0	0.00188508	37.5484	0	0	0	0	1.44201	0.00110138	0	0	0		0	0	0
3	0.4	0.35	0.25					250	4.01535	4.01535	104.399	20.0767	1.56599	3.99306	0.0260323	0.00469524	0.0214078	0.00448133	0	0	0.0932704	0.0836056	0.0229295	0	0	0.00176355	37.9196	0	0	0	0	1.4346	0	0	0	0		0	0	0
3	0.5	0.45	0.05					300	4.01535	4.01535	104.399	20.0767	1.56599	3.928	0.0363966	0.00776475	0.036181	0.00452521	0	0	0.0931109	0.10056	0.00831779	0.00268076	0	0	37.1759	0	0.00704524	0	0	1.38887	0	0	0	0		0	0	0
3	0.3	0.25	0.45					215	4.01535	4.01535	104.399	20.0767	1.56599	3.97147	0.0108067	0.00569363	0.012811	0.00454108	0	0	0.0632325	0.0621988	0.0267583	0	0	0.00165622	37.6548	0	0	0	0	1.45165	0	0	0		0	0	0	0
3	0.025	0.725	0.25					280	4.01535	4.01535	104.399	20.0767	1.56599	3.98666	0.0290143	0.00289766	0.023653	0.00455779	0	0	0.119388	0.111967	0.040328	0	0	0.0015351	37.6039	0	0	0	0	1.41747	0	0	0	0		0	0	0
3	0.5	0.2	0.3					200	4.01535	4.01535	104.399	20.0767	1.56599	4.00144	0.0101762	0.00780959	0.0316453	0.00460662	0	0	0	0	0.0198308	0	0	0	38.0887	0	0	0	0	1.46217	0	0	0	0		0	0	0
3	0.45	0.5	0.05					320	4.01535	4.01535	104.399	20.0767	1.56599	3.94345	0.022639	0.00377641	0.0224172	0.00461982	0	0	0.092921	0.109433	0.00808702	0.00177537	0	0	37.2817	0	0.00361849	0	0	1.43675	0.000825203	0	0	0		0	0	0
3	0.65	0.1	0.25					200	4.01535	4.01535	104.399	20.0767	1.56599	4.00034	0.0120177	0.00724078	0.0524463	0.00467276	0	0	0	0	0.0251771	0	0	0	38.0521	0	0	0	0	1.44945	0	0	0	0		0	0	0
3	0.75	0.125	0.125					250	4.01535	4.01535	104.399	20.0767	1.56599	3.99882	0.0285237	0.00293122	0.065334	0.00467916	0	0	0.0890449	0	0.0247936	0	0	0	37.9153	0	0	0	0	1.38696	0	0	0		0	0	0	0
3	0.55	0.1	0.35					300	4.01535	4.01535	104.399	20.0767	1.56599	3.97869	0	0	0	0.0047037	0	0	0.572215	3.64661	0.145216	0.0196277	0.00610023	0.00812884	26.6815	0.00478004	0	0	0	0	0	0	0		0	0	0	0
3	0.5	0.2	0.3					220	4.01535	4.01535	104.399	20.0767	1.56599	3.95021	0.0174738	0.00401769	0.0258629	0.00471467	0	0	0.0609089	0.0520128	0.0202541	0	0	0	37.6438	0	0	0	0	1.4677	0	0	0	0		0	0	0
3	0.45	0.225	0.325					200	4.01535	4.01535	104.399	20.0767	1.56599	3.9973	0.0100406	0.0078654	0.0234864	0.00476389	0	0	0	0	0.0190133	0	0	0	38.2083	0	0	0	0	1.46941	0	0	0	0		0	0	0
3	0.025	0.95	0.025					340	4.01535	4.01535	104.399	20.0767	1.56599	4.038	0.0444863	0.0016083	0.101029	0.00481685	0	0	0.286982	0.591688	0.0543898	0.00446019	0	0	36.2886	0	0	0	0	1.10893	0	0	0	0		0	0	0
3	0.5	0.3	0.2					260	4.01535	4.01535	104.399	20.0767	1.56599	3.92878	0.0306065	0.00434144	0.0223273	0.00483193	0	0	0.112534	0.0955715	0.0248304	0	0	0.00268762	36.9953	0	0	0	0	1.39323	0.000984905	0	0	0		0	0	0
3	0.45	0.4	0.15					250	4.01535	4.01535	104.399	20.0767	1.56599	3.98045	0.0249553	0.00250833	0.0199308	0.0048763	0	0	0.0972472	0.0951431	0.0189275	0	0	0.00193444	37.6187	0	0	0	0	1.42108	0.00088435	0	0	0		0	0	0
3	0.55	0.15	0.3					200	4.01535	4.01535	104.399	20.0767	1.56599	3.97737	0.0102922	0.0074988	0.0401285	0.00488976	0	0	0	0	0.0218105	0	0	0	37.809	0	0	0	0	1.44976	0	0	0	0		0	0	0
3	0.1	0.875	0.025					340	4.01535	4.01535	104.399	20.0767	1.56599	3.9993	0.0419267	0.00257965	0.0250046	0.00490815	0	0	0.112439	0.138053	0.00843882	0.00221422	0	0	37.7565	0	0.00314705	0	0	1.426	0	0	0	0		0	0	0
3	0.05	0.25	0.7					245	4.01535	4.01535	104.399	20.0767	1.56599	3.99273	0.0339996	0.00570765	0.00859173	0.00499536	0	0	0.135914	0.104491	0.0455798	0	0	0.00328412	37.6605	0	0	0	0	1.37404	0.000859716	0	0		0	0	0.00210187	0
3	0.1	0.875	0.025					320	4.01535	4.01535	104.399	20.0767	1.56599	4.02395	0.0396131	0.00227858	0.0267932	0.00503211	0	0	0.0905147	0.0973574	0.00811875	0.002059	0	0	38.2981	0	0.00371456	0	0	1.42749	0	0	0	0		0	0	0
3	0.5	0.35	0.15					250	4.01535	4.01535	104.399	20.0767	1.56599	3.95199	0.0241299	0.0029729	0.0247561	0.00507156	0	0	0.0893473	0.0811734	0.0186895	0	0	0.0015487	37.4974	0	0	0	0	1.41642	0	0	0	0		0	0	0
3	0.25	0.25	0.5					215	4.01535	4.01535	104.399	20.0767	1.56599	3.95287	0.0115711	0.00624612	0.0109929	0.00507419	0	0	0.0707862	0.0768023	0.032928	0	0	0.00212386	37.409	0	0	0	0	1.42835	0.000921858	0	0		0	0	0	0
3	0.5	0.35	0.15					280	4.01535	4.01535	104.399	20.0767	1.56599	3.93154	0.0322024	0.00270044	0.0221142	0.00513201	0	0	0.116244	0.103506	0.0197635	0	0	0.00225796	37.0231	0	0	0	0	1.39846	0.00106374	0	0	0		0	0	0
3	0.525	0.3	0.175					250	4.01535	4.01535	104.399	20.0767	1.56599	3.99208	0.0326707	0.00671006	0.0381429	0.00515442	0	0	0.0917645	0.0782167	0.0214918	0	0	0.00149666	38.055	0	0	0	0	1.42181	0	0	0	0		0	0	0
3	0.025	0.875	0.1					300	4.01535	4.01535	104.399	20.0767	1.56599	4.01788	0.0337936	0.00221266	0.0417599	0.00516067	0	0	0.100992	0.251635	0.0410196	0	0	0	37.6168	0	0	0	0	1.35606	0	0	0	0		0	0	0
3	0.25	0.05	0.7					245	4.01535	4.01535	104.399	20.0767	1.56599	3.96143	0	0	0	0.00520983	0	0	0.716958	2.48338	0.264956	0	0	0	29.4871	0.00559246	0	0	0	0.264745	0	0	0		0	0	0	0
3	0.35	0.3	0.35					245	4.01535	4.01535	104.399	20.0767	1.56599	3.97636	0.0220331	0.00317332	0.0156929	0.00528079	0	0	0.0947203	0.0937351	0.0248918	0	0	0.00212053	37.576	0	0	0	0	1.41045	0.000823796	0	0		0	0	0	0
3	0.325	0.5	0.175					300	4.01535	4.01535	104.399	20.0767	1.56599	4.02352	0.029702	0	0.0185419	0.00528478	0	0	0.113393	0.122484	0.0151644	0	0	0.00162358	38.0195	0	0	0	0	1.42991	0.00103856	0	0	0		0	0	0
3	0.35	0.25	0.4					200	4.01535	4.01535	104.399	20.0767	1.56599	4.02943	0.00912005	0.00824655	0.0138276	0.00532534	0	0	0.0579369	0.067384	0.0241481	0	0	0.00170099	38.2733	0	0	0	0	1.43846	0.000878284	0	0		0	0	0	0
3	0.025	0.8	0.175					300	4.01535	4.01535	104.399	20.0767	1.56599	3.99175	0.0368675	0.0021793	0.0322979	0.00538379	0	0	0.147842	0.184814	0.0375807	0	0	0.00175459	37.6462	0	0	0	0	1.36621	0	0	0	0		0	0	0
3	0.5	0.4	0.1					360	4.01535	4.01535	104.399	20.0767	1.56599	3.98805	0.00504919	0	0	0.00542977	0	0	0.969356	1.02831	0.11283	0.0363299	0.0135995	0.00462519	33.1838	0	0	0	0	0.731805	0.00351209	0	0	0		0	0	0.00250403
3	0.25	0.25	0.5					200	4.01535	4.01535	104.399	20.0767	1.56599	4.02134	0.00855357	0.00988221	0.0100704	0.00544563	0	0	0.0649689	0.0847127	0.0321815	0	0	0.00203438	38.1378	0	0	0	0	1.43467	0.00114735	0	0		0	0	0.00193493	0
3	0.525	0.3	0.175					350	4.01535	4.01535	104.399	20.0767	1.56599	3.96062	0.00583244	0	0	0.00553777	0	0	1.36739	2.56158	0.236109	0.0790128	0.0343836	0.00228243	28.1029	0.0046012	0	0	0	0.00195779	0.00203632	0	0	0		0	0	0
3	0.5	0.4	0.1					300	4.01535	4.01535	104.399	20.0767	1.56599	3.92223	0.0222697	0	0.0180352	0.00554627	0	0	0.0995197	0.11519	0.0144837	0	0	0.00159355	37.1203	0	0	0	0	1.4118	0.00103845	0	0	0		0	0	0
3	0.45	0.05	0.5					290	4.01535	4.01535	104.399	20.0767	1.56599	4.00035	0	0	0	0.00555099	0	0	0.991023	3.05619	0.229042	0.010741	0	0.00661159	27.5491	0.00495057	0	0	0	0	0	0	0		0	0	0	0
3	0.325	0.575	0.1					300	4.01535	4.01535	104.399	20.0767	1.56599	4.02691	0.0214844	0	0.0152282	0.00558628	0	0	0.0780757	0.0884691	0.00748052	0	0	0	38.3906	0	0.00555968	0	0	1.46797	0	0	0	0		0	0	0
3	0.5	0.3	0.2					250	4.01535	4.01535	104.399	20.0767	1.56599	4.00591	0.0311094	0.00388292	0.0354959	0.00561345	0	0	0.104448	0.0875539	0.023928	0	0	0.00188033	37.981	0	0	0	0	1.41079	0	0	0	0		0	0	0
3	0.55	0.1	0.35					200	4.01535	4.01535	104.399	20.0767	1.56599	3.93063	0.0126698	0.00742311	0.0404447	0.00562789	0	0	0.065321	0	0.0365688	0	0	0	37.2819	0	0	0	0	1.40946	0	0	0		0	0	0	0
3	0.6	0.35	0.05					300	4.01535	4.01535	104.399	20.0767	1.56599	3.94944	0.0374877	0.00969707	0.0388513	0.00566544	0	0	0.0602614	0.0505702	0.00439326	0.00280272	0	0	37.7097	0	0.0202462	0	0	1.40941	0	0	0	0		0	0	0
3	0.15	0.45	0.4					275	4.01535	4.01535	104.399	20.0767	1.56599	4.04901	0.0239086	0	0.00874619	0.0057081	0	0	0.0843132	0.0887089	0.0142465	0	0	0	38.3711	0	0	0	0	1.44612	0	0	0		0	0	0	0
3	0.4	0.25	0.35					200	4.01535	4.01535	104.399	20.0767	1.56599	3.9962	0.00999673	0.00839749	0.0214921	0.0057555	0	0	0	0.063424	0.0214975	0	0	0.00159943	38.0016	0	0	0	0	1.4453	0.00101225	0	0	0		0	0	0
3	0.4	0.2	0.4					230	4.01535	4.01535	104.399	20.0767	1.56599	3.96561	0.0207853	0.00470725	0.0287004	0.00578514	0	0	0.0909047	0.0705095	0.0285317	0	0	0.00213316	37.604	0	0	0	0	1.40284	0	0	0		0	0	0	0
3	0.35	0.2	0.45					200	4.01535	4.01535	104.399	20.0767	1.56599	3.9311	0.00677168	0.00782414	0.0163746	0.00579844	0	0	0	0	0.0278907	0	0	0	37.3377	0	0	0	0	1.45153	0.00081778	0	0		0	0	0	0
3	0.55	0.15	0.3					220	4.01535	4.01535	104.399	20.0767	1.56599	3.93499	0.017542	0.0057542	0.0437095	0.00612674	0	0	0.0704813	0	0.0253298	0	0	0	37.2824	0	0	0	0	1.43965	0	0	0	0		0	0	0
3	0.25	0.5	0.25					300	4.01535	4.01535	104.399	20.0767	1.56599	4.04214	0.0298247	0	0.0159821	0.00614881	0	0	0.112013	0.112797	0.014432	0	0	0	38.5015	0	0	0	0	1.441	0.000869075	0	0	0		0	0	0
3	0.4	0.35	0.25					360	4.01535	4.01535	104.399	20.0767	1.56599	3.94206	0.0050764	0	0	0.00624779	0	0	1.62728	2.21898	0.221746	0.0717322	0.0288005	0.0111932	28.3851	0.00467271	0	0	0	0.00103571	0.003079	0	0	0		0	0	0
3	0.55	0.4	0.05					300	4.01535	4.01535	104.399	20.0767	1.56599	3.94813	0.0378562	0.00968024	0.0371718	0.00627341	0	0	0.0836193	0.0833228	0.00673166	0.00281832	0	0	37.5306	0	0.0131903	0	0	1.39872	0	0	0	0		0	0	0
3	0.075	0.85	0.075					340	4.01535	4.01535	104.399	20.0767	1.56599	4.0021	0.0570014	0	0.036902	0.00627401	0	0	0.172147	0.257394	0.0159886	0.00238653	0	0	37.492	0	0	0	0	1.32744	0.00101129	0	0	0		0	0	0
3	0.3	0.2	0.5					200	4.01535	4.01535	104.399	20.0767	1.56599	3.9392	0.00641348	0.00755236	0.0132356	0.00631436	0	0	0.0549632	0.058812	0.0323046	0	0	0.00150604	37.5421	0	0	0	0	1.44657	0.000789745	0	0		0	0	0	0
3	0.5	0.25	0.25					260	4.01535	4.01535	104.399	20.0767	1.56599	3.99775	0.0386738	0.00594514	0.037036	0.00632093	0	0	0.124624	0.0949174	0.0289169	0	0	0.00228174	37.8949	0	0	0	0	1.38137	0.000816358	0	0	0		0	0	0
3	0.7	0.2	0.1					400	4.01535	4.01535	104.399	20.0767	1.56599	3.97354	0	0	0	0.00636561	0	0	2.09537	1.98641	0.0351394	0.0806887	0.0413824	0.0155415	28.3112	0.00408214	0	0	0	0	0.0026255	0	0	0		0	0	0.00200486
3	0.25	0.65	0.1					300	4.01535	4.01535	104.399	20.0767	1.56599	4.04687	0.0261067	0	0.0169142	0.00640808	0	0	0.0987986	0.106365	0.0110868	0	0	0	38.5537	0	0.0041442	0	0	1.46533	0.000825291	0	0	0		0	0	0
3	0.05	0.35	0.6					260	4.01535	4.01535	104.399	20.0767	1.56599	4.02675	0.0399642	0.00438981	0.0164959	0.00653845	0	0	0.167028	0.135683	0.0574243	0	0	0.00396032	37.73	0	0	0	0	1.34566	0.000981092	0	0		0	0	0.00182795	0
3	0.45	0.35	0.2					280	4.01535	4.01535	104.399	20.0767	1.56599	4.00614	0.0406238	0.00325811	0.0313102	0.0065504	0	0	0.13271	0.120142	0.0216642	0.00177167	0	0.00234564	37.9073	0	0	0	0	1.37578	0.00121061	0	0	0		0	0	0
3	0.25	0.35	0.4					260	4.01535	4.01535	104.399	20.0767	1.56599	4.04172	0.0249728	0.00245576	0.0116252	0.00655136	0	0	0.0985974	0.0985197	0.02381	0	0	0.00180651	38.3106	0	0	0	0	1.41615	0	0	0		0	0	0	0
3	0.4	0.35	0.25					280	4.01535	4.01535	104.399	20.0767	1.56599	4.01235	0.0389299	0.00285006	0.0271569	0.00660333	0	0	0.141028	0.125978	0.0253318	0	0	0.00212333	37.7446	0	0	0	0	1.3748	0.00120295	0	0	0		0	0	0
3	0.15	0.35	0.5					260	4.01535	4.01535	104.399	20.0767	1.56599	4.01178	0.0276382	0.00241351	0.00985615	0.00669129	0	0	0.101259	0.0971883	0.0278478	0	0	0.00185665	37.8171	0	0	0	0	1.41613	0	0	0		0	0	0	0
3	0.45	0.5	0.05					320	4.01535	4.01535	104.399	20.0767	1.56599	4.00907	0.0218351	0.00333642	0.0213315	0.00673619	0	0	0.0837943	0.101268	0.00752979	0.00261336	0	0	38.0807	0	0.00456924	0	0	1.44823	0	0	0	0		0	0	0
3	0.175	0.65	0.175					300	4.01535	4.01535	104.399	20.0767	1.56599	4.00624	0.0339153	0.00238676	0.0163629	0.00678726	0	0	0.124102	0.126092	0.0165742	0	0	0.00147549	38.0967	0	0.00274857	0	0	1.40977	0.00102454	0	0	0		0	0	0
3	0.05	0.25	0.7					290	4.01535	4.01535	104.399	20.0767	1.56599	4.01423	0	0	0	0.00687222	0	0	0.690478	2.82049	0.406154	0.00372843	0	0.0201773	28.3682	0.00505497	0	0	0	0.00317178	0.00121603	0	0		0	0	0	0
3	0.5	0.05	0.45					200	4.01535	4.01535	104.399	20.0767	1.56599	3.93135	0.0106301	0.00653678	0.0421184	0.00687294	0	0	0.0834998	0.0642443	0.0514039	0	0	0	37.0922	0	0	0	0	1.38232	0	0	0		0	0	0	0
3	0.05	0.9	0.05					340	4.01535	4.01535	104.399	20.0767	1.56599	3.99492	0.0520897	0	0.0933909	0.00704173	0	0	0.397431	0.677329	0.0850305	0.00279016	0	0	35.4628	0	0	0	0	1.04288	0	0	0	0		0	0	0
3	0.4	0.15	0.45					200	4.01535	4.01535	104.399	20.0767	1.56599	3.9356	0.00686699	0.00720366	0.0241403	0.00714131	0	0	0.0671122	0.0556221	0.0382469	0	0	0.00145713	37.4868	0	0	0	0	1.42053	0	0	0		0	0	0	0
3	0.65	0.3	0.05					320	4.01535	4.01535	104.399	20.0767	1.56599	3.92735	0.04137	0.00846209	0.0374553	0.00718297	0	0	0.0825379	0.061608	0.007547	0.00376899	0	0	37.3026	0	0.0119656	0	0	1.40049	0	0	0	0		0	0	0
3	0.05	0.8	0.15					300	4.01535	4.01535	104.399	20.0767	1.56599	3.99564	0.0613551	0.00254109	0.0473613	0.00718904	0	0	0.162901	0.173239	0.0378202	0	0	0.00328116	37.3743	0	0	0	0	1.32571	0.00102201	0	0	0		0	0	0
3	0.45	0.15	0.4					200	4.01535	4.01535	104.399	20.0767	1.56599	3.98924	0.00727376	0.00710835	0.02623	0.00720283	0	0	0.0627802	0.0546656	0.0359561	0	0	0	38.0631	0	0	0	0	1.43221	0	0	0		0	0	0	0
3	0.55	0.35	0.1					380	4.01535	4.01535	104.399	20.0767	1.56599	3.98183	0.00625755	0	0	0.00723725	0	0	2.07815	1.8335	0.113918	0.0789412	0.0355528	0.0140213	28.5917	0.00444734	0	0	0	0	0.00388379	0	0	0		0	0	0.00345242
3	0.2	0.45	0.35					275	4.01535	4.01535	104.399	20.0767	1.56599	4.03293	0.0229724	0	0.0111306	0.00729862	0	0	0.0934818	0.0999105	0.0188024	0	0	0	38.1278	0	0	0	0	1.42731	0	0	0		0	0	0	0
3	0.15	0.35	0.5					250	4.01535	4.01535	104.399	20.0767	1.56599	3.98296	0.0248819	0.00324599	0.00907476	0.00730814	0	0	0.0992161	0.102891	0.031833	0	0	0.00202754	37.4885	0	0	0	0	1.4042	0.000881874	0	0		0	0	0	0
3	0.025	0.875	0.1					340	4.01535	4.01535	104.399	20.0767	1.56599	3.97425	0.0316686	0	0.0710697	0.0073198	0	0	0.304373	1.22928	0.0879078	0.00341278	0	0	33.9604	0	0	0	0	0.895056	0	0	0	0		0	0	0
3	0.1	0.55	0.35					290	4.01535	4.01535	104.399	20.0767	1.56599	4.01854	0.0272945	0	0.0119441	0.00743679	0	0	0.108897	0.116847	0.0179493	0	0	0	37.8105	0	0	0	0	1.40678	0.000840448	0	0		0	0	0	0
3	0.35	0.25	0.4					230	4.01535	4.01535	104.399	20.0767	1.56599	3.97728	0.0166561	0.00486032	0.0200976	0.00749425	0	0	0.105748	0.0919126	0.0366073	0	0	0.00272111	37.6353	0	0	0	0	1.39782	0.00093845	0	0		0	0	0	0
3	0.325	0.65	0.025					320	4.01535	4.01535	104.399	20.0767	1.56599	4.04469	0.014997	0	0.0160849	0.00753918	0	0	0.0804702	0.106877	0.00666506	0	0	0	38.5456	0	0.00478294	0	0	1.47067	0	0	0	0		0	0	0
3	0.05	0.25	0.7					250	4.01535	4.01535	104.399	20.0767	1.56599	4.00959	0.0387534	0.00571842	0.00794685	0.0077361	0	0	0.186204	0.170598	0.0686535	0	0	0.00471567	37.4588	0	0	0	0	1.30627	0.00121492	0	0		0	0	0.00265732	0
3	0.175	0.8	0.025					340	4.01535	4.01535	104.399	20.0767	1.56599	3.98401	0.0292315	0.00230987	0.0190854	0.00778807	0	0	0.162862	0.206662	0.0155134	0.00301321	0	0.00174794	37.4526	0	0.00253579	0	0	1.38305	0.00121464	0	0	0		0	0	0
3	0.15	0.25	0.6					230	4.01535	4.01535	104.399	20.0767	1.56599	3.97094	0.0232968	0.00586498	0.00825725	0.00783741	0	0	0.115168	0.102173	0.045716	0	0	0.00312601	37.5466	0	0	0	0	1.38262	0.00104754	0	0		0	0	0.00224447	0
3	0.025	0.65	0.325					300	4.01535	4.01535	104.399	20.0767	1.56599	4.00164	0.0446352	0.00355237	0.0340879	0.00785608	0	0	0.185866	0.203997	0.0533288	0	0	0.003096	37.3399	0	0	0	0	1.32379	0.000874237	0	0	0		0	0	0
3	0.175	0.725	0.1					320	4.01535	4.01535	104.399	20.0767	1.56599	4.01618	0.0293144	0.00218139	0.0208705	0.00790689	0	0	0.12353	0.140738	0.0119855	0.00152078	0	0	37.8613	0	0.00410374	0	0	1.40187	0.00102642	0	0	0		0	0	0
3	0.5	0.15	0.35					200	4.01535	4.01535	104.399	20.0767	1.56599	4.04387	0.00881576	0.00774487	0.04232	0.00799725	0	0	0.0675918	0.0601003	0.0313341	0	0	0	38.2362	0	0	0	0	1.43063	0	0	0		0	0	0	0
3	0.25	0.725	0.025					320	4.01535	4.01535	104.399	20.0767	1.56599	4.03575	0.0146447	0	0.0153525	0.0080248	0	0	0.0817279	0.137733	0.00795011	0	0	0	38.4182	0	0.00663746	0	0	1.446	0	0	0	0		0	0	0
3	0.4	0.5	0.1					300	4.01535	4.01535	104.399	20.0767	1.56599	4.05029	0.0271513	0.00314241	0.0242563	0.00803563	0	0	0.121447	0.127987	0.0147815	0.00156445	0	0.00155514	38.6245	0	0.00218268	0	0	1.42195	0.00109566	0	0	0		0	0	0
3	0.3	0.35	0.35					260	4.01535	4.01535	104.399	20.0767	1.56599	4.02151	0.0244331	0.0024892	0.0149078	0.00807059	0	0	0.109254	0.101694	0.0250933	0	0	0.00212479	37.9882	0	0	0	0	1.4126	0.000871757	0	0		0	0	0	0
3	0.025	0.8	0.175					300	4.01535	4.01535	104.399	20.0767	1.56599	3.99367	0.0346149	0.00247615	0.0445814	0.00811845	0	0	0.190586	0.23418	0.0605735	0	0	0.00219168	37.1366	0	0	0	0	1.30554	0	0	0	0		0	0	0
3	0.5	0.325	0.175					350	4.01535	4.01535	104.399	20.0767	1.56599	3.98336	0.00566958	0	0	0.00812126	0	0	1.45895	2.35122	0.279774	0.0916795	0.034486	0.00397358	28.7675	0.00484769	0	0	0	0	0.00256234	0	0	0		0	0	0
3	0.6	0.35	0.05					320	4.01535	4.01535	104.399	20.0767	1.56599	3.96826	0.0438416	0.00911825	0.0399528	0.00816653	0	0	0.0834482	0.0723586	0.00717412	0.0042575	0	0	37.7381	0	0.0176263	0	0	1.38686	0	0	0	0		0	0	0
3	0.05	0.55	0.4					290	4.01535	4.01535	104.399	20.0767	1.56599	4.05748	0.0439955	0.00283402	0.0220467	0.00818079	0	0	0.183924	0.180593	0.0484957	0	0	0.00431802	37.8204	0	0	0	0	1.3372	0.00129877	0	0		0	0	0	0
3	0.5	0.4	0.1					300	4.01535	4.01535	104.399	20.0767	1.56599	4.03241	0.0437419	0.00718798	0.0371954	0.00835558	0	0	0.110976	0.106187	0.0114489	0.00370157	0	0	38.2512	0	0.0050377	0	0	1.39958	0.000935007	0	0	0		0	0	0
3	0.325	0.575	0.1					300	4.01535	4.01535	104.399	20.0767	1.56599	4.02568	0.0284045	0.00259837	0.0223709	0.0084149	0	0	0.117537	0.127866	0.0149795	0	0	0.00149019	38.2138	0	0.00383605	0	0	1.41915	0.000861236	0	0	0		0	0	0
3	0.1	0.575	0.325					300	4.01535	4.01535	104.399	20.0767	1.56599	4.02362	0.0438202	0.00175087	0.0195208	0.00844261	0	0	0.160453	0.161479	0.0314849	0	0	0.00243264	38.0707	0	0	0	0	1.36372	0.00132357	0	0	0		0	0	0
3	0.175	0.575	0.25					300	4.01535	4.01535	104.399	20.0767	1.56599	4.01395	0.0372283	0	0.0195951	0.00845139	0	0	0.143257	0.146821	0.0248965	0	0	0.0019617	37.9144	0	0	0	0	1.38134	0.00105833	0	0	0		0	0	0
3	0.4	0.3	0.3					250	4.01535	4.01535	104.399	20.0767	1.56599	3.99401	0.0267667	0.00530247	0.0333647	0.00846903	0	0	0.133873	0.113652	0.0393196	0	0	0.00265256	37.8409	0	0	0	0	1.37766	0.00103163	0	0	0		0	0	0
3	0.55	0.05	0.4					200	4.01535	4.01535	104.399	20.0767	1.56599	3.95924	0.0112579	0.00702475	0.0422531	0.00850478	0	0	0.0944578	0.0783732	0.0614247	0	0	0	37.3298	0	0	0	0	1.35277	0	0	0		0	0	0	0
3	0.65	0.3	0.05					300	4.01535	4.01535	104.399	20.0767	1.56599	3.9359	0.0502349	0.0113391	0.0488086	0.00852714	0	0	0.0851212	0.0557377	0.00900707	0.00378438	0	0	37.5001	0	0.0160706	0	0	1.38474	0	0	0	0		0	0	0
3	0.1	0.8	0.1					320	4.01535	4.01535	104.399	20.0767	1.56599	4.02513	0.0572581	0.00162313	0.0404536	0.00866614	0	0	0.169651	0.178323	0.0213188	0.00280988	0	0.00245047	37.724	0	0	0	0	1.3323	0.00162349	0	0	0		0	0	0
3	0.05	0.45	0.5					275	4.01535	4.01535	104.399	20.0767	1.56599	4.03836	0.0252081	0	0.0154076	0.00870323	0	0	0.170166	0.152112	0.0575106	0	0	0.00388179	37.7683	0	0	0	0	1.35615	0.000856914	0	0		0	0	0	0
3	0.025	0.725	0.25					300	4.01535	4.01535	104.399	20.0767	1.56599	4.02047	0.0389493	0.0024603	0.0375351	0.0088188	0	0	0.213868	0.256372	0.0674589	0	0	0.00276192	37.4415	0	0	0	0	1.31176	0	0	0	0		0	0	0
3	0.45	0.45	0.1					300	4.01535	4.01535	104.399	20.0767	1.56599	4.01314	0.0372934	0.00518513	0.0363266	0.00886197	0	0	0.124634	0.131004	0.0144991	0.00285485	0	0.00166284	37.95	0	0.00365781	0	0	1.38851	0.00115107	0	0	0		0	0	0
3	0.55	0.1	0.35					200	4.01535	4.01535	104.399	20.0767	1.56599	4.0378	0.00884899	0.00763704	0.0515905	0.00894384	0	0	0.0782055	0.0636855	0.037658	0	0	0	38.2926	0	0	0	0	1.40039	0	0	0		0	0	0	0
3	0.65	0.2	0.15					350	4.01535	4.01535	104.399	20.0767	1.56599	3.88538	0	0	0	0.00904229	0	0	1.22808	2.74252	0.11802	0.0471861	0.0213881	0.0107491	26.8647	0.00416413	0	0	0	0.00101269	0.00110559	0	0	0		0	0	0
3	0.45	0.35	0.2					250	4.01535	4.01535	104.399	20.0767	1.56599	3.93769	0.0237955	0.00316328	0.0228538	0.00917004	0	0	0.114853	0.107978	0.0300514	0	0	0.00262106	36.9011	0	0	0	0	1.37181	0.000976274	0	0	0		0	0	0
3	0.175	0.65	0.175					320	4.01535	4.01535	104.399	20.0767	1.56599	4.05159	0.0338705	0	0.020082	0.0092405	0	0	0.143891	0.170878	0.0169284	0	0	0.0017759	38.2627	0	0.00374159	0	0	1.39161	0.00124093	0	0	0		0	0	0
3	0.65	0.05	0.3					200	4.01535	4.01535	104.399	20.0767	1.56599	4.03506	0.00824582	0.00642867	0.0631605	0.00926347	0	0	0.0774468	0.070859	0.0372121	0	0	0	38.0948	0	0	0	0	1.38924	0	0	0		0	0	0	0
3	0.3	0.35	0.35					250	4.01535	4.01535	104.399	20.0767	1.56599	3.9884	0.0215881	0.00378909	0.0155729	0.00927197	0	0	0.107824	0.114588	0.031481	0	0	0.00242493	37.4997	0	0	0	0	1.38875	0.00107147	0	0		0	0	0	0
3	0.025	0.875	0.1					360	4.01535	4.01535	104.399	20.0767	1.56599	3.9583	0.0202095	0	0.0585558	0.00934948	0	0	0.335127	2.95437	0.0360605	0.00972153	0	0	29.2838	0.00603861	0	0	0	0.350194	0	0	0	0		0	0	0
3	0.45	0.35	0.2					280	4.01535	4.01535	104.399	20.0767	1.56599	3.94481	0.0357138	0.00286916	0.0236623	0.00936231	0	0	0.152548	0.139652	0.0304601	0	0	0.00335818	37.0566	0	0	0	0	1.33989	0.00147533	0	0	0		0	0	0
3	0.65	0.25	0.1					380	4.01535	4.01535	104.399	20.0767	1.56599	3.98392	0	0	0	0.00959785	0	0	1.78218	2.16401	0.0997269	0.0839889	0.033192	0.0151876	28.402	0.00443339	0	0	0	0.00332574	0.00287322	0	0	0		0	0	0.00241078
3	0.35	0.2	0.45					200	4.01535	4.01535	104.399	20.0767	1.56599	4.02896	0.00635989	0.0092351	0.0209206	0.00959977	0	0	0.076019	0.0814042	0.0361703	0	0	0.00181415	38.1938	0	0	0	0	1.41563	0.00100095	0	0		0	0	0	0
3	0.45	0.3	0.25					260	4.01535	4.01535	104.399	20.0767	1.56599	3.92799	0.0332332	0.0033169	0.0274386	0.00960332	0	0	0.1385	0.116418	0.0343384	0	0	0.00368586	36.9393	0	0	0	0	1.35398	0.00127663	0	0	0		0	0	0
3	0.2	0.5	0.3					360	4.01535	4.01535	104.399	20.0767	1.56599	3.9679	0.00794797	0	0	0.00964563	0	0	1.3541	2.6085	0.20795	0.0551132	0.0167483	0.00726923	28.092	0.0050946	0	0	0	0	0.00202704	0	0	0		0	0	0
3	0.175	0.575	0.25					320	4.01535	4.01535	104.399	20.0767	1.56599	4.05231	0.0380972	0.00207493	0.0223373	0.00965911	0	0	0.156061	0.173453	0.0210753	0	0	0.00198277	38.0384	0	0.00303565	0	0	1.38076	0.00140521	0	0	0		0	0	0
3	0.075	0.85	0.075					320	4.01535	4.01535	104.399	20.0767	1.56599	4.02477	0.0663096	0.00199038	0.0496593	0.00994468	0	0	0.15835	0.187036	0.0211182	0.00300477	0	0.00189722	37.7533	0	0	0	0	1.3325	0.00151075	0	0	0		0	0	0
3	0.05	0.9	0.05					360	4.01535	4.01535	104.399	20.0767	1.56599	3.17244	0.0283677	0	0.0833862	0.0100468	0	0	0.593579	1.99277	0.108424	0.0194991	0.00286775	0	23.6346	0.00468097	0	0	0	0.163988	0	0	0	0		0	0	0
3	0.5	0.2	0.3					240	4.01535	4.01535	104.399	20.0767	1.56599	3.93838	0.0263327	0.00593222	0.0509403	0.0100581	0	0	0.142745	0.100065	0.0430854	0	0	0.00313115	37.1053	0	0	0	0	1.34244	0.00102016	0	0	0		0	0	0
3	0.75	0.125	0.125					260	4.01535	4.01535	104.399	20.0767	1.56599	4.02348	0.0437081	0.00392815	0.0728842	0.0100921	0	0	0.115012	0.0771752	0.0335104	0.00205451	0	0	38.0218	0	0	0	0	1.34131	0	0	0		0	0	0	0
3	0.325	0.425	0.25					360	4.01535	4.01535	104.399	20.0767	1.56599	3.92409	0.00682404	0	0	0.0100962	0	0	1.57698	2.27318	0.214941	0.0764331	0.0244739	0.00735695	28.0188	0.00494518	0	0	0	0.00141059	0.00311392	0	0	0		0	0	0
3	0.05	0.9	0.05					320	4.01535	4.01535	104.399	20.0767	1.56599	3.97705	0.0618286	0.00184195	0.0839561	0.0101017	0	0	0.241113	0.324501	0.0573467	0.00257347	0	0.00161119	36.7846	0	0	0	0	1.18018	0	0	0	0		0	0	0
3	0.25	0.575	0.175					300	4.01535	4.01535	104.399	20.0767	1.56599	4.02869	0.0362478	0.00279488	0.0221449	0.0102524	0	0	0.150959	0.154174	0.0235131	0	0	0.00205706	37.877	0	0.00270308	0	0	1.38349	0.0012604	0	0	0		0	0	0
3	0.5	0.15	0.35					215	4.01535	4.01535	104.399	20.0767	1.56599	3.96558	0.0140345	0.0062479	0.0533623	0.0102608	0	0	0.107393	0.0775603	0.0486466	0	0	0.00194241	37.4009	0	0	0	0	1.35851	0	0	0		0	0	0	0
3	0.45	0.1	0.45					200	4.01535	4.01535	104.399	20.0767	1.56599	3.94554	0.00555764	0.00633856	0.0295598	0.0102882	0	0	0.0889655	0.0762314	0.0521262	0	0	0	37.3415	0	0	0	0	1.40261	0	0	0		0	0	0	0
3	0.45	0.225	0.325					240	4.01535	4.01535	104.399	20.0767	1.56599	3.93952	0.0264424	0.00570612	0.0321461	0.0102927	0	0	0.129441	0.102666	0.0404354	0	0	0.00322572	37.1913	0	0	0	0	1.35817	0.00107464	0	0	0		0	0	0
3	0.05	0.9	0.05					320	4.01535	4.01535	104.399	20.0767	1.56599	3.98791	0.0649541	0.00190343	0.0850159	0.0103261	0	0	0.251183	0.332403	0.0592896	0.00275771	0	0.00168867	36.7052	0	0	0	0	1.17264	0	0	0	0		0	0	0
3	0.9	0.05	0.05					250	4.01535	4.01535	104.399	20.0767	1.56599	4.03168	0.0249959	0.00346922	0.112003	0.0103629	0	0	0.125192	0.0784539	0.0341669	0	0	0	37.738	0	0	0	0	1.31771	0	0	0		0	0	0	0
3	0.4	0.575	0.025					340	4.01535	4.01535	104.399	20.0767	1.56599	3.99661	0.0271247	0.00379416	0.0229126	0.0104532	0	0	0.147007	0.186752	0.0130044	0.00354138	0	0	37.6841	0	0.00485612	0	0	1.3799	0.000934017	0	0	0		0	0	0
3	0.8	0.15	0.05					400	4.01535	4.01535	104.399	20.0767	1.56599	3.97841	0	0	0	0.0104555	0	0	2.3558	1.63779	0.0510296	0.124036	0.0460462	0.0140147	28.7947	0.00425774	0	0	0	0	0.00156744	0	0		0	0	0	0
3	0.5	0.325	0.175					280	4.01535	4.01535	104.399	20.0767	1.56599	3.99573	0.0515163	0.0045974	0.0456971	0.0106129	0	0	0.146521	0.128414	0.0248641	0.00280153	0	0.00241607	37.4642	0	0	0	0	1.34354	0.00121934	0	0	0		0	0	0
3	0.05	0.9	0.05					360	4.01535	4.01535	104.399	20.0767	1.56599	3.20289	0.0292427	0	0.0873398	0.0106175	0	0	0.57774	1.96946	0.115767	0.0185358	0.00279543	0	23.8271	0.00460748	0	0	0	0.183281	0	0	0	0		0	0	0
3	0.25	0.35	0.4					250	4.01535	4.01535	104.399	20.0767	1.56599	4.03633	0.0242572	0.00319319	0.012606	0.0106419	0	0	0.131488	0.136216	0.0414451	0	0	0.00298532	37.8768	0	0	0	0	1.3635	0.00126583	0	0		0	0	0.00170069	0
3	0.25	0.65	0.1					320	4.01535	4.01535	104.399	20.0767	1.56599	4.02566	0.0298409	0.00227557	0.0233512	0.010734	0	0	0.135978	0.157349	0.0150782	0.00204817	0	0.00150802	37.9026	0	0.00469112	0	0	1.39592	0.00118382	0	0	0		0	0	0
3	0.05	0.25	0.7					260	4.01535	4.01535	104.399	20.0767	1.56599	4.02554	0.0445883	0.00539645	0.014043	0.010737	0	0	0.242626	0.205691	0.0893306	0	0	0.00700767	37.2975	0	0	0	0	1.24664	0.00150787	0	0		0	0	0.00251146	0
3	0.4	0.575	0.025					340	4.01535	4.01535	104.399	20.0767	1.56599	4.042	0.023854	0.00327104	0.0217884	0.0108247	0	0	0.142749	0.188257	0.0129702	0.00307509	0	0	37.9326	0	0.00489771	0	0	1.39872	0.000903166	0	0	0		0	0	0
3	0.8	0.05	0.15					340	4.01535	4.01535	104.399	20.0767	1.56599	3.97445	0	0	0	0.0108251	0	0	0.882963	3.24151	0.124911	0.039928	0.0137703	0.00954119	27.2599	0.00455924	0	0	0	0.00124339	0.000823212	0	0		0	0	0	0
3	0.3	0.2	0.5					200	4.01535	4.01535	104.399	20.0767	1.56599	4.03159	0.0062201	0.00950505	0.0157344	0.010857	0	0	0.0765919	0.0946331	0.0445812	0	0	0.00169439	37.9941	0	0	0	0	1.41873	0.000999557	0	0		0	0	0	0
3	0.15	0.45	0.4					290	4.01535	4.01535	104.399	20.0767	1.56599	4.05335	0.0311296	0.00308416	0.0147381	0.0108953	0	0	0.142076	0.156527	0.0285824	0	0	0.0020331	37.9909	0	0.00237397	0	0	1.36782	0.00098528	0	0		0	0	0	0
3	0.025	0.95	0.025					350	4.01535	4.01535	104.399	20.0767	1.56599	4.0132	0.0507452	0.00169263	0.137323	0.0109049	0	0	0.59042	1.58608	0.11437	0.013872	0	0	32.7867	0.00726793	0	0	0	0.565142	0	0	0	0		0	0	0
3	0.5	0.15	0.35					300	4.01535	4.01535	104.399	20.0767	1.56599	3.97822	0	0	0	0.0109193	0	0	0.722221	3.28022	0.201451	0.0278224	0.00773024	0.00968283	27.3933	0.00493675	0	0	0	0.00108362	0.000906145	0	0		0	0	0	0
3	0.05	0.9	0.05					360	4.01535	4.01535	104.399	20.0767	1.56599	3.89109	0.0556875	0	0.131781	0.0109231	0	0	0.657303	1.48939	0.107424	0.0122881	0	0	31.7235	0.00716454	0	0	0	0.539089	0	0	0	0		0	0	0
3	0.05	0.9	0.05					360	4.01535	4.01535	104.399	20.0767	1.56599	3.95367	0.0560726	0	0.134224	0.0109249	0	0	0.641131	1.46276	0.110657	0.0116524	0	0	32.4799	0.00739829	0	0	0	0.576074	0	0	0	0		0	0	0
3	0.025	0.875	0.1					320	4.01535	4.01535	104.399	20.0767	1.56599	3.99629	0.0441085	0.00217132	0.0794407	0.0109702	0	0	0.196075	0.635885	0.0820934	0.00235969	0	0	36.169	0	0	0	0	1.10259	0	0	0	0		0	0	0
3	0.35	0.15	0.5					200	4.01535	4.01535	104.399	20.0767	1.56599	3.95702	0.00428414	0.00770165	0.0179001	0.0110154	0	0	0.0779582	0.0843635	0.0504526	0	0	0.00178304	37.4384	0	0	0	0	1.40644	0.000969827	0	0		0	0	0	0
3	0.05	0.9	0.05					340	4.01535	4.01535	104.399	20.0767	1.56599	3.91845	0.0526515	0	0.090562	0.0111498	0	0	0.367609	0.616603	0.0804684	0.00278304	0	0	34.7896	0	0	0	0	1.02089	0	0	0	0		0	0	0
3	0.55	0.3	0.15					250	4.01535	4.01535	104.399	20.0767	1.56599	3.96704	0.0329274	0.00414484	0.0543973	0.0112477	0	0	0.126547	0.0990674	0.029219	0	0	0.00201993	37.5168	0	0	0	0	1.35431	0.00089878	0	0	0		0	0	0
3	0.55	0.25	0.2					260	4.01535	4.01535	104.399	20.0767	1.56599	3.92892	0.0361471	0.00586312	0.0463429	0.0112796	0	0	0.154427	0.109286	0.0386213	0	0	0.00347005	37.0653	0	0	0	0	1.32415	0.0010826	0	0	0		0	0	0
3	0.15	0.15	0.7					200	4.01535	4.01535	104.399	20.0767	1.56599	3.93665	0.00640793	0.00991311	0.00998171	0.011402	0	0	0.115257	0.133627	0.0819497	0	0	0.00284044	36.8812	0	0	0	0	1.34212	0.000895727	0	0		0	0	0	0
3	0.45	0.05	0.5					200	4.01535	4.01535	104.399	20.0767	1.56599	3.9453	0.00416018	0.00482998	0.0207433	0.0114357	0	0	0.0898519	0.0772619	0.0582235	0	0	0	37.3668	0	0	0	0	1.39596	0	0	0		0	0	0	0
3	0.55	0.35	0.1					300	4.01535	4.01535	104.399	20.0767	1.56599	4.03379	0.0610294	0.0106581	0.0542888	0.011466	0	0	0.137348	0.114357	0.017458	0.00505641	0	0	38.0509	0	0.00760526	0	0	1.33278	0.000956259	0	0	0		0	0	0
3	0.7	0.25	0.05					320	4.01535	4.01535	104.399	20.0767	1.56599	3.96611	0.0601852	0.0119447	0.0526557	0.0115702	0	0	0.11124	0.0763177	0.0110868	0.00654717	0	0	37.3338	0	0.0193657	0	0	1.3425	0	0	0	0		0	0	0
3	0.325	0.425	0.25					300	4.01535	4.01535	104.399	20.0767	1.56599	4.01503	0.0410404	0.00210462	0.0286382	0.0115883	0	0	0.175424	0.177309	0.030157	0.00196664	0	0.00299912	37.782	0	0	0	0	1.34106	0.00152865	0	0	0		0	0	0
3	0.1	0.1	0.8					200	4.01535	4.01535	104.399	20.0767	1.56599	3.93409	0.00510075	0.00923061	0.00846305	0.0115952	0	0	0.141721	0.197322	0.107192	0	0	0.00250148	36.5509	0	0	0	0	1.29991	0	0	0		0	0	0	0
3	0.025	0.725	0.25					300	4.01535	4.01535	104.399	20.0767	1.56599	3.97933	0.0336051	0.00219798	0.0444768	0.011639	0	0	0.254987	0.311076	0.0892719	0	0	0.00268082	36.7094	0	0	0	0	1.21852	0	0	0	0		0	0	0
3	0.55	0.35	0.1					300	4.01535	4.01535	104.399	20.0767	1.56599	3.95022	0.0503596	0.00928648	0.0531448	0.011831	0	0	0.155833	0.140055	0.0225099	0.00370073	0	0.00198567	37.1163	0	0.00536488	0	0	1.30958	0.00124877	0	0	0		0	0	0
3	0.025	0.65	0.325					300	4.01535	4.01535	104.399	20.0767	1.56599	4.01837	0.0393706	0.00241642	0.0469755	0.0118955	0	0	0.257503	0.30882	0.0920121	0	0	0.00298943	36.9694	0	0	0	0	1.22736	0	0	0	0		0	0	0
3	0.25	0.575	0.175					320	4.01535	4.01535	104.399	20.0767	1.56599	4.01911	0.0367969	0.00297374	0.0262225	0.0119807	0	0	0.171586	0.186349	0.0212719	0.00225199	0	0.00226965	37.7222	0	0.00362298	0	0	1.35589	0.00153285	0	0	0		0	0	0
3	0.175	0.8	0.025					340	4.01535	4.01535	104.399	20.0767	1.56599	4.03218	0.0274095	0.00200602	0.0208617	0.0120214	0	0	0.177788	0.226934	0.0191698	0.00349232	0	0.00163098	37.6612	0	0.00272756	0	0	1.37517	0.00128133	0	0	0		0	0	0
3	0.4	0.25	0.35					240	4.01535	4.01535	104.399	20.0767	1.56599	3.91891	0.023459	0.00505564	0.0322396	0.0120474	0	0	0.138472	0.119826	0.0447593	0	0	0.00355801	36.8487	0	0	0	0	1.3294	0.00151567	0	0	0		0	0.00157028	0
3	0.5	0.4	0.1					300	4.01535	4.01535	104.399	20.0767	1.56599	4.02784	0.0553743	0.00843124	0.0560874	0.0121711	0	0	0.160037	0.152612	0.0191461	0.00484596	0	0.00176243	37.9313	0	0.00496865	0	0	1.32584	0.00125768	0	0	0		0	0	0
3	0.4	0.15	0.45					200	4.01535	4.01535	104.399	20.0767	1.56599	4.02811	0.00610829	0.00800423	0.0310203	0.0121938	0	0	0.0856247	0.0895855	0.0444928	0	0	0.00168267	38.0005	0	0	0	0	1.4063	0	0	0		0	0	0	0
3	0.5	0.25	0.25					260	4.01535	4.01535	104.399	20.0767	1.56599	3.91345	0.0355372	0.00370255	0.0374477	0.0122378	0	0	0.171575	0.126424	0.0448598	0	0	0.0043686	36.7456	0	0	0	0	1.30677	0.00134069	0	0	0		0	0	0
3	0.45	0.4	0.15					300	4.01535	4.01535	104.399	20.0767	1.56599	3.93018	0.0411256	0.00295471	0.0312232	0.0123232	0	0	0.187885	0.191269	0.0302534	0.00191679	0	0.00365301	36.5982	0	0	0	0	1.28391	0.00183578	0	0	0		0	0	0
3	0.25	0.15	0.6					200	4.01535	4.01535	104.399	20.0767	1.56599	3.9525	0.00490237	0.00845663	0.0138759	0.0123345	0	0	0.0986394	0.116338	0.0641012	0	0	0.002232	37.2311	0	0	0	0	1.37287	0.00105776	0	0		0	0	0	0
3	0.3	0.25	0.45					230	4.01535	4.01535	104.399	20.0767	1.56599	3.97169	0.0145809	0.00481842	0.0200075	0.0124779	0	0	0.118589	0.0981457	0.0488645	0	0	0.00316434	37.4346	0	0	0	0	1.3657	0.00121968	0	0		0	0	0.00182131	0
3	0.5	0.45	0.05					400	4.01535	4.01535	104.399	20.0767	1.56599	3.99346	0.00572715	0	0.00369088	0.0124842	0	0	2.35906	1.31412	0.109022	0.112638	0.0389399	0.0287757	29.6102	0.00471148	0	0	0	0	0.00553224	0	0	0		0	0	0
3	0.7	0.25	0.05					300	4.01535	4.01535	104.399	20.0767	1.56599	3.90693	0.0662376	0.0147743	0.0682714	0.0125213	0	0	0.102574	0.0627361	0.0127101	0.00584694	0	0	36.8646	0	0.0215257	0	0	1.30742	0	0	0	0		0	0	0
3	0.5	0.25	0.25					250	4.01535	4.01535	104.399	20.0767	1.56599	4.00412	0.0325905	0.00632802	0.0549231	0.0126142	0	0	0.150328	0.111564	0.0454045	0	0	0.00295462	37.9326	0	0	0	0	1.34468	0.000907659	0	0	0		0	0	0
3	0.1	0.1	0.8					200	4.01535	4.01535	104.399	20.0767	1.56599	4.03164	0.00531035	0.00892987	0.00905599	0.0126184	0	0	0.157731	0.255532	0.123061	0	0	0.00251545	37.5458	0	0	0	0	1.27755	0	0	0		0	0	0	0
3	0.1	0.725	0.175					320	4.01535	4.01535	104.399	20.0767	1.56599	4.04564	0.0659171	0.00410877	0.046426	0.0127269	0	0	0.20572	0.218103	0.0324396	0.00273689	0	0.00344302	37.6214	0	0.00229551	0	0	1.28899	0.00195694	0	0	0		0	0	0
3	0.025	0.875	0.1					340	4.01535	4.01535	104.399	20.0767	1.56599	4.02187	0.0430442	0.00171835	0.117559	0.0131343	0	0	0.321649	1.51027	0.133511	0.00646275	0	0	33.5206	0	0	0	0	0.711801	0	0	0	0		0	0	0
3	0.4	0.425	0.175					300	4.01535	4.01535	104.399	20.0767	1.56599	4.03117	0.0479896	0.00289598	0.039314	0.0132769	0	0	0.178596	0.185388	0.0288401	0.0032037	0	0.00314786	37.7856	0	0	0	0	1.31573	0.0017625	0	0	0		0	0	0
3	0.65	0.1	0.25					320	4.01535	4.01535	104.399	20.0767	1.56599	3.90776	0	0	0	0.0133525	0	0	0.742493	3.11927	0.186604	0.0351392	0.0120693	0.011308	26.752	0.00462171	0	0	0	0	0.00101362	0	0	0		0	0	0
3	0.35	0.2	0.45					215	4.01535	4.01535	104.399	20.0767	1.56599	3.9724	0.0087982	0.00603402	0.0258026	0.0134583	0	0	0.100019	0.0923896	0.0490325	0	0	0.00258856	37.3108	0	0	0	0	1.38337	0.00103993	0	0		0	0	0	0
3	0.25	0.25	0.5					230	4.01535	4.01535	104.399	20.0767	1.56599	3.96745	0.015067	0.00549472	0.0165798	0.0135855	0	0	0.131577	0.127712	0.0595383	0	0	0.00388532	37.3194	0	0	0	0	1.34491	0.00135713	0	0		0	0	0.00222217	0
3	0.4	0.5	0.1					320	4.01535	4.01535	104.399	20.0767	1.56599	4.06258	0.0368341	0.00480284	0.0356401	0.0137824	0	0	0.166994	0.194828	0.0208888	0.00448719	0	0.00207536	38.1578	0	0.00301607	0	0	1.35876	0.00153457	0	0	0		0	0	0
3	0.5	0.3	0.2					280	4.01535	4.01535	104.399	20.0767	1.56599	4.00918	0.0553473	0.00498338	0.0556067	0.0139	0	0	0.193572	0.151074	0.037734	0.00324024	0	0.00337039	37.404	0	0	0	0	1.29071	0.00152333	0	0	0		0	0	0.00222055
3	0.35	0.3	0.35					260	4.01535	4.01535	104.399	20.0767	1.56599	4.02943	0.0296591	0.00309365	0.025685	0.0140467	0	0	0.172146	0.156469	0.0481336	0	0	0.0040704	37.7453	0	0	0	0	1.31818	0.00142023	0	0		0	0	0	0
3	0.525	0.3	0.175					280	4.01535	4.01535	104.399	20.0767	1.56599	4.01426	0.0621312	0.00565703	0.0637519	0.0140613	0	0	0.190604	0.149403	0.0377314	0.0036917	0	0.00271614	37.5818	0	0	0	0	1.28478	0.00142324	0	0	0		0	0	0.00130762
3	0.55	0.3	0.15					280	4.01535	4.01535	104.399	20.0767	1.56599	3.94591	0.0523394	0.00467277	0.0535122	0.0141843	0	0	0.190893	0.151978	0.039712	0.00233301	0	0.0039272	36.8755	0	0	0	0	1.27859	0.0014298	0	0	0		0	0	0
3	0.325	0.575	0.1					320	4.01535	4.01535	104.399	20.0767	1.56599	4.00403	0.0338761	0.00312719	0.0308554	0.0141866	0	0	0.167071	0.191612	0.0200414	0.00299739	0	0.00201107	37.5095	0	0.00472272	0	0	1.35099	0.00134587	0	0	0		0	0	0
3	0.2	0.5	0.3					300	4.01535	4.01535	104.399	20.0767	1.56599	4.03614	0.0407688	0.00190484	0.0270196	0.0142269	0	0	0.191614	0.190036	0.0430029	0.00153452	0	0.00314112	37.7411	0	0	0	0	1.3301	0.001428	0	0	0		0	0	0
3	0.25	0.35	0.4					275	4.01535	4.01535	104.399	20.0767	1.56599	4.04422	0.0307401	0.00541572	0.0198846	0.0143084	0	0	0.173893	0.17228	0.0490056	0	0	0.00326945	37.8878	0	0	0	0	1.32921	0.00125696	0	0		0	0	0	0
3	0.1	0.875	0.025					350	4.01535	4.01535	104.399	20.0767	1.56599	4.01796	0.0445184	0.00324726	0.0376573	0.0144876	0	0	0.244883	0.326473	0.0222125	0.003752	0	0	37.1862	0	0.00397265	0	0	1.26986	0.00156765	0	0	0		0	0	0
3	0.35	0.05	0.6					200	4.01535	4.01535	104.399	20.0767	1.56599	3.94918	0	0.00407948	0.0125305	0.0146547	0	0	0.117156	0.129114	0.0701928	0	0	0	37.1764	0	0	0	0	1.36906	0	0	0		0	0	0	0
3	0.15	0.15	0.7					200	4.01535	4.01535	104.399	20.0767	1.56599	4.03569	0.0060452	0.0102322	0.0113007	0.0146583	0	0	0.141156	0.201941	0.103301	0	0	0.00322164	37.625	0	0	0	0	1.30651	0.00094071	0	0		0	0	0	0
3	0.4	0.2	0.4					245	4.01535	4.01535	104.399	20.0767	1.56599	4.00508	0.0269608	0.00576706	0.0477182	0.0146699	0	0	0.165798	0.127991	0.0502574	0	0	0.00392882	37.411	0	0	0	0	1.31766	0.00111014	0	0		0	0	0	0
3	0.55	0.1	0.35					215	4.01535	4.01535	104.399	20.0767	1.56599	3.96437	0.0144414	0.00612178	0.0693847	0.0147062	0	0	0.133166	0.0918718	0.0612015	0	0	0.00171044	37.0391	0	0	0	0	1.31734	0	0	0		0	0	0	0
3	0.1	0.55	0.35					305	4.01535	4.01535	104.399	20.0767	1.56599	4.0062	0.0350203	0.00313722	0.0200097	0.0147506	0	0	0.189828	0.22382	0.0357908	0	0	0.00292693	37.3785	0	0.00265916	0	0	1.30528	0.0014221	0	0		0	0	0	0
3	0.5	0.05	0.45					200	4.01535	4.01535	104.399	20.0767	1.56599	4.03605	0.00740633	0.00599766	0.0521334	0.0147701	0	0	0.113526	0.112725	0.0549073	0	0	0	37.8495	0	0	0	0	1.35227	0	0	0		0	0	0	0
3	0.45	0.5	0.05					400	4.01535	4.01535	104.399	20.0767	1.56599	3.9906	0.0183723	0	0	0.01478	0.001489	0	2.31828	1.65454	0.0842027	0.0929715	0.0330268	0.00172721	28.7777	0.00476302	0	0	0	0	0.00237896	0	0	0		0	0	0
3	0.1	0.65	0.25					320	4.01535	4.01535	104.399	20.0767	1.56599	4.04441	0.0647015	0.00441239	0.0427679	0.0148713	0	0	0.230179	0.258447	0.0408505	0.00267264	0	0.0038817	37.587	0	0.00237056	0	0	1.25969	0.00227207	0	0	0		0	0	0
3	0.45	0.15	0.4					200	4.01535	4.01535	104.399	20.0767	1.56599	4.02611	0.00627176	0.00828022	0.0419178	0.0149229	0	0	0.0983241	0.104942	0.0492339	0	0	0.00232293	37.7912	0	0	0	0	1.36021	0.000926917	0	0		0	0	0	0
3	0.15	0.35	0.5					275	4.01535	4.01535	104.399	20.0767	1.56599	4.01211	0.0355495	0.00272621	0.0177889	0.0149906	0	0	0.187499	0.191822	0.0615707	0	0	0.00391345	37.4943	0	0	0	0	1.29139	0.0013253	0	0		0	0	0	0
3	0.5	0.3	0.2					280	4.01535	4.01535	104.399	20.0767	1.56599	3.94644	0.0470222	0.00429402	0.0441117	0.0151087	0	0	0.217542	0.173517	0.0486785	0.0019223	0	0.00576621	36.6777	0	0	0	0	1.25118	0.00192325	0	0	0		0	0	0.00164773
3	0.25	0.5	0.25					300	4.01535	4.01535	104.399	20.0767	1.56599	4.00017	0.039729	0.00176631	0.029434	0.0152665	0	0	0.196424	0.21365	0.0423011	0.00177547	0	0.00310256	37.5239	0	0	0	0	1.30156	0.00165101	0	0	0		0	0	0
3	0.65	0.2	0.15					250	4.01535	4.01535	104.399	20.0767	1.56599	3.96486	0.0424728	0.00522642	0.122661	0.0152751	0	0	0.173514	0.112182	0.0537562	0.00156395	0	0.0017412	36.9326	0	0	0	0	1.24604	0	0	0	0		0	0	0
3	0.3	0.2	0.5					215	4.01535	4.01535	104.399	20.0767	1.56599	3.96952	0.00775414	0.00527267	0.0197932	0.0153794	0	0	0.112244	0.108724	0.0566793	0	0	0.00278079	37.375	0	0	0	0	1.37171	0.00114299	0	0		0	0	0	0
3	0.55	0.35	0.1					300	4.01535	4.01535	104.399	20.0767	1.56599	4.02534	0.0729663	0.0123151	0.0769873	0.0154561	0	0	0.198717	0.164786	0.0277285	0.00682786	0	0.00205061	37.7317	0	0.00655998	0	0	1.25109	0.00131108	0	0	0		0	0	0
3	0.15	0.25	0.6					245	4.01535	4.01535	104.399	20.0767	1.56599	3.98542	0.0295757	0.00633413	0.0138168	0.0155505	0	0	0.199217	0.193467	0.087029	0	0	0.00600058	37.0685	0	0	0	0	1.2706	0.00161419	0	0		0	0	0.00304134	0
3	0.175	0.725	0.1					340	4.01535	4.01535	104.399	20.0767	1.56599	3.98862	0.0507137	0.00317983	0.0361661	0.0155535	0	0	0.254908	0.305966	0.0274062	0.00382765	0	0.00400911	36.8427	0	0.00336147	0	0	1.24887	0.00234194	0	0	0		0	0	0
3	0.5	0.3	0.2					250	4.01535	4.01535	104.399	20.0767	1.56599	3.97689	0.0300369	0.00672796	0.0513097	0.0156447	0	0	0.168241	0.135638	0.0451061	0	0	0.00387164	37.2176	0	0	0	0	1.31415	0.00132255	0	0	0		0	0	0
3	0.4	0.3	0.3					280	4.01535	4.01535	104.399	20.0767	1.56599	4.01558	0.0471169	0.00563643	0.047911	0.0157511	0	0	0.211946	0.182883	0.0501072	0.00256897	0	0.00498141	37.5718	0	0	0	0	1.27538	0.00167441	0	0	0		0	0	0.00223899
3	0.1	0.575	0.325					320	4.01535	4.01535	104.399	20.0767	1.56599	4.01689	0.0669864	0.00432456	0.0407529	0.0159167	0	0	0.27197	0.298737	0.0501004	0.00256416	0	0.00473208	37.1468	0	0.00269374	0	0	1.20982	0.0024795	0	0	0		0	0	0
3	0.5	0.45	0.05					400	4.01535	4.01535	104.399	20.0767	1.56599	3.88841	0.0108548	0	0.00610698	0.0159458	0	0	2.41312	1.28834	0.0887606	0.115515	0.0378158	0.0137755	28.8568	0.00464165	0	0	0	0.00129385	0.00343011	0	0	0		0	0	0
3	0.45	0.45	0.1					320	4.01535	4.01535	104.399	20.0767	1.56599	4.01309	0.0564651	0.00772133	0.0535927	0.0160063	0	0	0.201616	0.202094	0.0234917	0.00743392	0	0.00217766	37.5976	0	0.00505645	0	0	1.28032	0.00179168	0	0	0		0	0	0
3	0.325	0.65	0.025					340	4.01535	4.01535	104.399	20.0767	1.56599	4.00404	0.0266895	0.0033504	0.0264825	0.0161073	0	0	0.194345	0.255728	0.01753	0.00505729	0	0.00172351	37.5853	0	0.00646807	0	0	1.33452	0.00124378	0	0	0		0	0	0
3	0.65	0.3	0.05					340	4.01535	4.01535	104.399	20.0767	1.56599	4.0095	0.0750942	0.0137983	0.0713384	0.0161759	0	0	0.171585	0.126776	0.0198575	0.00948536	0	0	37.6887	0	0.013125	0	0	1.26124	0.000981098	0	0	0		0	0	0
3	0.1	0.8	0.1					340	4.01535	4.01535	104.399	20.0767	1.56599	4.00662	0.0750579	0.001763	0.0525571	0.0161792	0	0	0.288071	0.331235	0.0352284	0.00460864	0	0.00565131	36.9657	0	0	0	0	1.19318	0.00280345	0	0	0		0	0	0
3	0.2	0.5	0.3					320	4.01535	4.01535	104.399	20.0767	1.56599	4.02767	0.046098	0.0039321	0.0323905	0.0162905	0	0	0.214365	0.237989	0.038168	0.00244765	0	0.00316554	37.5012	0	0.00290991	0	0	1.28979	0.00190595	0	0	0		0	0	0
3	0.325	0.65	0.025					340	4.01535	4.01535	104.399	20.0767	1.56599	4.03469	0.0230002	0.00316261	0.025869	0.0166412	0	0	0.181374	0.248378	0.0178376	0.0041104	0	0.00156133	37.8168	0	0.00678493	0	0	1.34877	0.00124986	0	0	0		0	0	0
3	0.025	0.8	0.175					350	4.01535	4.01535	104.399	20.0767	1.56599	3.99564	0.0124026	0	0.0279497	0.0166447	0	0	0.720616	3.09108	0.199227	0.0228137	0.00337973	0	28.1025	0.00547976	0	0	0	0.0835519	0	0	0	0		0	0	0
3	0.2	0.45	0.35					290	4.01535	4.01535	104.399	20.0767	1.56599	4.01743	0.0288	0.00386837	0.0197625	0.0167345	0	0	0.1729	0.193928	0.0400234	0	0	0.00277863	37.5305	0	0.00292645	0	0	1.31103	0.0012229	0	0		0	0	0	0
3	0.325	0.5	0.175					300	4.01535	4.01535	104.399	20.0767	1.56599	4.0172	0.0379975	0.00188539	0.0328551	0.0167895	0	0	0.213506	0.219078	0.0411827	0.002381	0	0.00390772	37.4723	0	0	0	0	1.29444	0.00193244	0	0	0		0	0	0
3	0.45	0.15	0.4					215	4.01535	4.01535	104.399	20.0767	1.56599	3.94354	0.00901608	0.00496026	0.044685	0.0168572	0	0	0.13275	0.104069	0.0613989	0	0	0.00252331	36.9345	0	0	0	0	1.33798	0.000856608	0	0		0	0	0	0
3	0.05	0.45	0.5					290	4.01535	4.01535	104.399	20.0767	1.56599	4.02573	0.0248072	0	0.0223855	0.0169125	0	0	0.298692	0.330385	0.108297	0	0	0.00760011	36.6803	0	0	0	0	1.18777	0.00139425	0	0		0	0	0	0
3	0.025	0.8	0.175					320	4.01535	4.01535	104.399	20.0767	1.56599	3.98308	0.0421094	0.00195449	0.0869693	0.0170029	0	0	0.361544	0.645908	0.118553	0.00244675	0	0.00235485	35.3867	0	0	0	0	1.00065	0	0	0	0		0	0	0
3	0.45	0.5	0.05					340	4.01535	4.01535	104.399	20.0767	1.56599	3.99803	0.0458463	0.00692046	0.043643	0.0170251	0	0	0.21036	0.241074	0.0227372	0.00839656	0	0.00202757	37.2274	0	0.00573813	0	0	1.28339	0.0015589	0	0	0		0	0	0
3	0.25	0.5	0.25					320	4.01535	4.01535	104.399	20.0767	1.56599	4.05937	0.0446862	0.00397035	0.0352008	0.0170562	0	0	0.22641	0.258472	0.0359334	0.00312819	0	0.00336048	37.7559	0	0.0029053	0	0	1.28474	0.00201643	0	0	0		0	0	0
3	0.8	0.15	0.05					300	4.01535	4.01535	104.399	20.0767	1.56599	3.99168	0.0751795	0.0148125	0.088587	0.0171264	0	0	0.167863	0.0974386	0.0281204	0.00839021	0	0	37.3768	0	0.0116552	0	0	1.23449	0	0	0		0	0	0	0
3	0.25	0.725	0.025					340	4.01535	4.01535	104.399	20.0767	1.56599	4.06227	0.023816	0.00284973	0.0244727	0.0171788	0	0	0.190765	0.319992	0.0213592	0.00400721	0	0	37.8195	0	0.00679731	0	0	1.32415	0.00122837	0	0	0		0	0	0
3	0.3	0.35	0.35					275	4.01535	4.01535	104.399	20.0767	1.56599	4.02782	0.031836	0.00272834	0.0254317	0.0172296	0	0	0.19104	0.186128	0.0505226	0.00156011	0	0.00401636	37.6146	0	0	0	0	1.29501	0.00156684	0	0		0	0	0	0
3	0.25	0.725	0.025					340	4.01535	4.01535	104.399	20.0767	1.56599	3.98651	0.0285765	0.00342791	0.0263548	0.0172473	0	0	0.208045	0.32752	0.022781	0.00500932	0	0.00203623	36.9767	0	0.00617536	0	0	1.29576	0.00139459	0	0	0		0	0	0
3	0.025	0.8	0.175					340	4.01535	4.01535	104.399	20.0767	1.56599	3.95916	0.0298646	0	0.0767593	0.017454	0	0	0.500368	1.40414	0.145793	0.00457898	0	0	32.932	0	0	0	0	0.706417	0	0	0	0		0	0	0
3	0.55	0.15	0.3					240	4.01535	4.01535	104.399	20.0767	1.56599	3.92817	0.0238693	0.00581409	0.0851176	0.0175105	0	0	0.160653	0.100521	0.0512365	0	0	0.00302785	36.7851	0	0	0	0	1.29665	0.00089353	0	0	0		0	0	0
3	0.6	0.25	0.15					260	4.01535	4.01535	104.399	20.0767	1.56599	3.93845	0.0414368	0.00494386	0.0830553	0.0175203	0	0	0.183452	0.118759	0.05322	0.00175247	0	0.00314072	36.8743	0	0	0	0	1.26596	0.00101518	0	0	0		0	0	0
3	0.45	0.1	0.45					200	4.01535	4.01535	104.399	20.0767	1.56599	4.03133	0.0047817	0.00675395	0.0375319	0.017645	0	0	0.12837	0.122614	0.0627396	0	0	0.00161864	37.7474	0	0	0	0	1.35657	0	0	0		0	0	0	0
3	0.45	0.5	0.05					340	4.01535	4.01535	104.399	20.0767	1.56599	3.86529	0.0440781	0.00680568	0.042889	0.0176565	0	0	0.215542	0.24581	0.0228431	0.00874331	0	0.00181495	35.9803	0	0.00586621	0	0	1.2259	0.00158993	0	0	0		0	0	0
3	0.4	0.15	0.45					215	4.01535	4.01535	104.399	20.0767	1.56599	3.96558	0.00832937	0.00519077	0.0391287	0.017666	0	0	0.134958	0.108654	0.0635152	0	0	0.00267768	37.3386	0	0	0	0	1.34178	0.000922374	0	0		0	0	0	0
3	0.1	0.875	0.025					340	4.01535	4.01535	104.399	20.0767	1.56599	4.03962	0.103959	0.00576244	0.0777382	0.0178317	0	0	0.293835	0.296898	0.0365537	0.00882265	0	0.00314489	37.1554	0	0.00487338	0	0	1.16381	0.00217947	0	0.00395643	0		0	0	0
3	0.75	0.125	0.125					275	4.01535	4.01535	104.399	20.0767	1.56599	4.02088	0.0590183	0.00924899	0.107053	0.018057	0	0	0.1837	0.121084	0.0502934	0.00457997	0	0.00177897	37.4338	0	0.00285036	0	0	1.23154	0	0	0		0	0	0	0
3	0.45	0.5	0.05					340	4.01535	4.01535	104.399	20.0767	1.56599	3.96925	0.0397471	0.00731057	0.046937	0.0180949	0	0	0.204599	0.217301	0.0223504	0.0057429	0	0.00202494	36.7646	0	0.00492447	0	0	1.27577	0.00157883	0	0	0		0	0	0
3	0.4	0.575	0.025					350	4.01535	4.01535	104.399	20.0767	1.56599	4.0151	0.031256	0.00498563	0.0317384	0.0181286	0	0	0.253642	0.336737	0.0213605	0.00774825	0	0	37.2624	0	0.00525652	0	0	1.25909	0.0012389	0	0	0		0	0	0
3	0.25	0.15	0.6					200	4.01535	4.01535	104.399	20.0767	1.56599	4.02966	0.00451341	0.00912426	0.015423	0.0182808	0	0	0.127129	0.191967	0.0894527	0	0	0.00309319	37.6255	0	0	0	0	1.31874	0.00122171	0	0		0	0	0	0
3	0.05	0.35	0.6					275	4.01535	4.01535	104.399	20.0767	1.56599	4.01863	0.0501047	0.00435938	0.0287598	0.0182835	0	0	0.326542	0.290511	0.120518	0	0	0.00842739	36.6427	0	0	0	0	1.13295	0.0017577	0	0		0	0	0.00226299	0
3	0.35	0.15	0.5					200	4.01535	4.01535	104.399	20.0767	1.56599	4.0245	0.00423116	0.00890224	0.0220111	0.0183654	0	0	0.119688	0.153645	0.0708416	0	0	0.00241155	37.6417	0	0	0	0	1.34573	0.0012732	0	0		0	0	0	0
3	0.175	0.8	0.025					350	4.01535	4.01535	104.399	20.0767	1.56599	4.03761	0.0216763	0.00217148	0.0204728	0.0184569	0	0	0.283886	0.397119	0.0261464	0.00436692	0	0	37.2927	0	0.00282373	0	0	1.26192	0.0013344	0	0	0		0	0	0
3	0.35	0.25	0.4					245	4.01535	4.01535	104.399	20.0767	1.56599	3.98099	0.0205445	0.00456054	0.0309257	0.0186196	0	0	0.184327	0.15735	0.0654679	0	0	0.00502787	37.0051	0	0	0	0	1.2947	0.00156251	0	0		0	0	0.00166517	0
3	0.1	0.55	0.35					300	4.01535	4.01535	104.399	20.0767	1.56599	4.00321	0.0376455	0.00359646	0.0202329	0.0187159	0	0	0.218313	0.247411	0.0495945	0	0	0.00390811	36.9041	0	0.00251512	0	0	1.26142	0.00148634	0	0		0	0	0	0
3	0.05	0.9	0.05					340	4.01535	4.01535	104.399	20.0767	1.56599	3.88829	0.073274	0.00150282	0.138489	0.0188109	0	0	0.46987	0.924719	0.120213	0.00925162	0	0	33.451	0	0	0	0	0.745552	0	0	0	0		0	0	0
3	0.5	0.4	0.1					320	4.01535	4.01535	104.399	20.0767	1.56599	3.94108	0.0338487	0.00248469	0.0386131	0.0188364	0	0	0.210746	0.223366	0.0377088	0.0051955	0	0.00361829	36.7242	0	0	0	0	1.27488	0.00197496	0	0	0		0	0	0
3	0.5	0.45	0.05					340	4.01535	4.01535	104.399	20.0767	1.56599	3.95888	0.0628811	0.0126882	0.0669892	0.0192694	0	0	0.224171	0.221715	0.0244576	0.00910192	0	0.00196659	36.719	0	0.00879423	0	0	1.21043	0.001512	0	0	0		0	0	0
3	0.05	0.9	0.05					340	4.01535	4.01535	104.399	20.0767	1.56599	4.00712	0.0743247	0.00163629	0.142146	0.0192881	0	0	0.473484	0.914271	0.117461	0.00881509	0	0	34.669	0	0	0	0	0.791363	0	0	0	0		0	0	0
3	0.05	0.55	0.4					300	4.01535	4.01535	104.399	20.0767	1.56599	3.9701	0.0510005	0.00260331	0.0262857	0.0193079	0	0	0.314181	0.337525	0.0944439	0	0	0.00795256	36.1338	0	0	0	0	1.12737	0.00225542	0	0		0	0	0.00190406	0
3	0.35	0.3	0.35					250	4.01535	4.01535	104.399	20.0767	1.56599	4.02115	0.0243714	0.00424133	0.0286973	0.0194045	0	0	0.195155	0.182507	0.0633945	0	0	0.0051009	37.4603	0	0	0	0	1.28671	0.0018889	0	0		0	0	0.0019223	0
3	0.8	0.15	0.05					300	4.01535	4.01535	104.399	20.0767	1.56599	3.94745	0.0799236	0.0140897	0.135737	0.0194084	0	0	0.23443	0.103014	0.0471939	0.00745415	0	0.00196493	36.615	0	0.00553482	0	0	1.14614	0	0	0		0	0	0	0
3	0.8	0.05	0.15					250	4.01535	4.01535	104.399	20.0767	1.56599	4.01454	0.0211831	0.00325421	0.148521	0.0194547	0	0	0.175877	0.131046	0.0504857	0	0	0.00153609	37.2872	0	0	0	0	1.21987	0	0	0		0	0	0	0
3	0.5	0.3	0.2					360	4.01535	4.01535	104.399	20.0767	1.56599	3.93272	0.00493637	0	0	0.0194897	0	0	1.78078	1.83529	0.277054	0.0999743	0.0335314	0.0132279	28.9841	0.00496855	0	0	0	0	0.0033087	0	0	0		0	0	0
3	0.5	0.35	0.15					300	4.01535	4.01535	104.399	20.0767	1.56599	3.96207	0.0545223	0.0041466	0.0531489	0.0196791	0	0	0.23815	0.213495	0.0464139	0.00398256	0	0.00456756	36.6604	0	0	0	0	1.22286	0.00206484	0	0	0		0	0	0
3	0.175	0.725	0.1					340	4.01535	4.01535	104.399	20.0767	1.56599	4.03257	0.0518678	0.00392392	0.04273	0.0197309	0	0	0.2774	0.336505	0.0331733	0.005263	0	0.00378847	37.2178	0	0.0042879	0	0	1.22566	0.00243364	0	0	0		0	0	0
3	0.5	0.35	0.15					360	4.01535	4.01535	104.399	20.0767	1.56599	4.06801	0.00497218	0	0	0.0200001	0	0	1.73681	1.84371	0.270988	0.0993104	0.031954	0.0167137	29.7818	0.00496384	0	0	0	0	0.00444358	0	0	0		0	0	0
3	0.025	0.725	0.25					340	4.01535	4.01535	104.399	20.0767	1.56599	3.99935	0.0178361	0	0.0476704	0.0202773	0	0	0.667677	2.64785	0.223213	0.00950309	0	0	29.3723	0.00581759	0	0	0	0.222621	0	0	0	0		0	0	0
3	0.325	0.5	0.175					320	4.01535	4.01535	104.399	20.0767	1.56599	4.07269	0.0450297	0.00210208	0.0406583	0.0203332	0	0	0.256045	0.268825	0.0391465	0.00460339	0	0.00424187	37.8071	0	0	0	0	1.26448	0.00244781	0	0	0		0	0	0
3	0.05	0.35	0.6					300	4.01535	4.01535	104.399	20.0767	1.56599	3.95558	0	0	0	0.0206683	0	0	0.768316	2.51401	0.428093	0.0078115	0	0.0251588	28.2757	0.00524372	0	0	0	0.0102985	0.00207841	0	0		0	0	0	0
3	0.1	0.875	0.025					360	4.01535	4.01535	104.399	20.0767	1.56599	4.01225	0.123228	0.00589913	0.093618	0.020696	0.000942302	0	0.436232	0.478274	0.050425	0.0135086	0	0.00159398	36.1295	0	0.00443161	0	0	1.00571	0.00205333	0	0.00517679	0		0	0	0
3	0.25	0.05	0.7					200	4.01535	4.01535	104.399	20.0767	1.56599	4.02506	0	0.00298527	0.00818309	0.0207987	0	0	0.269294	0.50119	0.150093	0	0	0	36.2642	0	0	0	0	1.1453	0	0	0		0	0	0	0
3	0.8	0.15	0.05					400	4.01535	4.01535	104.399	20.0767	1.56599	3.98692	0.00789661	0	0.0129593	0.0208434	0	0	2.26802	1.42109	0.104308	0.148349	0.0406464	0.0170213	29.4506	0.00468149	0	0	0	0.00259075	0.00222617	0	0		0	0	0	0
3	0.55	0.05	0.4					200	4.01535	4.01535	104.399	20.0767	1.56599	4.02978	0.00666693	0.00658918	0.0646031	0.0209041	0	0	0.143117	0.145891	0.0668237	0	0	0.00165778	37.4954	0	0	0	0	1.29361	0	0	0		0	0	0	0
3	0.175	0.8	0.025					360	4.01535	4.01535	104.399	20.0767	1.56599	4.00981	0.0451798	0.00148523	0.0301414	0.020961	0	0	0.413922	0.559405	0.0463102	0.0105228	0	0.0017305	36.0957	0	0	0	0	1.11002	0.00251913	0	0	0		0	0	0
3	0.25	0.05	0.7					200	4.01535	4.01535	104.399	20.0767	1.56599	3.92835	0	0.00299288	0.00849084	0.0210088	0	0	0.226279	0.376813	0.133032	0	0	0	35.9063	0	0	0	0	1.20056	0	0	0		0	0	0	0
3	0.5	0.05	0.45					215	4.01535	4.01535	104.399	20.0767	1.56599	3.96594	0.0114441	0.00561687	0.0694741	0.0211386	0	0	0.164155	0.122803	0.0791695	0	0	0.00163553	37.0561	0	0	0	0	1.27776	0	0	0		0	0	0	0
3	0.45	0.05	0.5					200	4.01535	4.01535	104.399	20.0767	1.56599	4.01802	0.00418998	0.00533766	0.0310379	0.0211801	0	0	0.144369	0.153164	0.0731338	0	0	0	37.4872	0	0	0	0	1.32839	0	0	0		0	0	0	0
3	0.25	0.65	0.1					340	4.01535	4.01535	104.399	20.0767	1.56599	3.98644	0.0496474	0.00367769	0.0408876	0.0211983	0	0	0.289639	0.360381	0.0348202	0.00540759	0	0.00377676	36.7234	0	0.00378913	0	0	1.20369	0.00212066	0	0	0		0	0	0
3	0.55	0.2	0.25					260	4.01535	4.01535	104.399	20.0767	1.56599	3.94443	0.0372974	0.00653679	0.0822194	0.0214162	0	0	0.232362	0.14372	0.0661582	0.00156179	0	0.00493515	36.5645	0	0	0	0	1.22983	0.00131894	0	0	0		0	0	0
3	0.4	0.575	0.025					360	4.01535	4.01535	104.399	20.0767	1.56599	3.95603	0.0448069	0.00662861	0.0373478	0.0214294	0	0	0.345582	0.473689	0.033175	0.0103157	0	0.0023654	36.0118	0	0.00589325	0	0	1.15065	0.00172346	0	0	0		0	0	0
3	0.6	0.25	0.15					250	4.01535	4.01535	104.399	20.0767	1.56599	3.95907	0.0374106	0.00824995	0.11863	0.0215568	0	0	0.203361	0.143272	0.0628855	0.00181122	0	0.00298846	36.8718	0	0	0	0	1.20732	0.000817823	0	0	0		0	0	0
3	0.1	0.1	0.8					215	4.01535	4.01535	104.399	20.0767	1.56599	3.95561	0.00616885	0.00570948	0.011649	0.0215806	0	0	0.243021	0.355055	0.162336	0	0	0.00396887	36.0871	0	0	0	0	1.16717	0	0	0		0	0	0	0
3	0.35	0.05	0.6					200	4.01535	4.01535	104.399	20.0767	1.56599	4.02151	0	0.00459494	0.0159769	0.0217567	0	0	0.173092	0.217107	0.093313	0	0	0	37.2611	0	0	0	0	1.30089	0	0	0		0	0	0	0
3	0.05	0.8	0.15					320	4.01535	4.01535	104.399	20.0767	1.56599	4.04461	0.0950225	0.00283332	0.110575	0.0217743	0	0	0.422654	0.50696	0.11376	0.00448316	0	0.00608374	36.308	0	0	0	0	0.968029	0.00185744	0	0	0		0	0	0
3	0.075	0.85	0.075					360	4.01535	4.01535	104.399	20.0767	1.56599	4.00056	0.120771	0.00224335	0.126433	0.0217877	0	0	0.616626	0.825097	0.0830008	0.0183043	0.00312588	0	34.5692	0	0	0	0	0.77198	0.00243261	0	0	0		0	0	0
3	0.55	0.25	0.2					250	4.01535	4.01535	104.399	20.0767	1.56599	3.96704	0.0324869	0.00712316	0.0902292	0.0218323	0	0	0.200502	0.144371	0.0598314	0	0	0.00368938	37.0071	0	0	0	0	1.25275	0.00112337	0	0	0		0	0	0
3	0.45	0.3	0.25					280	4.01535	4.01535	104.399	20.0767	1.56599	3.92376	0.0445757	0.00747619	0.0505064	0.0219035	0	0	0.262927	0.217742	0.0707236	0.00186476	0	0.00727098	36.2435	0	0	0	0	1.17936	0.00242653	0	0	0		0	0	0.00167757
3	0.7	0.2	0.1					300	4.01535	4.01535	104.399	20.0767	1.56599	3.95849	0.095339	0.0151923	0.111914	0.0219717	0	0	0.201272	0.116063	0.0414507	0.00965854	0	0.00211316	36.7749	0	0.00850483	0	0	1.1861	0.000968548	0	0	0		0	0	0
3	0.6	0.35	0.05					340	4.01535	4.01535	104.399	20.0767	1.56599	3.99314	0.0897504	0.017712	0.0865631	0.0220387	0	0	0.209352	0.157386	0.0234199	0.0130657	0	0.00149569	37.1212	0	0.0220255	0	0	1.17828	0.00132249	0	0	0		0	0	0
3	0.5	0.25	0.25					280	4.01535	4.01535	104.399	20.0767	1.56599	4.00182	0.061254	0.00903326	0.0850102	0.0221757	0	0	0.2665	0.195022	0.0671515	0.00443766	0	0.00598905	37.1663	0	0	0	0	1.18592	0.00182615	0	0	0		0	0	0.00173435
3	0.15	0.15	0.7					215	4.01535	4.01535	104.399	20.0767	1.56599	3.96019	0.00754211	0.00589814	0.0134842	0.0221997	0	0	0.208909	0.237083	0.128795	0	0	0.00480568	36.57	0	0	0	0	1.23769	0.00102186	0	0		0	0	0.00183502	0
3	0.5	0.4	0.1					300	4.01535	4.01535	104.399	20.0767	1.56599	3.94441	0.0322354	0.00273583	0.0464193	0.0223603	0	0	0.221835	0.23362	0.0447899	0.00533086	0	0.00389187	36.4212	0	0	0	0	1.24719	0.00204838	0	0	0		0	0	0
3	0.025	0.65	0.325					340	4.01535	4.01535	104.399	20.0767	1.56599	3.99689	0.0168677	0	0.0423136	0.0224185	0	0	0.687179	2.72918	0.251988	0.0115684	0	0	29.1914	0.00569784	0	0	0	0.16828	0	0	0	0		0	0	0
3	0.025	0.8	0.175					340	4.01535	4.01535	104.399	20.0767	1.56599	4.01559	0.0342204	0	0.106282	0.0226006	0	0	0.593411	1.83395	0.187767	0.00762423	0	0	31.8476	0.00717457	0	0	0	0.471186	0	0	0	0		0	0	0
3	0.05	0.8	0.15					340	4.01535	4.01535	104.399	20.0767	1.56599	3.97922	0.0850205	0.00185993	0.121531	0.0228182	0	0	0.64523	0.850371	0.160597	0.00695954	0	0.0049249	34.089	0	0	0	0	0.719039	0.00201141	0	0	0		0	0	0
3	0.05	0.55	0.4					305	4.01535	4.01535	104.399	20.0767	1.56599	3.98355	0.0565347	0.00250189	0.0387989	0.0228516	0	0	0.366787	0.403085	0.113551	0.00208413	0	0.00924414	35.9685	0	0	0	0	1.06711	0.00228728	0	0		0	0	0.00176707	0
3	0.175	0.65	0.175					340	4.01535	4.01535	104.399	20.0767	1.56599	4.03412	0.0546148	0.00388202	0.0410314	0.0228777	0	0	0.313715	0.381491	0.0431085	0.00498571	0	0.00462795	36.8621	0	0.00378716	0	0	1.17483	0.00287835	0	0	0		0	0	0
3	0.025	0.725	0.25					320	4.01535	4.01535	104.399	20.0767	1.56599	4.02618	0.0366597	0.00169149	0.0784162	0.0230666	0	0	0.485508	0.856857	0.168962	0.00290666	0	0.00321609	34.8169	0	0	0	0	0.865621	0	0	0	0		0	0	0
3	0.45	0.35	0.2					360	4.01535	4.01535	104.399	20.0767	1.56599	3.9336	0.00614332	0	0	0.023431	0	0	1.78491	1.76644	0.282682	0.109077	0.0326391	0.0119539	29.1924	0.00506125	0	0	0	0.00151742	0.00371838	0	0	0		0	0	0
3	0.7	0.1	0.2					250	4.01535	4.01535	104.399	20.0767	1.56599	3.93906	0.0359052	0.00896565	0.175378	0.0238742	0	0	0.246105	0.174024	0.0800078	0.00198212	0	0.00183428	36.0854	0	0	0	0	1.12466	0	0	0	0		0	0	0
3	0.7	0.2	0.1					300	4.01535	4.01535	104.399	20.0767	1.56599	3.91027	0.100345	0.0177983	0.14594	0.0240249	0	0	0.231271	0.116826	0.0454125	0.0112029	0	0.00185536	36.2922	0	0.0101487	0	0	1.11535	0	0	0	0		0	0	0
3	0.45	0.225	0.325					260	4.01535	4.01535	104.399	20.0767	1.56599	3.92374	0.0345795	0.00545157	0.0555304	0.0240465	0	0	0.261069	0.193609	0.0832881	0	0	0.00697334	36.3262	0	0	0	0	1.19656	0.0021249	0	0	0		0	0.00188371	0
3	0.025	0.725	0.25					340	4.01535	4.01535	104.399	20.0767	1.56599	3.96457	0.0224573	0	0.0551244	0.0244927	0	0	0.701109	1.79354	0.205038	0.00597202	0	0	31.3407	0.00679612	0	0	0	0.475537	0	0	0	0		0	0	0
3	0.325	0.65	0.025					350	4.01535	4.01535	104.399	20.0767	1.56599	4.03552	0.0274701	0.0040765	0.0350589	0.0245428	0	0	0.274046	0.368734	0.0239717	0.00781101	0	0	37.1611	0	0.00714072	0	0	1.26119	0.00125747	0	0	0		0	0	0
3	0.25	0.15	0.6					215	4.01535	4.01535	104.399	20.0767	1.56599	3.96404	0.00624325	0.00506803	0.0189148	0.02459	0	0	0.184159	0.19325	0.0975026	0	0	0.00381571	36.7902	0	0	0	0	1.27461	0.00117511	0	0		0	0	0.00157264	0
3	0.525	0.3	0.175					360	4.01535	4.01535	104.399	20.0767	1.56599	3.93438	0.0068833	0	0.00304558	0.0246837	0	0	1.76837	1.72743	0.304575	0.116082	0.034731	0.0105333	29.3025	0.00493608	0	0	0	0.00129703	0.00319645	0	0	0		0	0	0
3	0.45	0.3	0.25					250	4.01535	4.01535	104.399	20.0767	1.56599	3.98291	0.0286385	0.00443399	0.0550009	0.0248422	0	0	0.214076	0.181155	0.0667306	0	0	0.00496495	37.1126	0	0	0	0	1.24981	0.00185778	0	0	0		0	0.00166558	0
3	0.15	0.45	0.4					305	4.01535	4.01535	104.399	20.0767	1.56599	4.01078	0.03832	0.00412633	0.0250931	0.0248961	0	0	0.268335	0.325972	0.0634183	0.00210788	0	0.00437584	36.671	0	0.00284913	0	0	1.19931	0.00191784	0	0		0	0	0	0
3	0.05	0.8	0.15					360	4.01535	4.01535	104.399	20.0767	1.56599	3.9323	0.0348789	0	0.10123	0.0250876	0	0	1.07397	1.9651	0.237367	0.0179739	0	0	29.6627	0.00546792	0	0	0	0.176782	0.000998278	0	0	0		0	0	0
3	0.1	0.725	0.175					340	4.01535	4.01535	104.399	20.0767	1.56599	3.98595	0.097475	0.00207763	0.0705031	0.0253894	0	0	0.411049	0.459479	0.0730054	0.0066843	0	0.00859511	35.8528	0	0	0	0	1.02459	0.00380285	0	0	0		0	0	0
3	0.1	0.65	0.25					360	4.01535	4.01535	104.399	20.0767	1.56599	3.96848	0.00921342	0	0.00305267	0.0253948	0	0	1.28563	2.34082	0.272857	0.0500958	0.0109673	0.0135165	28.4385	0.00528128	0	0	0	0.00224339	0.00224035	0	0	0		0	0	0
3	0.5	0.4	0.1					320	4.01535	4.01535	104.399	20.0767	1.56599	4.02417	0.0933685	0.013922	0.0844238	0.0254703	0	0	0.280301	0.248122	0.0406056	0.0141146	0	0.00281067	37.0789	0	0.00798908	0	0	1.13897	0.00222517	0	0.00356145	0		0	0	0
3	0.025	0.65	0.325					340	4.01535	4.01535	104.399	20.0767	1.56599	3.96343	0.0242755	0	0.0576899	0.025478	0	0	0.720213	1.643	0.219903	0.0056539	0	0.00207816	31.6244	0.0068944	0	0	0	0.504587	0	0	0	0		0	0	0
3	0.25	0.5	0.25					360	4.01535	4.01535	104.399	20.0767	1.56599	3.92691	0.00902396	0	0	0.0254965	0	0	1.53914	2.09659	0.270175	0.0875486	0.0223387	0.0115088	28.4433	0.00521089	0	0	0	0.00116411	0.00374955	0	0	0		0	0	0
3	0.025	0.875	0.1					350	4.01535	4.01535	104.399	20.0767	1.56599	4.00558	0.0466113	0	0.112382	0.0254984	0	0	0.466882	2.28691	0.210101	0.0228239	0.00359264	0	30.6674	0.00611914	0	0	0	0.296758	0	0	0	0		0	0	0
3	0.7	0.25	0.05					340	4.01535	4.01535	104.399	20.0767	1.56599	3.96849	0.103516	0.0191758	0.0964027	0.0255172	0	0	0.216649	0.145164	0.0281314	0.0157964	0	0.00185158	37.0565	0	0.0230743	0	0	1.14838	0.00122116	0	0	0		0	0	0
3	0.025	0.65	0.325					320	4.01535	4.01535	104.399	20.0767	1.56599	4.02009	0.0426478	0.00171605	0.0846929	0.0256376	0	0	0.509658	0.863176	0.187502	0.00341082	0	0.00390636	34.8333	0	0	0	0	0.825104	0	0	0	0		0	0	0
3	0.25	0.65	0.1					340	4.01535	4.01535	104.399	20.0767	1.56599	3.99181	0.0484397	0.00410364	0.0439958	0.025755	0	0	0.305841	0.385487	0.0391627	0.00681089	0	0.00332238	36.5297	0	0.00423862	0	0	1.17776	0.0019672	0	0	0		0	0	0
3	0.175	0.65	0.175					340	4.01535	4.01535	104.399	20.0767	1.56599	3.98271	0.06669	0.00431123	0.0489132	0.0257556	0	0	0.363857	0.440237	0.0503737	0.00619574	0	0.00611369	35.9717	0	0.00340091	0	0	1.10851	0.00339276	0	0.00305436	0		0	0	0
3	0.4	0.35	0.25					300	4.01535	4.01535	104.399	20.0767	1.56599	4.02098	0.0643986	0.00425721	0.0668159	0.0258647	0	0.00173406	0.313395	0.280208	0.0675024	0.00592084	0	0.00712176	36.8269	0	0	0	0	1.14797	0.00285646	0	0	0		0	0	0
3	0.45	0.35	0.2					300	4.01535	4.01535	104.399	20.0767	1.56599	4.01009	0.0719425	0.00499933	0.0779765	0.0259106	0	0	0.315606	0.269453	0.0591241	0.00738178	0	0.00605712	36.9055	0	0	0	0	1.12988	0.00266094	0	0	0		0	0	0
3	0.325	0.575	0.1					340	4.01535	4.01535	104.399	20.0767	1.56599	3.99491	0.0505147	0.00472795	0.0501077	0.0262263	0	0	0.332425	0.391892	0.0437393	0.0071058	0	0.00505694	36.5217	0	0.00422958	0	0	1.16287	0.00282353	0	0	0		0	0	0
3	0.45	0.35	0.2					300	4.01535	4.01535	104.399	20.0767	1.56599	3.93208	0.0552147	0.00408533	0.0557195	0.0263839	0	0.00190559	0.305936	0.283246	0.0688609	0.0043732	0	0.00737155	35.7683	0	0	0	0	1.12609	0.00285741	0	0	0		0	0	0
3	0.65	0.2	0.15					340	4.01535	4.01535	104.399	20.0767	1.56599	3.9318	0	0	0	0.0263853	0	0	1.15223	2.49043	0.241227	0.0736423	0.022609	0.0128801	27.8158	0.00481693	0	0	0	0.00118536	0.0018244	0	0	0		0	0	0
3	0.05	0.45	0.5					300	4.01535	4.01535	104.399	20.0767	1.56599	3.98032	0.0148989	0	0.0166904	0.02643	0	0	0.469138	0.723961	0.19192	0.00311088	0	0.0135459	34.6494	0	0	0	0	0.908998	0.0022411	0	0		0	0	0	0
3	0.5	0.15	0.35					230	4.01535	4.01535	104.399	20.0767	1.56599	3.95406	0.0160028	0.00507111	0.083432	0.0266422	0	0	0.206015	0.142969	0.0797212	0	0	0.00356008	36.632	0	0	0	0	1.22977	0.000912927	0	0		0	0	0	0
3	0.45	0.1	0.45					215	4.01535	4.01535	104.399	20.0767	1.56599	3.97602	0.00606444	0.00427272	0.0445545	0.0266879	0	0	0.17049	0.139741	0.0817353	0	0	0.00221453	37.0582	0	0	0	0	1.29749	0	0	0		0	0	0	0
3	0.45	0.05	0.5					215	4.01535	4.01535	104.399	20.0767	1.56599	3.96754	0.00443663	0.00326364	0.0314639	0.0268197	0	0	0.177401	0.156668	0.0897387	0	0	0.00148092	36.837	0	0	0	0	1.30367	0	0	0		0	0	0	0
3	0.3	0.25	0.45					245	4.01535	4.01535	104.399	20.0767	1.56599	4.00311	0.0176175	0.00473975	0.0315385	0.0269776	0	0	0.228135	0.204212	0.0907623	0	0	0.00642983	37.0322	0	0	0	0	1.23768	0.0020718	0	0		0	0	0.00192035	0
3	0.175	0.575	0.25					340	4.01535	4.01535	104.399	20.0767	1.56599	4.00863	0.0628643	0.00442772	0.0491635	0.0271831	0	0	0.363208	0.424444	0.0587222	0.00565916	0	0.00528883	36.2493	0	0.0030444	0	0	1.10558	0.00340598	0	0	0		0	0	0
3	0.075	0.85	0.075					340	4.01535	4.01535	104.399	20.0767	1.56599	4.01256	0.125278	0.00342825	0.12376	0.0272284	0	0	0.474567	0.568332	0.0882307	0.0147706	0	0.00350189	35.4242	0	0	0	0	0.88742	0.00276858	0	0.00323065	0		0	0	0
3	0.55	0.05	0.4					215	4.01535	4.01535	104.399	20.0767	1.56599	3.95668	0.0113151	0.00516933	0.0751342	0.0274055	0	0	0.200555	0.162	0.0955598	0	0	0.00212024	36.7906	0	0	0	0	1.22578	0	0	0		0	0	0	0
3	0.65	0.25	0.1					300	4.01535	4.01535	104.399	20.0767	1.56599	3.91285	0.0912063	0.0164913	0.165599	0.0274613	0	0.00178173	0.281345	0.159353	0.0582455	0.00980303	0	0.00266455	36.033	0	0.00667131	0	0	1.06937	0.00096552	0	0	0		0	0	0
3	0.45	0.1	0.45					290	4.01535	4.01535	104.399	20.0767	1.56599	3.97968	0	0	0	0.02788	0	0	1.0023	2.7812	0.283149	0.0170485	0.00320236	0.00892304	27.8639	0.00501594	0	0	0	0.00213828	0.000859689	0	0		0	0	0	0
3	0.55	0.05	0.4					290	4.01535	4.01535	104.399	20.0767	1.56599	3.98637	0	0	0	0.0281932	0	0	0.762215	3.09462	0.269153	0.0136687	0	0.00878342	27.5718	0.00502391	0	0	0	0.00133821	0.000783462	0	0		0	0	0	0
3	0.5	0.25	0.25					250	4.01535	4.01535	104.399	20.0767	1.56599	3.94556	0.0290448	0.00684545	0.0754817	0.0282436	0	0	0.240616	0.189455	0.0782879	0	0	0.00523334	36.573	0	0	0	0	1.20402	0.00149181	0	0	0		0	0.00159029	0
3	0.65	0.25	0.1					300	4.01535	4.01535	104.399	20.0767	1.56599	3.90961	0.0923103	0.0147243	0.138518	0.0283974	0	0	0.277503	0.162609	0.0666374	0.0101912	0	0.00323424	35.9157	0	0.00581223	0	0	1.07187	0.00125963	0	0	0		0	0	0
3	0.4	0.5	0.1					340	4.01535	4.01535	104.399	20.0767	1.56599	3.98187	0.0548854	0.00629729	0.0590707	0.0284259	0	0.00158104	0.346009	0.386097	0.0458658	0.0109886	0	0.00534709	36.323	0	0.00330561	0	0	1.12913	0.00305198	0	0	0		0	0	0
3	0.25	0.725	0.025					350	4.01535	4.01535	104.399	20.0767	1.56599	4.0355	0.0278816	0.00434705	0.0368211	0.0284345	0	0	0.316477	0.492104	0.0299219	0.00786876	0	0	36.6843	0	0.00696511	0	0	1.1703	0.0014506	0	0	0		0	0	0
3	0.325	0.65	0.025					360	4.01535	4.01535	104.399	20.0767	1.56599	3.9829	0.0391438	0.00521957	0.0341154	0.0286385	0	0	0.427829	0.610278	0.0402952	0.0128477	0	0.00222735	35.5523	0	0.00648355	0	0	1.07051	0.00210411	0	0	0		0	0	0
3	0.075	0.85	0.075					350	4.01535	4.01535	104.399	20.0767	1.56599	4.0208	0.0999765	0.00242133	0.088251	0.0286692	0.000914379	0	0.469878	0.597187	0.0674583	0.00975771	0	0.00541292	35.7645	0	0	0	0	0.953899	0.00417877	0	0.00270338	0		0	0	0
3	0.325	0.5	0.175					360	4.01535	4.01535	104.399	20.0767	1.56599	3.92785	0.0095724	0	0	0.0289766	0	0	1.36236	1.52991	0.263905	0.0970364	0.0233655	0.00731621	30.3447	0.00583677	0	0	0	0.233278	0.00450519	0	0	0		0	0	0
3	0.35	0.2	0.45					230	4.01535	4.01535	104.399	20.0767	1.56599	3.96324	0.0103237	0.00429579	0.0382048	0.0290512	0	0	0.204027	0.166797	0.0832094	0	0	0.00465099	36.8554	0	0	0	0	1.26189	0.0015573	0	0		0	0	0	0
3	0.1	0.55	0.35					320	4.01535	4.01535	104.399	20.0767	1.56599	3.97916	0.0414727	0.00395741	0.0305685	0.0296261	0	0	0.349215	0.456832	0.0796332	0.0029714	0	0.00654812	35.7177	0	0.0024293	0	0	1.09638	0.00263947	0	0		0	0	0	0
3	0.25	0.725	0.025					360	4.01535	4.01535	104.399	20.0767	1.56599	3.9965	0.0406192	0.00530307	0.0351621	0.029923	0.000900043	0	0.455172	0.758509	0.0481736	0.0130293	0	0.0021686	35.3707	0	0.00610386	0	0	1.0176	0.00240692	0	0	0		0	0	0
3	0.75	0.125	0.125					290	4.01535	4.01535	104.399	20.0767	1.56599	4.01288	0.0754539	0.0113153	0.141267	0.0301502	0	0	0.283851	0.19041	0.0782332	0.0102721	0	0.0025859	36.8563	0	0.00360806	0	0	1.08203	0	0	0		0	0	0	0
3	0.4	0.25	0.35					260	4.01535	4.01535	104.399	20.0767	1.56599	3.92382	0.0298993	0.00399284	0.0549096	0.0302137	0	0	0.277992	0.217307	0.0952879	0	0	0.0082725	35.9529	0	0	0	0	1.1651	0.00273174	0	0	0		0	0.00204304	0
3	0.6	0.3	0.1					300	4.01535	4.01535	104.399	20.0767	1.56599	3.8991	0.0965815	0.0161197	0.131209	0.0302933	0	0	0.299482	0.202534	0.0681265	0.0109174	0	0.0038551	35.67	0	0.00583895	0	0	1.057	0.00183598	0	0	0		0	0	0
3	0.5	0.2	0.3					260	4.01535	4.01535	104.399	20.0767	1.56599	3.9316	0.0342268	0.00589251	0.0889621	0.030382	0	0	0.293734	0.187423	0.0891343	0.001553	0	0.00707548	36.215	0	0	0	0	1.15629	0.00193644	0	0	0		0	0.00168929	0
3	0.05	0.8	0.15					340	4.01535	4.01535	104.399	20.0767	1.56599	3.43888	0.0599085	0.00129109	0.121995	0.0303894	0	0	0.722681	1.09207	0.210584	0.0115278	0	0.00647899	27.8115	0.00599592	0	0	0	0.363935	0.00176411	0	0	0		0	0	0
3	0.175	0.575	0.25					340	4.01535	4.01535	104.399	20.0767	1.56599	3.97996	0.0767918	0.00455481	0.0584779	0.0304096	0	0.00161761	0.421289	0.501206	0.0741176	0.00734688	0	0.00811852	35.6487	0	0.00266357	0	0	1.02065	0.00397295	0	0	0		0	0	0
3	0.65	0.05	0.3					230	4.01535	4.01535	104.399	20.0767	1.56599	3.96281	0.0174613	0.00543837	0.124517	0.0304596	0	0	0.231759	0.199857	0.0930107	0	0	0.00242621	36.512	0	0	0	0	1.14215	0	0	0		0	0	0	0
3	0.65	0.3	0.05					360	4.01535	4.01535	104.399	20.0767	1.56599	4.02897	0.113994	0.0201803	0.11354	0.0305474	0	0	0.32479	0.225249	0.04513	0.0210453	0	0.00270007	36.9776	0	0.0124888	0	0	1.04642	0.0017324	0	0	0		0	0	0
3	0.25	0.575	0.175					340	4.01535	4.01535	104.399	20.0767	1.56599	4.06244	0.0598911	0.00509521	0.0538117	0.0306836	0	0	0.383916	0.449174	0.0552335	0.00824547	0	0.00575508	36.7196	0	0.00347023	0	0	1.09438	0.00354913	0	0	0		0	0	0
3	0.6	0.25	0.15					340	4.01535	4.01535	104.399	20.0767	1.56599	3.96366	0	0	0	0.0312385	0	0	1.34758	2.16566	0.260559	0.0770402	0.0220118	0.0171799	28.672	0.0048391	0	0	0	0.0162598	0.00269185	0	0	0		0	0	0.00193814
3	0.55	0.25	0.2					280	4.01535	4.01535	104.399	20.0767	1.56599	3.92706	0.0541748	0.00807879	0.0974637	0.0313273	0	0	0.329766	0.221856	0.0901313	0.00382533	0	0.00857496	35.8787	0	0	0	0	1.09353	0.00229123	0	0	0		0	0	0.00173143
3	0.25	0.35	0.4					290	4.01535	4.01535	104.399	20.0767	1.56599	4.0458	0.0344929	0.00252709	0.0309688	0.0314078	0	0	0.307746	0.336326	0.099319	0.00256301	0	0.00655157	36.8424	0	0	0	0	1.1485	0.0022495	0	0		0	0	0	0
3	0.45	0.5	0.05					350	4.01535	4.01535	104.399	20.0767	1.56599	4.01233	0.0685518	0.0112164	0.067271	0.0314309	0	0	0.399077	0.460426	0.045368	0.0207638	0.00323397	0.00346722	36.4638	0	0.00846809	0	0	1.05429	0.00253573	0	0	0		0	0	0
3	0.05	0.25	0.7					275	4.01535	4.01535	104.399	20.0767	1.56599	4.02147	0.0509567	0.00319605	0.0223566	0.0316784	0	0	0.532061	0.562277	0.231241	0	0	0.0188546	35.0509	0	0	0	0	0.85493	0.00295517	0	0		0	0	0.00404238	0
3	0.3	0.2	0.5					230	4.01535	4.01535	104.399	20.0767	1.56599	3.95651	0.00913777	0.00421935	0.030098	0.0320184	0	0	0.208463	0.200805	0.0967701	0	0	0.00506616	36.5719	0	0	0	0	1.24482	0.0015601	0	0		0	0	0.00191161	0
3	0.1	0.65	0.25					340	4.01535	4.01535	104.399	20.0767	1.56599	3.98894	0.0974355	0.00239566	0.0682853	0.0320741	0	0	0.501046	0.588635	0.102346	0.0071408	0	0.0116121	35.1725	0	0	0	0	0.906913	0.00463821	0	0	0		0	0.00179924	0
3	0.35	0.3	0.35					275	4.01535	4.01535	104.399	20.0767	1.56599	4.0212	0.0384872	0.00596287	0.0452606	0.0321237	0	0	0.316717	0.293528	0.0968065	0.00315929	0	0.0086399	36.7794	0	0	0	0	1.11869	0.00275961	0	0		0	0	0.0018199	0
3	0.5	0.325	0.175					300	4.01535	4.01535	104.399	20.0767	1.56599	4.0048	0.0917045	0.00738666	0.108489	0.0321646	0	0	0.356046	0.284962	0.0784988	0.0115983	0	0.00606943	36.38	0	0	0	0	1.03873	0.00290489	0	0.00264433	0		0	0	0
3	0.15	0.45	0.4					300	4.01535	4.01535	104.399	20.0767	1.56599	4.00731	0.0402163	0.00219034	0.0250305	0.0323938	0	0	0.33709	0.399336	0.101751	0.00199839	0	0.00716858	36.2616	0	0	0	0	1.09763	0.00250039	0	0		0	0	0.001613	0
3	0.4	0.425	0.175					300	4.01535	4.01535	104.399	20.0767	1.56599	3.98919	0.059544	0.00388384	0.0774869	0.0324414	0	0.0019031	0.341508	0.344577	0.0768792	0.00661367	0	0.00723435	36.4034	0	0	0	0	1.08171	0.00299601	0	0	0		0	0.00159677	0
3	0.45	0.4	0.15					320	4.01535	4.01535	104.399	20.0767	1.56599	3.9596	0.0638238	0.00843486	0.0696001	0.0325918	0	0.00174811	0.368761	0.37086	0.0664143	0.00761216	0	0.00772363	35.5434	0	0.00298254	0	0	1.05239	0.00371199	0	0	0		0	0	0
3	0.15	0.15	0.7					250	4.01535	4.01535	104.399	20.0767	1.56599	3.96989	0	0	0.0055628	0.0326197	0	0	0.545826	2.47353	0.413656	0.0027644	0	0.00744866	28.9938	0.00582325	0	0	0	0.150131	0.000903664	0	0		0	0	0	0
3	0.1	0.1	0.8					245	4.01535	4.01535	104.399	20.0767	1.56599	3.9618	0.00373803	0	0.00792111	0.0327394	0	0	0.604474	1.9677	0.379945	0	0	0.00586956	30.5175	0.00604309	0	0	0	0.335057	0	0	0		0	0	0	0
3	0.4	0.2	0.4					260	4.01535	4.01535	104.399	20.0767	1.56599	4.01942	0.0319311	0.00503369	0.0791082	0.0328062	0	0	0.29995	0.221118	0.0924351	0.00244572	0	0.00728628	36.7417	0	0	0	0	1.14356	0.00191915	0	0		0	0	0	0
3	0.325	0.425	0.25					300	4.01535	4.01535	104.399	20.0767	1.56599	4.02238	0.0529504	0.0031511	0.0575474	0.0328225	0	0.00168412	0.341505	0.35179	0.0875212	0.00511818	0	0.00771672	36.823	0	0	0	0	1.13356	0.0029499	0	0	0		0	0	0
3	0.55	0.35	0.1					320	4.01535	4.01535	104.399	20.0767	1.56599	3.99476	0.112793	0.0187435	0.109129	0.0329368	0	0	0.333797	0.257964	0.0543901	0.017927	0.00323507	0.00296347	36.4833	0	0.010069	0	0	1.04569	0.00244007	0	0	0		0	0	0
3	0.15	0.25	0.6					250	4.01535	4.01535	104.399	20.0767	1.56599	4.00509	0.0281022	0.00548929	0.0191957	0.0329369	0	0	0.337697	0.398205	0.173831	0	0	0.0117816	36.0472	0	0	0	0	1.03817	0.00294913	0	0		0	0	0.00427436	0
3	0.35	0.05	0.6					215	4.01535	4.01535	104.399	20.0767	1.56599	3.95093	0.00291639	0.00273893	0.0177671	0.0329917	0	0	0.229539	0.243172	0.106237	0	0	0.00174543	36.432	0	0	0	0	1.2502	0	0	0		0	0	0	0
3	0.5	0.25	0.25					280	4.01535	4.01535	104.399	20.0767	1.56599	3.90861	0.0498694	0.00672259	0.0806902	0.0332319	0	0	0.360883	0.25589	0.100995	0.00351581	0	0.0102901	35.4698	0	0	0	0	1.0705	0.00273515	0	0	0		0	0.00170625	0.0016455
3	0.55	0.4	0.05					340	4.01535	4.01535	104.399	20.0767	1.56599	3.98542	0.104421	0.0234562	0.109854	0.0333499	0	0	0.298885	0.256146	0.039537	0.0177511	0	0.00271823	36.2957	0	0.0191622	0	0	1.05101	0.00205161	0	0	0		0	0	0
3	0.1	0.8	0.1					340	4.01535	4.01535	104.399	20.0767	1.56599	3.99231	0.118416	0.00575566	0.107307	0.0334801	0	0	0.498251	0.53109	0.0908567	0.0137936	0	0.00877931	35.2282	0	0.00226296	0	0	0.894334	0.00441007	0	0.00353987	0		0	0.00169742	0
3	0.325	0.575	0.1					340	4.01535	4.01535	104.399	20.0767	1.56599	4.01804	0.0553529	0.00574605	0.0575127	0.0336548	0	0	0.377067	0.446395	0.0517456	0.0107026	0	0.00554342	36.2482	0	0.00472685	0	0	1.0916	0.00321467	0	0	0		0	0	0
3	0.55	0.1	0.35					230	4.01535	4.01535	104.399	20.0767	1.56599	3.96599	0.0162314	0.00490065	0.105475	0.0338291	0	0	0.238789	0.174353	0.0950438	0	0	0.00283967	36.671	0	0	0	0	1.1734	0	0	0		0	0	0	0
3	0.55	0.4	0.05					400	4.01535	4.01535	104.399	20.0767	1.56599	3.9669	0.013774	0	0.0219772	0.0339982	0	0	2.18642	1.0565	0.19416	0.15555	0.0381179	0.0250874	29.889	0.00488357	0	0	0	0.00295285	0.00519153	0	0	0		0	0	0
3	0.15	0.25	0.6					260	4.01535	4.01535	104.399	20.0767	1.56599	4.01856	0.034323	0.00347733	0.0208159	0.0341119	0	0	0.381126	0.407352	0.17932	0	0	0.0127838	36.2184	0	0	0	0	1.01996	0.00285001	0	0		0	0	0.00380087	0
3	0.45	0.45	0.1					340	4.01535	4.01535	104.399	20.0767	1.56599	3.98281	0.0894362	0.0116641	0.0924117	0.0341279	0	0.00177186	0.415185	0.407515	0.0573167	0.0190249	0.0029286	0.00527073	36.0415	0	0.00576776	0	0	1.00776	0.00353187	0	0.00280271	0		0	0	0
3	0.25	0.575	0.175					340	4.01535	4.01535	104.399	20.0767	1.56599	3.99954	0.070545	0.00519533	0.0614911	0.0343075	0	0.00173478	0.429839	0.500622	0.064595	0.00983031	0	0.00796864	35.8045	0	0.00307417	0	0	1.01777	0.00401561	0	0.00276669	0		0	0	0
3	0.4	0.5	0.1					340	4.01535	4.01535	104.399	20.0767	1.56599	4.00327	0.0654101	0.00745392	0.0683944	0.0345907	0	0	0.414579	0.443471	0.0628724	0.0174271	0.00307878	0.00558246	36.1987	0	0.00334188	0	0	1.03919	0.00359174	0	0	0		0	0	0
3	0.325	0.425	0.25					320	4.01535	4.01535	104.399	20.0767	1.56599	3.98989	0.064258	0.0032008	0.0644773	0.034608	0	0.0020606	0.401834	0.414355	0.0832902	0.00853319	0	0.00813701	36.0082	0	0	0	0	1.03585	0.00380028	0	0	0		0	0	0
3	0.65	0.15	0.2					250	4.01535	4.01535	104.399	20.0767	1.56599	3.94808	0.0326798	0.00831838	0.178331	0.0348891	0	0	0.266662	0.20382	0.0941709	0.00235224	0	0.00278517	36.2366	0	0	0	0	1.09104	0	0	0	0		0	0	0
3	0.25	0.05	0.7					215	4.01535	4.01535	104.399	20.0767	1.56599	3.93607	0	0	0.00993702	0.0352729	0	0	0.407171	0.677789	0.188748	0	0	0.00174897	34.4746	0	0	0	0	0.986573	0	0	0		0	0	0	0
3	0.8	0.15	0.05					320	4.01535	4.01535	104.399	20.0767	1.56599	4.01589	0.108295	0.0207836	0.144734	0.0355673	0	0	0.328349	0.181778	0.0599864	0.0211746	0	0.0030231	36.7629	0	0.0128288	0	0	1.00296	0.00114596	0	0		0	0	0	0
3	0.2	0.45	0.35					305	4.01535	4.01535	104.399	20.0767	1.56599	3.99569	0.0343657	0.00457023	0.0297435	0.0358508	0	0	0.316597	0.387604	0.0878852	0.00327599	0	0.00588675	36.275	0	0.00300735	0	0	1.11835	0.00242298	0	0		0	0	0	0
3	0.4	0.2	0.4					250	4.01535	4.01535	104.399	20.0767	1.56599	3.99833	0.0222876	0.00488683	0.0748314	0.0361747	0	0	0.269877	0.209521	0.0888472	0	0	0.00628203	36.6619	0	0	0	0	1.17173	0.00181643	0	0		0	0	0	0
3	0.25	0.05	0.7					230	4.01535	4.01535	104.399	20.0767	1.56599	3.9325	0	0	0.0073248	0.0367434	0	0	0.66554	1.28204	0.25948	0	0	0.00215905	32.3569	0	0	0	0	0.63607	0	0	0		0	0	0	0
3	0.1	0.1	0.8					230	4.01535	4.01535	104.399	20.0767	1.56599	3.94227	0.00612576	0.00373459	0.0142687	0.0368938	0	0	0.422445	0.734061	0.251265	0	0	0.00595271	34.2172	0	0	0	0	0.888497	0	0	0		0	0	0	0
3	0.55	0.35	0.1					300	4.01535	4.01535	104.399	20.0767	1.56599	3.92424	0.084952	0.0144072	0.124143	0.0373554	0	0	0.352079	0.30216	0.0778554	0.0118669	0	0.0050795	35.5429	0	0.00644308	0	0	1.00797	0.0024918	0	0	0		0	0	0
3	0.75	0.125	0.125					300	4.01535	4.01535	104.399	20.0767	1.56599	3.98685	0.0799435	0.0119691	0.171535	0.0385109	0	0	0.365033	0.242708	0.0967571	0.0154976	0	0.00306193	36.2481	0	0.00364709	0	0	0.974693	0	0	0		0	0	0	0
3	0.45	0.15	0.4					230	4.01535	4.01535	104.399	20.0767	1.56599	3.97594	0.00994289	0.00354665	0.0659824	0.0385743	0	0	0.242454	0.185826	0.0975385	0	0	0.0045131	36.6467	0	0	0	0	1.20526	0.00125732	0	0		0	0	0	0
3	0.55	0.2	0.25					250	4.01535	4.01535	104.399	20.0767	1.56599	3.95364	0.0261177	0.00631697	0.132048	0.0389297	0	0	0.28183	0.196918	0.0918563	0.00185494	0	0.00496394	36.1374	0	0	0	0	1.12314	0.00115815	0	0	0		0	0	0
3	0.6	0.15	0.25					260	4.01535	4.01535	104.399	20.0767	1.56599	3.88819	0.0324961	0.00727131	0.142438	0.0392122	0	0	0.290194	0.17713	0.0958003	0.00245752	0	0.00502705	35.6213	0	0	0	0	1.09541	0.00121392	0	0	0		0	0	0
3	0.175	0.725	0.1					350	4.01535	4.01535	104.399	20.0767	1.56599	4.02638	0.0663984	0.00485641	0.0616201	0.0395336	0.00107946	0.00160368	0.541357	0.673843	0.0806464	0.0110095	0	0.00963412	35.4305	0	0.00338856	0	0	0.926239	0.00457962	0	0	0		0	0	0
3	0.45	0.4	0.15					360	4.01535	4.01535	104.399	20.0767	1.56599	3.97084	0.00725829	0	0	0.039617	0	0	1.75104	1.61207	0.279386	0.103242	0.0262003	0.0176598	29.1028	0.00512897	0	0	0	0.00142234	0.00586111	0	0	0		0	0	0
3	0.35	0.25	0.4					260	4.01535	4.01535	104.399	20.0767	1.56599	4.01554	0.0235005	0.00360793	0.046552	0.0398381	0	0	0.32263	0.284392	0.117139	0.00184455	0	0.00906883	36.6535	0	0	0	0	1.11708	0.00256354	0	0		0	0	0.00212259	0
3	0.15	0.35	0.5					290	4.01535	4.01535	104.399	20.0767	1.56599	3.99371	0.0452712	0.00290754	0.0311549	0.0398506	0	0	0.395861	0.468536	0.148072	0.0029632	0	0.0095919	35.4988	0	0	0	0	0.997044	0.0026971	0	0		0	0	0.00212707	0
3	0.525	0.3	0.175					300	4.01535	4.01535	104.399	20.0767	1.56599	4.00867	0.0985213	0.0127084	0.14041	0.0401928	0	0.00161994	0.431686	0.314698	0.104063	0.0153791	0.0029469	0.00705639	36.2007	0	0.00236729	0	0	0.952055	0.00311072	0	0	0		0	0.00188432	0
3	0.5	0.325	0.175					360	4.01535	4.01535	104.399	20.0767	1.56599	3.93418	0.00656441	0	0.00534931	0.0403929	0	0	1.7673	1.51644	0.343737	0.133233	0.0338332	0.0134683	29.501	0.00518421	0	0	0	0.00112182	0.00385859	0	0	0		0	0	0
3	0.5	0.3	0.2					300	4.01535	4.01535	104.399	20.0767	1.56599	3.97413	0.088894	0.00691466	0.12374	0.040621	0	0.00189475	0.433567	0.328295	0.104077	0.0136975	0	0.00891007	35.8388	0	0	0	0	0.945019	0.00332832	0	0	0		0	0.00169132	0
3	0.4	0.15	0.45					230	4.01535	4.01535	104.399	20.0767	1.56599	3.96123	0.00926072	0.00345061	0.056291	0.0406913	0	0	0.250053	0.198018	0.102491	0	0	0.00420822	36.4493	0	0	0	0	1.205	0.0012971	0	0		0	0	0	0
3	0.55	0.35	0.1					320	4.01535	4.01535	104.399	20.0767	1.56599	3.94803	0.104374	0.0175205	0.124968	0.0408614	0	0.00159878	0.402001	0.331768	0.0754775	0.0167002	0	0.0056572	35.6419	0	0.00763602	0	0	0.954828	0.00293971	0	0	0		0	0	0
3	0.4	0.425	0.175					320	4.01535	4.01535	104.399	20.0767	1.56599	3.99131	0.0861533	0.00498674	0.09411	0.04102	0.00101858	0.00260401	0.461111	0.428792	0.0921137	0.0151605	0	0.00930147	35.6843	0	0	0	0	0.939713	0.00440926	0	0.00286141	0		0	0	0
3	0.7	0.25	0.05					360	4.01535	4.01535	104.399	20.0767	1.56599	4.01242	0.144553	0.0262303	0.139582	0.0413761	0	0	0.372256	0.23175	0.0588331	0.032152	0.00444356	0.00297755	36.5634	0	0.023217	0	0	0.925253	0.00177428	0	0.00302466	0		0	0	0
3	0.45	0.5	0.05					360	4.01535	4.01535	104.399	20.0767	1.56599	3.94995	0.0958693	0.014515	0.079165	0.0421483	0.00101095	0.00161275	0.609524	0.636865	0.0808317	0.0350841	0.00597512	0.00538075	34.5883	0	0.00890392	0	0	0.833469	0.00365035	0	0.00311583	0		0	0	0
3	0.6	0.3	0.1					300	4.01535	4.01535	104.399	20.0767	1.56599	3.91564	0.0979536	0.0177506	0.180463	0.0421962	0	0.00201667	0.390991	0.253202	0.092909	0.0155817	0	0.00471463	35.3934	0	0.00638714	0	0	0.924481	0.00191885	0	0	0		0	0.0017775	0
3	0.3	0.35	0.35					290	4.01535	4.01535	104.399	20.0767	1.56599	4.0036	0.0421982	0.0060613	0.0467593	0.0422376	0	0	0.374693	0.333405	0.116114	0.00524666	0	0.00963248	35.9499	0	0	0	0	1.0423	0.0030347	0	0		0	0	0	0
3	0.05	0.35	0.6					290	4.01535	4.01535	104.399	20.0767	1.56599	3.98552	0.0437677	0.00171359	0.0427366	0.0426086	0	0	0.654202	0.779406	0.284256	0.00308915	0	0.02168	33.5622	0	0	0	0	0.661539	0.00298991	0	0		0	0	0.00266695	0
3	0.15	0.15	0.7					230	4.01535	4.01535	104.399	20.0767	1.56599	3.95541	0.00793632	0.00396787	0.0180638	0.0426799	0	0	0.371049	0.462618	0.206193	0	0	0.00771712	35.3645	0	0	0	0	1.00604	0.00120874	0	0		0	0	0.00220764	0
3	0.65	0.3	0.05					350	4.01535	4.01535	104.399	20.0767	1.56599	3.92954	0.131598	0.0274292	0.151463	0.0432496	0	0.00264445	0.359637	0.182466	0.0700635	0.0275098	0.00372917	0.00329846	35.7285	0	0.0175586	0	0	0.948818	0.00164421	0	0	0		0	0.00166593	0
3	0.55	0.3	0.15					300	4.01535	4.01535	104.399	20.0767	1.56599	3.89214	0.0887373	0.00744575	0.125763	0.0435664	0	0.00184854	0.434697	0.31732	0.109775	0.0115287	0	0.00926049	34.9152	0	0	0	0	0.909193	0.00307185	0	0	0		0	0	0
3	0.175	0.725	0.1					360	4.01535	4.01535	104.399	20.0767	1.56599	3.98384	0.0987582	0.00589176	0.081779	0.0438333	0.00120648	0	0.706326	0.840907	0.0976471	0.0209214	0.00345938	0.0111697	34.1307	0	0.0034932	0	0	0.728607	0.00577304	0	0.00379828	0		0	0	0
3	0.5	0.3	0.2					300	4.01535	4.01535	104.399	20.0767	1.56599	3.91779	0.0688745	0.00964147	0.103334	0.0440432	0	0	0.466545	0.355888	0.119509	0.00848337	0	0.0134717	34.8575	0	0	0	0	0.923617	0.00393662	0	0	0		0	0.00166387	0
3	0.1	0.725	0.175					340	4.01535	4.01535	104.399	20.0767	1.56599	4.04863	0.119088	0.00593915	0.116607	0.0445113	0	0	0.64903	0.724489	0.15058	0.0170328	0.00346416	0.011927	35.0529	0.0081688	0.00235437	0	0	0.707674	0.00532495	0	0.00261922	0		0	0.00194986	0
3	0.05	0.8	0.15					350	4.01535	4.01535	104.399	20.0767	1.56599	3.98624	0.0530025	0	0.0920366	0.0450351	0	0	1.09895	1.73905	0.311024	0.0459446	0.00880987	0.00931221	30.536	0.00564806	0	0	0	0.13714	0.00287086	0	0	0		0	0	0
3	0.6	0.35	0.05					360	4.01535	4.01535	104.399	20.0767	1.56599	4.00665	0.143462	0.0273374	0.142885	0.0453935	0	0.00221625	0.425031	0.290015	0.0667245	0.0343706	0.00469353	0.00397703	36.0149	0	0.0201169	0	0	0.860677	0.0024023	0	0.00314507	0		0	0	0
3	0.6	0.35	0.05					350	4.01535	4.01535	104.399	20.0767	1.56599	3.88779	0.149452	0.0336163	0.169954	0.0454166	0	0.00322345	0.355219	0.202238	0.0618257	0.0278217	0.0035218	0.00284571	35.2098	0	0.0262503	0	0	0.877396	0.00188663	0	0	0		0	0.00191475	0
3	0.2	0.45	0.35					300	4.01535	4.01535	104.399	20.0767	1.56599	3.98825	0.0376693	0.00240633	0.0328413	0.0456615	0	0	0.394176	0.482256	0.122298	0.00427118	0	0.0087341	35.6009	0	0	0	0	0.994143	0.00302489	0	0		0	0	0.00188677	0
3	0.1	0.8	0.1					350	4.01535	4.01535	104.399	20.0767	1.56599	4.01294	0.110661	0.00289862	0.108113	0.0457218	0.00112875	0	0.711385	0.820535	0.121079	0.0185862	0.00312028	0.0124963	34.4178	0.00803043	0	0	0	0.671211	0.00625343	0	0.00313036	0		0	0.00191616	0
3	0.45	0.45	0.1					340	4.01535	4.01535	104.399	20.0767	1.56599	3.77008	0.106727	0.0141532	0.102567	0.0461445	0	0.00224525	0.540556	0.494522	0.0999492	0.0329087	0.00619655	0.0064344	33.1636	0	0.0059346	0	0	0.764517	0.00447101	0	0.00282485	0		0	0	0
3	0.6	0.25	0.15					280	4.01535	4.01535	104.399	20.0767	1.56599	3.94015	0.0597697	0.0101563	0.163591	0.046352	0	0	0.402188	0.250261	0.120609	0.00707114	0	0.00722734	35.4746	0	0	0	0	0.978693	0.00182268	0	0	0		0	0.00162764	0
3	0.7	0.2	0.1					320	4.01535	4.01535	104.399	20.0767	1.56599	3.97191	0.133913	0.021701	0.165886	0.0464182	0	0	0.373269	0.216323	0.0882511	0.0269759	0.00459018	0.00352771	36.0683	0	0.0119378	0	0	0.925993	0.00163255	0	0	0		0	0.00185462	0
3	0.55	0.15	0.3					260	4.01535	4.01535	104.399	20.0767	1.56599	3.90712	0.0297052	0.00600225	0.148206	0.0466309	0	0	0.327397	0.201224	0.105702	0.00247027	0	0.00621298	35.6254	0	0	0	0	1.06539	0.00150764	0	0	0		0	0.00164675	0
3	0.5	0.05	0.45					230	4.01535	4.01535	104.399	20.0767	1.56599	3.94887	0.012102	0.00379219	0.098608	0.0470181	0	0	0.288118	0.230045	0.115305	0	0	0.00236389	36.0062	0	0	0	0	1.10907	0	0	0		0	0	0	0
3	0.4	0.3	0.3					340	4.01535	4.01535	104.399	20.0767	1.56599	3.90398	0.00549658	0	0.00411275	0.0470932	0	0	1.3636	1.95092	0.363337	0.0994281	0.0221556	0.0146929	28.8072	0.00514305	0	0	0	0.00152735	0.00340686	0	0	0		0	0	0
3	0.7	0.25	0.05					400	4.01535	4.01535	104.399	20.0767	1.56599	3.9164	0.076877	0.0198854	0.0889764	0.047403	0	0.00325548	1.83033	0.779484	0.244527	0.178347	0.0400738	0.0150003	30.9165	0.00483665	0	0	0	0.0317999	0.0029381	0	0	0		0	0.00192302	0
3	0.4	0.425	0.175					360	4.01535	4.01535	104.399	20.0767	1.56599	3.94278	0.00928582	0	0.00726137	0.0475945	0	0	1.58116	1.60474	0.354248	0.130379	0.0287624	0.0127957	29.7792	0.00525721	0	0	0	0.0242773	0.00521225	0	0	0		0	0	0
3	0.65	0.3	0.05					400	4.01535	4.01535	104.399	20.0767	1.56599	3.92094	0.0772119	0.017896	0.107339	0.0479939	0	0.00434027	1.27762	0.538593	0.194091	0.117541	0.0219107	0.0121526	32.6361	0.00607154	0.00204772	0	0	0.380428	0.00301304	0	0	0		0	0	0
3	0.2	0.5	0.3					340	4.01535	4.01535	104.399	20.0767	1.56599	4.04369	0.0821445	0.00568441	0.0730339	0.0483019	0.00093069	0.00206092	0.600876	0.69982	0.131214	0.0134012	0	0.011936	35.341	0	0.00246955	0	0	0.816593	0.00547404	0	0	0		0	0.00167667	0
3	0.65	0.15	0.2					260	4.01535	4.01535	104.399	20.0767	1.56599	3.90294	0.0293986	0.00713544	0.179289	0.0489932	0	0	0.305006	0.212773	0.107136	0.00329996	0	0.00394145	35.5674	0	0	0	0	1.04566	0.000839757	0	0	0		0	0	0
3	0.05	0.9	0.05					350	4.01535	4.01535	104.399	20.0767	1.56599	4.03151	0.113354	0.00262915	0.152714	0.0490742	0	0	0.747578	0.989829	0.176537	0.0197837	0.00321181	0.00713064	33.8287	0.00732411	0	0	0	0.540287	0.00349654	0	0	0		0	0.00188533	0
3	0.75	0.125	0.125					305	4.01535	4.01535	104.399	20.0767	1.56599	3.99504	0.0832497	0.0126949	0.180875	0.0493638	0	0	0.429654	0.306975	0.123308	0.0211907	0.00397565	0.00404542	35.7705	0	0.00361843	0	0	0.882459	0.000864104	0	0		0	0	0	0
3	0.4	0.3	0.3					300	4.01535	4.01535	104.399	20.0767	1.56599	3.98285	0.0677103	0.00764218	0.113072	0.049374	0	0.00180483	0.486238	0.414591	0.133461	0.0121287	0	0.0127952	35.6139	0	0	0	0	0.904049	0.00388333	0	0	0		0	0.00181585	0
3	0.25	0.5	0.25					340	4.01535	4.01535	104.399	20.0767	1.56599	4.01366	0.0812651	0.00643408	0.0773502	0.0495004	0.00103375	0.00182028	0.597425	0.687946	0.121251	0.0165684	0.00324422	0.0111863	34.9773	0	0.00294028	0	0	0.821164	0.00559253	0	0	0		0	0.0016541	0
3	0.7	0.2	0.1					380	4.01535	4.01535	104.399	20.0767	1.56599	3.95683	0.0361339	0.00755846	0.0669699	0.0499139	0	0	1.74537	1.081	0.28772	0.163173	0.0377848	0.0143241	30.3268	0.00491666	0	0	0	0.0216248	0.00286542	0	0	0		0	0.00200909	0.00173861
3	0.6	0.15	0.25					250	4.01535	4.01535	104.399	20.0767	1.56599	3.94494	0.0257738	0.00620218	0.171683	0.0499532	0	0	0.317124	0.234818	0.111665	0.00238738	0	0.00408732	35.791	0	0	0	0	1.0447	0.000869511	0	0	0		0	0	0
3	0.05	0.9	0.05					350	4.01535	4.01535	104.399	20.0767	1.56599	3.82986	0.107545	0.0022003	0.147449	0.0499927	0	0	0.785954	1.03164	0.193552	0.0233232	0.00398173	0.00642486	31.5431	0.00677879	0	0	0	0.432298	0.0035149	0	0	0		0	0.00192455	0
3	0.65	0.3	0.05					380	4.01535	4.01535	104.399	20.0767	1.56599	4.02423	0.143008	0.0255038	0.152839	0.0501435	0	0.00267496	0.614924	0.365984	0.119357	0.0525623	0.00702659	0.00670213	35.2986	0	0.00876996	0	0	0.726537	0.00283073	0	0	0		0	0	0
3	0.1	0.8	0.1					360	4.01535	4.01535	104.399	20.0767	1.56599	3.98703	0.118978	0.00234537	0.121514	0.0503455	0.000967132	0	0.932273	1.06203	0.172356	0.0345644	0.00647421	0.00929741	32.7901	0.00683907	0	0	0	0.451064	0.00520495	0	0.00343245	0		0	0.00159181	0
3	0.35	0.15	0.5					230	4.01535	4.01535	104.399	20.0767	1.56599	3.95889	0.00610833	0.00323284	0.0351977	0.0509729	0	0	0.283757	0.273528	0.120821	0	0	0.00504931	36.0584	0	0	0	0	1.15769	0.00137144	0	0		0	0	0	0
3	0.325	0.5	0.175					340	4.01535	4.01535	104.399	20.0767	1.56599	3.97552	0.070459	0.00241163	0.0761029	0.0513027	0.000927873	0.00268954	0.617715	0.637433	0.118107	0.0207186	0.00335514	0.0140776	34.7533	0	0	0	0	0.819656	0.00597827	0	0	0		0	0	0
3	0.35	0.2	0.45					290	4.01535	4.01535	104.399	20.0767	1.56599	3.98046	0	0	0	0.0516037	0	0	0.850016	2.67105	0.33817	0.0289551	0.00558921	0.0137475	28.2552	0.00510065	0	0	0	0.00593663	0.00161224	0	0		0	0	0	0
3	0.25	0.15	0.6					230	4.01535	4.01535	104.399	20.0767	1.56599	3.95196	0.00668395	0.00301324	0.0249545	0.05196	0	0	0.322876	0.37295	0.160715	0	0	0.00626266	35.6208	0	0	0	0	1.08609	0.00142496	0	0		0	0	0.00183802	0
3	0.35	0.25	0.4					250	4.01535	4.01535	104.399	20.0767	1.56599	4.02437	0.0170957	0.00408496	0.0462599	0.0519849	0	0	0.335723	0.334998	0.135398	0	0	0.00935005	36.3133	0	0	0	0	1.07422	0.00310689	0	0		0	0	0.00279117	0
3	0.1	0.65	0.25					340	4.01535	4.01535	104.399	20.0767	1.56599	4.03214	0.108425	0.00286943	0.101152	0.0522358	0	0	0.720848	0.848525	0.181681	0.0173763	0.00362569	0.0167294	34.2522	0.00766907	0	0	0	0.61746	0.00623048	0	0	0		0	0.00232888	0
3	0.55	0.4	0.05					400	4.01535	4.01535	104.399	20.0767	1.56599	3.9188	0.0356555	0	0.0667758	0.0525739	0	0	2.08424	0.998533	0.188634	0.16136	0.0314575	0.0103991	29.8823	0.00490224	0	0	0	0.00703901	0.0032549	0	0	0		0	0	0
3	0.25	0.65	0.1					350	4.01535	4.01535	104.399	20.0767	1.56599	4.00776	0.0718968	0.00592181	0.0716284	0.0526383	0.0013595	0	0.672508	0.869925	0.106205	0.0190166	0.00311783	0.00754684	34.5273	0	0.00308693	0	0	0.751185	0.00398495	0	0	0		0	0	0
3	0.45	0.5	0.05					360	4.01535	4.01535	104.399	20.0767	1.56599	4.00742	0.0960116	0.0170904	0.104303	0.0526846	0.00116304	0.00200031	0.605611	0.658475	0.0869272	0.0291815	0.00369309	0.00740645	34.6745	0	0.00800165	0	0	0.763725	0.00428971	0	0.00396947	0		0	0	0
3	0.5	0.4	0.1					340	4.01535	4.01535	104.399	20.0767	1.56599	3.95526	0.0411779	0.00627787	0.0603021	0.0527536	0	0.00160046	0.583062	0.525907	0.139232	0.0301326	0.00436758	0.0115283	34.7397	0	0	0	0	0.897251	0.00468629	0	0	0		0	0	0.00216176
3	0.9	0.05	0.05					300	4.01535	4.01535	104.399	20.0767	1.56599	3.97315	0.0941145	0.0143347	0.214863	0.0530308	0	0	0.474383	0.322185	0.138366	0.018521	0.00304998	0.00424457	35.1885	0	0.00401783	0	0	0.793884	0	0	0		0	0	0.00186452	0
3	0.5	0.4	0.1					340	4.01535	4.01535	104.399	20.0767	1.56599	3.98738	0.131091	0.0200675	0.128675	0.0530407	0.00121144	0.00306208	0.573639	0.479282	0.115146	0.0395133	0.00632426	0.00714902	35.4235	0	0.00779023	0	0	0.786881	0.00425364	0	0.00313073	0		0	0.00173714	0
3	0.15	0.45	0.4					320	4.01535	4.01535	104.399	20.0767	1.56599	3.99138	0.0398542	0.00445305	0.0350157	0.0535528	0	0	0.519608	0.701005	0.147386	0.00530387	0	0.0109336	34.6765	0	0.00237639	0	0	0.875942	0.00394719	0	0		0	0	0.0016311	0
3	0.05	0.55	0.4					320	4.01535	4.01535	104.399	20.0767	1.56599	3.99007	0.0442142	0	0.0490933	0.0546872	0	0	0.772517	1.08857	0.278973	0.00634458	0	0.02323	32.9204	0.00676992	0	0	0	0.525612	0.00377746	0	0		0	0	0.0022627	0
3	0.325	0.5	0.175					340	4.01535	4.01535	104.399	20.0767	1.56599	4.05206	0.0734681	0.00338194	0.0805204	0.054908	0.000989546	0.00263486	0.645131	0.660309	0.127277	0.0245704	0.00438537	0.0129716	35.3655	0	0	0	0	0.806486	0.00621158	0	0	0		0	0	0
3	0.25	0.65	0.1					360	4.01535	4.01535	104.399	20.0767	1.56599	3.95259	0.0967335	0.00678257	0.0771561	0.0550675	0.00161011	0	0.811048	0.958897	0.118796	0.0301631	0.00561009	0.0057951	33.1111	0.00756014	0.00359834	0	0	0.603872	0.00325263	0	0.00332105	0		0	0	0
3	0.65	0.3	0.05					400	4.01535	4.01535	104.399	20.0767	1.56599	3.99969	0.109847	0.0203666	0.127214	0.0565143	0	0.0032957	1.11943	0.561777	0.198959	0.11004	0.0172084	0.013636	33.5097	0.00623337	0.0037204	0	0	0.395923	0.00377352	0	0	0		0	0	0
3	0.2	0.5	0.3					340	4.01535	4.01535	104.399	20.0767	1.56599	3.96804	0.0886387	0.00248356	0.0771542	0.0565779	0	0.00224734	0.68106	0.772553	0.157999	0.0165262	0.00312468	0.0162502	33.9923	0.00782561	0	0	0	0.688347	0.00621071	0	0.0027066	0		0	0.00213288	0
3	0.45	0.1	0.45					230	4.01535	4.01535	104.399	20.0767	1.56599	3.96392	0.00691836	0.00250089	0.0576652	0.0575766	0	0	0.310864	0.255282	0.124598	0	0	0.00340117	36.3082	0	0	0	0	1.12662	0	0	0		0	0	0	0
3	0.45	0.225	0.325					250	4.01535	4.01535	104.399	20.0767	1.56599	3.94033	0.0213682	0.00485933	0.0914063	0.0580222	0	0	0.360426	0.28646	0.128535	0.00190848	0	0.00849949	35.4491	0	0	0	0	1.05192	0.00251975	0	0	0		0	0.00192682	0
3	0.25	0.5	0.25					340	4.01535	4.01535	104.399	20.0767	1.56599	3.96793	0.0869143	0.00271791	0.0812399	0.0581973	0.000995186	0.00273746	0.681352	0.767302	0.146303	0.0203661	0.00360703	0.0156609	34.0645	0	0	0	0	0.702645	0.00631062	0	0.0031219	0		0	0.0019574	0
3	0.5	0.25	0.25					300	4.01535	4.01535	104.399	20.0767	1.56599	3.98205	0.0774666	0.00630216	0.163826	0.0588038	0	0.00193997	0.553608	0.380343	0.149164	0.0179201	0.00298906	0.0126168	35.219	0	0	0	0	0.808967	0.00354706	0	0	0		0	0.00201062	0
3	0.75	0.125	0.125					350	4.01535	4.01535	104.399	20.0767	1.56599	3.96285	0.0096433	0	0.0445481	0.0588663	0	0	1.1359	1.15626	0.248976	0.0851631	0.0211726	0.00794062	31.6584	0.0060195	0	0	0	0.372956	0.000823513	0	0		0	0	0	0
3	0.3	0.25	0.45					250	4.01535	4.01535	104.399	20.0767	1.56599	3.98992	0.0152307	0.00394704	0.0454607	0.059187	0	0	0.364317	0.411753	0.161383	0.00188793	0	0.011133	35.7026	0	0	0	0	1.0207	0.00305405	0	0		0	0	0.00264997	0
3	0.5	0.15	0.35					245	4.01535	4.01535	104.399	20.0767	1.56599	3.98655	0.0162999	0.00368357	0.119021	0.0597992	0	0	0.369372	0.251755	0.12926	0.00194878	0	0.00608516	36.0644	0	0	0	0	1.03869	0.00128809	0	0		0	0	0	0
3	0.175	0.575	0.25					350	4.01535	4.01535	104.399	20.0767	1.56599	3.99621	0.0119605	0	0.00620873	0.0600925	0	0	1.32535	1.98047	0.358519	0.0675842	0.0141915	0.0229239	29.5958	0.00552916	0	0	0	0.00730874	0.0059177	0	0	0		0	0.00159439	0
3	0.65	0.25	0.1					320	4.01535	4.01535	104.399	20.0767	1.56599	3.98254	0.123414	0.0203532	0.207601	0.0601515	0	0.0017952	0.511458	0.306697	0.132596	0.0304101	0.00480262	0.00608024	35.4768	0	0.00751535	0	0	0.788424	0.00227008	0	0	0		0	0.0021379	0
3	0.55	0.2	0.25					280	4.01535	4.01535	104.399	20.0767	1.56599	3.91572	0.0454033	0.00690721	0.156524	0.0602386	0	0	0.469928	0.283872	0.14159	0.00642076	0	0.0108508	35.1564	0	0	0	0	0.909384	0.00238342	0	0	0		0	0.00177799	0
3	0.45	0.4	0.15					300	4.01535	4.01535	104.399	20.0767	1.56599	3.93225	0.0554625	0.00439321	0.0932689	0.0603344	0	0.00272062	0.501365	0.502778	0.129663	0.0099365	0	0.0139265	34.6531	0	0	0	0	0.847777	0.00511999	0	0	0		0	0.00208206	0
3	0.45	0.05	0.5					230	4.01535	4.01535	104.399	20.0767	1.56599	3.96189	0.00505417	0.00250257	0.0399346	0.0605208	0	0	0.306583	0.281874	0.131399	0	0	0.00231621	36.1602	0	0	0	0	1.13542	0	0	0		0	0	0	0
3	0.5	0.325	0.175					300	4.01535	4.01535	104.399	20.0767	1.56599	4.009	0.0875121	0.0127355	0.172549	0.0607168	0	0.00201733	0.552622	0.456731	0.150759	0.0227577	0.00428448	0.0105556	35.3592	0	0	0	0	0.784302	0.00355798	0	0	0		0	0.00228819	0
3	0.55	0.05	0.4					230	4.01535	4.01535	104.399	20.0767	1.56599	3.95796	0.0114047	0.00314548	0.103479	0.0613036	0	0	0.347612	0.299457	0.138921	0	0	0.00310255	35.8797	0	0	0	0	1.03463	0	0	0		0	0	0	0
3	0.5	0.35	0.15					320	4.01535	4.01535	104.399	20.0767	1.56599	3.95854	0.0932738	0.0113785	0.125883	0.0617204	0	0.00261594	0.57957	0.490666	0.145301	0.0224499	0.00377285	0.0125467	34.6845	0	0.00283536	0	0	0.769596	0.00483584	0	0	0		0	0.00180131	0
3	0.7	0.25	0.05					380	4.01535	4.01535	104.399	20.0767	1.56599	4.00542	0.178835	0.03366	0.177063	0.0620121	0	0.0023853	0.683825	0.367402	0.135447	0.0744909	0.0104139	0.00660679	35.017	0.00689901	0.0182844	0	0	0.570795	0.00271683	0	0.00442874	0.00337784		0	0.00165084	0
3	0.7	0.25	0.05					350	4.01535	4.01535	104.399	20.0767	1.56599	3.90725	0.174627	0.0354471	0.192112	0.0621752	0	0.00293803	0.464627	0.223778	0.0982544	0.0472106	0.00645805	0.00376584	34.9503	0	0.0252536	0	0	0.737949	0.00186841	0	0.00294003	0		0	0.00193004	0
3	0.35	0.05	0.6					230	4.01535	4.01535	104.399	20.0767	1.56599	3.97318	0.00364732	0	0.0204457	0.0622907	0	0	0.412198	0.426984	0.161327	0	0	0.00245037	35.7011	0	0	0	0	1.05204	0	0	0		0	0	0	0
3	0.65	0.1	0.25					250	4.01535	4.01535	104.399	20.0767	1.56599	3.93673	0.0227755	0.00695303	0.206678	0.0623827	0	0	0.351078	0.300179	0.126737	0.00296971	0	0.00360973	35.2728	0	0	0	0	0.954135	0	0	0	0		0	0	0
3	0.15	0.15	0.7					245	4.01535	4.01535	104.399	20.0767	1.56599	3.97957	0.00701721	0	0.0162844	0.0628043	0	0	0.621277	1.19635	0.35376	0	0	0.0114048	32.6273	0.00693511	0	0	0	0.556607	0.00136478	0	0		0	0	0.0016174	0
3	0.55	0.35	0.1					340	4.01535	4.01535	104.399	20.0767	1.56599	3.98123	0.144262	0.0250509	0.156373	0.0628244	0	0.00304771	0.63397	0.457714	0.140445	0.047638	0.00725499	0.00717214	35.1388	0	0.00904872	0	0	0.699683	0.00404443	0	0.00255008	0		0	0.00191137	0
3	0.25	0.25	0.5					260	4.01535	4.01535	104.399	20.0767	1.56599	4.00161	0.0181619	0.00295645	0.0375814	0.0629435	0	0	0.433881	0.503832	0.206664	0.00254652	0	0.0143996	35.3602	0	0	0	0	0.919905	0.00327903	0	0		0	0	0.00318826	0
3	0.65	0.05	0.3					245	4.01535	4.01535	104.399	20.0767	1.56599	3.99626	0.0183331	0.00324368	0.171588	0.063082	0	0	0.369562	0.342403	0.136066	0.0020058	0	0.00370832	35.8496	0	0	0	0	0.967848	0	0	0		0	0	0	0
3	0.9	0.05	0.05					300	4.01535	4.01535	104.399	20.0767	1.56599	3.94633	0.0563897	0.0056475	0.268811	0.0630932	0	0	0.549395	0.347012	0.13201	0.0124229	0	0.00434272	34.7193	0	0	0	0	0.751576	0	0	0		0	0	0.00171802	0
3	0.25	0.25	0.5					250	4.01535	4.01535	104.399	20.0767	1.56599	4.01151	0.0146895	0.00334417	0.0328384	0.0634457	0	0	0.37844	0.525513	0.201178	0.0016073	0	0.012863	35.4147	0	0	0	0	0.943631	0.00337243	0	0		0	0	0.00366492	0
3	0.8	0.15	0.05					340	4.01535	4.01535	104.399	20.0767	1.56599	3.99437	0.13293	0.0261162	0.19417	0.0638001	0	0	0.573468	0.29516	0.129236	0.0536622	0.00690579	0.00563944	35.2794	0	0.0126005	0	0	0.707573	0.00176205	0	0		0	0	0.00217212	0
3	0.1	0.725	0.175					350	4.01535	4.01535	104.399	20.0767	1.56599	4.01088	0.0974164	0.00197557	0.099112	0.0642371	0.00110007	0.00186824	0.89562	1.04394	0.187735	0.0248437	0.00470523	0.0198936	33.041	0.0072479	0	0	0	0.465498	0.00801848	0	0.00289308	0		0	0.00236195	0
3	0.4	0.25	0.35					320	4.01535	4.01535	104.399	20.0767	1.56599	3.95665	0	0	0	0.0643194	0	0	1.21956	2.07066	0.345113	0.0635407	0.0130289	0.0221138	28.8077	0.00524389	0	0	0	0.00220965	0.00318192	0	0	0		0	0	0
3	0.325	0.575	0.1					360	4.01535	4.01535	104.399	20.0767	1.56599	3.94594	0.0901912	0.0081205	0.0806593	0.0643421	0.001244	0.00255527	0.953624	1.0531	0.165599	0.0463348	0.0088279	0.0159139	32.509	0.00708076	0.00352783	0	0	0.460457	0.00738777	0	0.00301157	0		0	0.0016303	0
3	0.6	0.35	0.05					400	4.01535	4.01535	104.399	20.0767	1.56599	3.95644	0.102501	0.0213115	0.120945	0.0647712	0	0.0039577	1.51529	0.761305	0.258974	0.158581	0.0270928	0.0176344	31.5908	0.00517101	0.00271199	0	0	0.0901708	0.00484067	0	0	0		0	0.00187732	0
3	0.1	0.575	0.325					340	4.01535	4.01535	104.399	20.0767	1.56599	3.96889	0.0890592	0.00150953	0.0824124	0.0648402	0	0	0.899487	1.1086	0.234516	0.0168704	0.00318051	0.0243374	32.3665	0.00669828	0	0	0	0.435175	0.0071844	0	0	0		0	0.0027644	0
3	0.3	0.25	0.45					260	4.01535	4.01535	104.399	20.0767	1.56599	4.02002	0.0181328	0.00397675	0.0513367	0.0652589	0	0	0.422781	0.4285	0.176459	0.00303069	0	0.0125711	35.7664	0	0	0	0	0.969269	0.0031095	0	0		0	0	0.00254618	0
3	0.1	0.725	0.175					360	4.01535	4.01535	104.399	20.0767	1.56599	3.97925	0.0544231	0	0.0711727	0.0654124	0	0	1.26569	1.55224	0.30945	0.055587	0.0100338	0.0153044	30.6292	0.00562559	0	0	0	0.120943	0.0051011	0	0	0		0	0.00179567	0
3	0.45	0.35	0.2					300	4.01535	4.01535	104.399	20.0767	1.56599	4.01658	0.0757101	0.00582671	0.148446	0.0654379	0	0.00185855	0.57183	0.510077	0.157849	0.0207066	0.00372725	0.0125386	35.4753	0	0	0	0	0.779424	0.00410818	0	0	0		0	0.00214899	0
3	0.45	0.3	0.25					300	4.01535	4.01535	104.399	20.0767	1.56599	3.91894	0.0555102	0.00801249	0.10341	0.0656982	0	0.00174904	0.595779	0.464811	0.176896	0.00989656	0	0.0191647	34.154	0	0	0	0	0.772745	0.00522116	0	0	0		0	0.00208136	0
3	0.35	0.2	0.45					245	4.01535	4.01535	104.399	20.0767	1.56599	3.99224	0.010437	0.00303071	0.0545002	0.0660174	0	0	0.370376	0.32329	0.143255	0.00169972	0	0.00842665	36.1521	0	0	0	0	1.05776	0.00230463	0	0		0	0	0.00193147	0
3	0.7	0.25	0.05					400	4.01535	4.01535	104.399	20.0767	1.56599	4.06097	0.156543	0.0323679	0.154229	0.0662439	0	0.00311433	1.28856	0.590585	0.232318	0.148343	0.0245496	0.0130163	33.5804	0.0055737	0.00808272	0	0	0.199736	0.00362846	0	0.00918601	0.00370282		0	0.00229607	0
3	0.4	0.5	0.1					360	4.01535	4.01535	104.399	20.0767	1.56599	3.94061	0.0493532	0.0065005	0.054257	0.066609	0.00106118	0.00193816	1.04254	0.950805	0.237386	0.0803198	0.0142609	0.0168821	32.4086	0.0068032	0	0	0	0.449503	0.00706033	0	0	0		0	0	0
3	0.1	0.575	0.325					340	4.01535	4.01535	104.399	20.0767	1.56599	4.03798	0.0905104	0.00179578	0.0890317	0.0667036	0	0	0.918704	1.13165	0.249058	0.0204097	0.00414815	0.0239842	32.9562	0.0071047	0	0	0	0.424133	0.00745023	0	0	0		0	0.00260632	0
3	0.5	0.4	0.1					340	4.01535	4.01535	104.399	20.0767	1.56599	3.66146	0.122986	0.0196562	0.123505	0.0671594	0	0.00264186	0.702632	0.53625	0.180504	0.0597818	0.0106298	0.00862093	31.5098	0.00683832	0.00592827	0	0	0.515783	0.00496333	0	0.00258863	0		0	0.00217763	0
3	0.8	0.15	0.05					380	4.01535	4.01535	104.399	20.0767	1.56599	3.97477	0.0670337	0.0177049	0.123035	0.0677632	0	0	1.58473	0.812163	0.270626	0.175207	0.028079	0.0143191	31.4932	0.00511595	0	0	0	0.0821466	0.00233276	0	0		0	0	0.00196942	0
3	0.4	0.5	0.1					350	4.01535	4.01535	104.399	20.0767	1.56599	3.97722	0.0408478	0.00287887	0.0536897	0.0680995	0	0	0.983785	0.992454	0.239886	0.0777211	0.0135918	0.0142624	32.8545	0.00696722	0	0	0	0.472222	0.0065758	0	0	0		0	0	0
3	0.5	0.45	0.05					360	4.01535	4.01535	104.399	20.0767	1.56599	4.00186	0.132662	0.0268054	0.150943	0.0681909	0	0.00310619	0.750707	0.603456	0.151069	0.0561527	0.00737612	0.0097418	34.2428	0.00729632	0.00785683	0	0	0.560704	0.00467099	0	0.00410794	0		0	0.00190028	0
3	0.5	0.2	0.3					250	4.01535	4.01535	104.399	20.0767	1.56599	3.96323	0.0199094	0.0050377	0.127378	0.0682611	0	0	0.373475	0.270747	0.126268	0.0020969	0	0.00767756	36.0359	0	0	0	0	1.02438	0.00205863	0	0	0		0	0.00172421	0
3	0.325	0.575	0.1					350	4.01535	4.01535	104.399	20.0767	1.56599	3.99743	0.0796634	0.00824973	0.0895749	0.0686013	0.00109203	0.00228105	0.874609	1.01957	0.159507	0.0377453	0.00666587	0.015969	33.3337	0.00729586	0.00402245	0	0	0.521036	0.00731308	0	0	0		0	0.00174389	0
3	0.525	0.3	0.175					300	4.01535	4.01535	104.399	20.0767	1.56599	4.0225	0.0903264	0.0140655	0.198076	0.0691251	0	0.00166755	0.61734	0.501957	0.178988	0.027253	0.00501977	0.0107709	35.3634	0	0	0	0	0.707009	0.00352421	0	0	0		0	0.00228924	0
3	0.45	0.225	0.325					280	4.01535	4.01535	104.399	20.0767	1.56599	3.90845	0.0366189	0.00405171	0.103498	0.0695848	0	0	0.547916	0.386958	0.182305	0.0055274	0	0.0163545	34.4449	0	0	0	0	0.839125	0.00378578	0	0	0		0	0.00233219	0
3	0.3	0.2	0.5					245	4.01535	4.01535	104.399	20.0767	1.56599	3.99218	0.00958607	0	0.0403095	0.0696116	0	0	0.382954	0.410606	0.170716	0.00182221	0	0.0089958	35.6795	0	0	0	0	1.00994	0.00208599	0	0		0	0	0.00222092	0
3	0.6	0.3	0.1					320	4.01535	4.01535	104.399	20.0767	1.56599	3.95011	0.123536	0.0207863	0.207162	0.0696343	0	0	0.598081	0.372103	0.161632	0.0359921	0.00559093	0.00838663	34.6595	0	0.00642229	0	0	0.680458	0.00326681	0	0	0		0	0.0025685	0
3	0.55	0.35	0.1					350	4.01535	4.01535	104.399	20.0767	1.56599	3.87872	0.0181416	0	0.0419826	0.0700494	0	0	1.54769	1.29187	0.384862	0.143508	0.023623	0.00944211	29.3945	0.00537994	0	0	0	0.00829125	0.0050566	0	0	0		0	0.00164631	0
3	0.6	0.35	0.05					400	4.01535	4.01535	104.399	20.0767	1.56599	3.89304	0.129603	0.0277788	0.177012	0.0710291	0	0.00668099	1.42317	0.610398	0.226467	0.142351	0.0228139	0.0141242	31.4701	0.00486777	0.00396112	0	0	0.100456	0.00373965	0	0.00312604	0		0	0.00205855	0
3	0.55	0.1	0.35					245	4.01535	4.01535	104.399	20.0767	1.56599	3.98736	0.0164235	0.00399557	0.143738	0.0712351	0	0	0.398863	0.30193	0.142009	0.00218999	0	0.00470972	35.976	0	0	0	0	0.969615	0.000802094	0	0		0	0	0	0
3	0.55	0.35	0.1					340	4.01535	4.01535	104.399	20.0767	1.56599	3.55064	0.125354	0.0223251	0.142454	0.0712482	0	0.00335588	0.704841	0.478154	0.189177	0.0596279	0.0100171	0.00814399	30.5782	0.00654389	0.00615207	0	0	0.464937	0.00437519	0	0	0		0	0.00225581	0
3	0.25	0.15	0.6					260	4.01535	4.01535	104.399	20.0767	1.56599	3.99957	0.00298215	0	0.0100036	0.0716655	0	0	0.779857	2.16861	0.379986	0.00517598	0	0.0102451	29.9017	0.00566727	0	0	0	0.175446	0.00143076	0	0		0	0	0	0
3	0.75	0.125	0.125					320	4.01535	4.01535	104.399	20.0767	1.56599	3.99116	0.0736705	0.0115971	0.192867	0.071814	0	0	0.655982	0.498776	0.190736	0.0421538	0.00761612	0.00582052	34.6062	0	0.00289399	0	0	0.650318	0.00109828	0	0		0	0	0.0017362	0
3	0.4	0.25	0.35					250	4.01535	4.01535	104.399	20.0767	1.56599	3.95958	0.0194723	0.00582495	0.0774611	0.0718205	0	0	0.378254	0.350666	0.144361	0.00180044	0	0.0105156	35.7994	0	0	0	0	0.99708	0.00355268	0	0	0		0	0.0026993	0
3	0.55	0.25	0.2					340	4.01535	4.01535	104.399	20.0767	1.56599	3.91809	0.00336592	0	0.00399355	0.0721469	0	0	1.54536	1.71042	0.307626	0.0883106	0.020065	0.0194005	28.7924	0.00502054	0	0	0	0.00123684	0.00286978	0	0	0		0	0	0
3	0.175	0.65	0.175					360	4.01535	4.01535	104.399	20.0767	1.56599	3.97755	0.0884275	0.00212461	0.0740411	0.0727368	0.00104619	0.00221256	1.11309	1.26572	0.206352	0.0431077	0.00844706	0.0227698	31.8276	0.00640536	0	0	0	0.304796	0.00907085	0	0.00306046	0		0	0.00213937	0
3	0.4	0.2	0.4					275	4.01535	4.01535	104.399	20.0767	1.56599	4.00825	0.0328693	0.00438102	0.122727	0.0727673	0	0	0.527096	0.377975	0.164938	0.00741987	0	0.0133493	35.6331	0	0	0	0	0.866578	0.00288148	0	0		0	0	0.00199308	0
3	0.6	0.35	0.05					380	4.01535	4.01535	104.399	20.0767	1.56599	4.01893	0.166991	0.0326448	0.178425	0.0728176	0	0.00351711	0.860108	0.494417	0.179632	0.0890029	0.0128093	0.00912758	34.4301	0.00675794	0.0117902	0	0	0.431229	0.00397561	0	0.00390151	0		0.00167908	0.00189673	0
3	0.65	0.1	0.25					260	4.01535	4.01535	104.399	20.0767	1.56599	3.91313	0.0239777	0.00622007	0.207747	0.0730804	0	0	0.369548	0.276715	0.132729	0.00374089	0	0.00466314	35.4521	0	0	0	0	0.949301	0.000888924	0	0	0		0	0	0
3	0.5	0.25	0.25					340	4.01535	4.01535	104.399	20.0767	1.56599	3.59485	0.00614066	0	0.0120855	0.0737389	0	0	1.39768	1.49791	0.348921	0.100912	0.0212407	0.0130844	26.8453	0.00482598	0	0	0	0.00174597	0.00313628	0	0	0		0	0	0
3	0.55	0.4	0.05					350	4.01535	4.01535	104.399	20.0767	1.56599	3.89305	0.160726	0.0381523	0.204954	0.0740306	0.000947176	0.00383983	0.608318	0.430308	0.130043	0.0494335	0.0063275	0.00563983	33.8551	0.00741301	0.0147813	0	0	0.577081	0.00353518	0	0	0		0	0.00231818	0
3	0.175	0.65	0.175					350	4.01535	4.01535	104.399	20.0767	1.56599	3.98794	0.0789019	0.00215146	0.0778123	0.0744583	0.00111815	0.00274766	0.95977	1.13988	0.197121	0.0284772	0.00513994	0.0219846	32.4165	0.00688375	0	0	0	0.425337	0.0084102	0	0	0		0	0.00221998	0
3	0.6	0.3	0.1					360	4.01535	4.01535	104.399	20.0767	1.56599	4.00821	0.0126819	0	0.0437135	0.0753811	0	0	1.73283	1.28037	0.32807	0.141047	0.0275563	0.0193497	30.3068	0.00524484	0	0	0	0.0066539	0.0040871	0	0	0		0	0	0.0019157
3	0.55	0.15	0.3					250	4.01535	4.01535	104.399	20.0767	1.56599	3.95002	0.0189975	0.0059012	0.170868	0.0757818	0	0	0.373602	0.277294	0.12946	0.00260036	0	0.00568068	35.7475	0	0	0	0	0.97692	0.00120264	0	0	0		0	0	0
3	0.5	0.45	0.05					380	4.01535	4.01535	104.399	20.0767	1.56599	3.97008	0.0489535	0.00688309	0.0798081	0.0766853	0	0.00230189	1.61014	0.936223	0.318872	0.146621	0.024301	0.0275875	31.0153	0.00523614	0	0	0	0.0433002	0.00679516	0	0	0		0	0	0
3	0.45	0.5	0.05					380	4.01535	4.01535	104.399	20.0767	1.56599	4.01179	0.0447635	0.00484815	0.0524753	0.0767791	0.00111399	0	1.63961	1.23303	0.283779	0.125283	0.018884	0.0222022	30.7891	0.00526129	0	0	0	0.0318567	0.00692374	0	0	0		0	0	0
3	0.45	0.35	0.2					320	4.01535	4.01535	104.399	20.0767	1.56599	3.97723	0.0920741	0.00625003	0.153263	0.0767949	0.000992184	0.00281369	0.750281	0.584048	0.19748	0.0393833	0.00665367	0.0168931	34.2334	0.00770915	0	0	0	0.592105	0.00583651	0	0	0		0	0.00226272	0
3	0.35	0.15	0.5					275	4.01535	4.01535	104.399	20.0767	1.56599	3.98485	0	0	0.0057829	0.0771401	0	0	1.01642	2.31228	0.36065	0.0100394	0	0.0104395	28.8089	0.00523366	0	0	0	0.0524297	0.00158694	0	0		0	0	0	0
3	0.15	0.25	0.6					275	4.01535	4.01535	104.399	20.0767	1.56599	3.99078	0.0114125	0	0.0156876	0.078231	0	0	0.758386	1.52412	0.482066	0.00551348	0	0.0332633	31.278	0.00582734	0	0	0	0.215373	0.00482801	0	0		0	0	0.00385988	0
3	0.4	0.35	0.25					300	4.01535	4.01535	104.399	20.0767	1.56599	4.00515	0.0612471	0.00460775	0.132508	0.0784001	0	0.001713	0.625647	0.597579	0.189017	0.0198015	0.00355112	0.0160966	34.7791	0	0	0	0	0.71989	0.00460568	0	0	0		0	0.00245063	0
3	0.7	0.2	0.1					340	4.01535	4.01535	104.399	20.0767	1.56599	3.97177	0.152688	0.0275544	0.202007	0.0785613	0	0.00166791	0.648361	0.380599	0.177191	0.065883	0.0109657	0.00635377	34.7607	0.00740792	0.0120225	0	0	0.579955	0.00232051	0	0	0		0	0.00258639	0
3	0.8	0.15	0.05					350	4.01535	4.01535	104.399	20.0767	1.56599	3.99572	0.139313	0.025828	0.219452	0.079877	0	0.00207046	0.880456	0.379842	0.204459	0.0972585	0.0127747	0.00724179	34.2854	0.00653703	0.00725784	0	0	0.42549	0.00166317	0	0		0	0	0.00265324	0
3	0.55	0.4	0.05					360	4.01535	4.01535	104.399	20.0767	1.56599	4.00908	0.150625	0.0331576	0.181198	0.0801653	0	0.00405667	0.742735	0.500215	0.171897	0.0668583	0.00921736	0.00927193	34.346	0.007229	0.0103376	0	0	0.504301	0.0044116	0	0.00309297	0		0.0015943	0.00251456	0
3	0.5	0.45	0.05					350	4.01535	4.01535	104.399	20.0767	1.56599	3.88224	0.135312	0.0311484	0.183768	0.080532	0.00146772	0.0050715	0.736931	0.572369	0.163378	0.0603123	0.0075501	0.00904348	33.0375	0.00700903	0.00976454	0	0	0.49267	0.00497884	0	0	0		0.00159227	0.00244222	0
3	0.4	0.25	0.35					280	4.01535	4.01535	104.399	20.0767	1.56599	3.92191	0.0277609	0.00320925	0.0871199	0.0806124	0	0	0.567163	0.430359	0.195621	0.0049156	0	0.0185231	34.4442	0	0	0	0	0.817256	0.00480817	0	0	0		0	0.00254508	0
3	0.2	0.45	0.35					320	4.01535	4.01535	104.399	20.0767	1.56599	3.97696	0.0342562	0.0022214	0.0373205	0.0812162	0	0	0.676787	0.910668	0.211931	0.0107671	0	0.0166511	33.5109	0	0	0	0	0.659636	0.00503241	0	0		0	0	0.00186149	0
3	0.4	0.35	0.25					320	4.01535	4.01535	104.399	20.0767	1.56599	3.96976	0.0811357	0.00489491	0.13743	0.081711	0	0.00282088	0.762178	0.629699	0.210422	0.0351962	0.00604241	0.0195738	33.8121	0.00742139	0	0	0	0.578591	0.00626927	0	0	0		0	0.00227255	0
3	0.5	0.325	0.175					320	4.01535	4.01535	104.399	20.0767	1.56599	3.9906	0.102089	0.0145858	0.181458	0.082095	0	0.00228628	0.77792	0.553879	0.220684	0.0509785	0.0087489	0.0133943	34.385	0.00737167	0	0	0	0.538621	0.00509065	0	0	0		0	0.00234613	0
3	0.45	0.15	0.4					245	4.01535	4.01535	104.399	20.0767	1.56599	3.99107	0.00964601	0.00265856	0.083489	0.0821122	0	0	0.42434	0.331507	0.150697	0.00157387	0	0.00721843	35.8935	0	0	0	0	0.996687	0.00152755	0	0		0	0	0.0016197	0
3	0.45	0.45	0.1					360	4.01535	4.01535	104.399	20.0767	1.56599	3.93932	0.0879108	0.012845	0.0960555	0.0824676	0.00117119	0.00299934	1.19411	0.903705	0.301512	0.11301	0.0195159	0.0170333	32.0917	0.00587703	0.00292521	0	0	0.243642	0.007203	0	0	0		0	0.00202954	0
3	0.4	0.425	0.175					340	4.01535	4.01535	104.399	20.0767	1.56599	3.95334	0.0851989	0.00398005	0.122284	0.0826352	0.00111737	0.00309014	0.923869	0.791868	0.216888	0.0509514	0.00788467	0.0236338	32.9465	0.0070297	0	0	0	0.446684	0.00794614	0	0	0		0	0.00240025	0
3	0.8	0.15	0.05					360	4.01535	4.01535	104.399	20.0767	1.56599	3.99699	0.1256	0.0264824	0.196829	0.0834603	0	0.00160604	0.977148	0.489518	0.21625	0.110274	0.0146559	0.00930027	33.8028	0.00613691	0.00868691	0	0	0.352982	0.00221924	0	0		0	0	0.0027019	0
3	0.5	0.3	0.2					300	4.01535	4.01535	104.399	20.0767	1.56599	3.98017	0.0732468	0.0106935	0.190802	0.0836689	0	0.00162964	0.674548	0.554962	0.205271	0.0299216	0.00525601	0.0134072	34.4871	0.00775484	0	0	0	0.629333	0.00369795	0	0	0		0	0.00233223	0.00205921
3	0.25	0.15	0.6					250	4.01535	4.01535	104.399	20.0767	1.56599	3.99098	0.00356832	0	0.0144084	0.0837406	0	0	0.644803	1.91022	0.362751	0.00375091	0	0.0096463	30.5099	0.00610172	0	0	0	0.295273	0.0014402	0	0		0	0	0	0
3	0.55	0.25	0.2					300	4.01535	4.01535	104.399	20.0767	1.56599	3.87849	0.0627145	0.00840265	0.182123	0.0839624	0	0	0.667337	0.408454	0.193509	0.0183494	0	0.0164972	33.58	0.00809328	0	0	0	0.656563	0.00376538	0	0	0		0	0.00204498	0
3	0.175	0.575	0.25					360	4.01535	4.01535	104.399	20.0767	1.56599	3.95555	0.0346904	0	0.0317515	0.0844754	0.00101534	0	1.3742	1.5915	0.314873	0.0699154	0.0131681	0.0222237	29.8398	0.00553097	0	0	0	0.0632531	0.00867619	0	0	0		0	0.00202194	0
3	0.5	0.4	0.1					360	4.01535	4.01535	104.399	20.0767	1.56599	3.93676	0.0919404	0.0155886	0.109452	0.0847283	0.00100024	0.00257568	1.26062	0.857309	0.351061	0.134887	0.0226676	0.0122488	31.99	0.0057577	0.00258224	0	0	0.178195	0.00609275	0	0	0		0	0.00248769	0
3	0.45	0.35	0.2					320	4.01535	4.01535	104.399	20.0767	1.56599	3.94799	0.0756675	0.00524543	0.119231	0.0847631	0	0.0027644	0.780219	0.651793	0.221679	0.0296261	0.0045381	0.0223053	33.3206	0.00727985	0	0	0	0.543758	0.0068565	0	0	0		0	0.00207836	0
3	0.45	0.45	0.1					350	4.01535	4.01535	104.399	20.0767	1.56599	3.97524	0.0771256	0.0129652	0.101105	0.0856319	0.00111832	0.00228092	1.15411	0.993492	0.305366	0.115088	0.0197194	0.0129199	32.3433	0.00611349	0.0032267	0	0	0.251786	0.00706522	0	0	0		0	0.00220846	0
3	0.5	0.35	0.15					300	4.01535	4.01535	104.399	20.0767	1.56599	3.91571	0.0672394	0.0114393	0.15565	0.0862302	0	0.00214038	0.639236	0.574119	0.195036	0.0255077	0.00447323	0.0139175	33.7734	0.00792177	0	0	0	0.637583	0.00454791	0	0	0		0	0.00226288	0
3	0.1	0.65	0.25					350	4.01535	4.01535	104.399	20.0767	1.56599	4.0102	0.0540481	0	0.0597417	0.0862722	0	0.00183987	1.15342	1.51799	0.298114	0.0345553	0.00649961	0.0310094	30.9696	0.0060484	0	0	0	0.172757	0.00909315	0	0	0		0	0.00261784	0
3	0.4	0.15	0.45					245	4.01535	4.01535	104.399	20.0767	1.56599	4.00712	0.0091456	0.00247705	0.0705034	0.086355	0	0	0.449722	0.36661	0.162306	0.0019211	0	0.00718489	35.8985	0	0	0	0	0.97814	0.00156227	0	0		0	0	0.00164419	0
3	0.55	0.35	0.1					350	4.01535	4.01535	104.399	20.0767	1.56599	3.97566	0.113966	0.0216269	0.155464	0.0865798	0.00103059	0.00222899	1.12218	0.762695	0.313721	0.117577	0.0194932	0.00657006	32.9245	0.00626267	0.00410644	0	0	0.259983	0.0050751	0	0	0		0	0.00264508	0
3	0.45	0.5	0.05					350	4.01535	4.01535	104.399	20.0767	1.56599	3.90003	0.116703	0.0220811	0.129685	0.0866812	0.00126468	0.00338166	0.832687	0.77664	0.182228	0.064075	0.0085189	0.0106659	32.6692	0.00700153	0.00826568	0	0	0.443334	0.00597828	0	0.00315737	0		0.00162446	0.00236084	0
3	0.55	0.4	0.05					380	4.01535	4.01535	104.399	20.0767	1.56599	4.00094	0.088574	0.0192918	0.135402	0.086702	0	0.00398787	1.41615	0.760098	0.320743	0.146783	0.0232568	0.0200721	32.1217	0.00538513	0	0	0	0.0927644	0.00571384	0	0	0		0	0.00235805	0
3	0.25	0.575	0.175					360	4.01535	4.01535	104.399	20.0767	1.56599	3.95845	0.0475602	0	0.0431269	0.0873708	0.00117392	0.00242975	1.36663	1.34447	0.296754	0.0868934	0.016405	0.0273985	30.5286	0.00582882	0	0	0	0.108977	0.0101185	0	0	0		0	0.00217815	0
3	0.5	0.2	0.3					280	4.01535	4.01535	104.399	20.0767	1.56599	3.91709	0.0328832	0.00402577	0.152148	0.0876786	0	0	0.577473	0.372568	0.183916	0.00689972	0	0.0152501	34.2812	0	0	0	0	0.792894	0.00328164	0	0	0		0	0.00216131	0.00179067
3	0.5	0.4	0.1					350	4.01535	4.01535	104.399	20.0767	1.56599	4.01483	0.0876742	0.0167418	0.118738	0.0878796	0.000929907	0.00218019	1.20932	0.914751	0.345615	0.132335	0.0224629	0.00950875	32.7832	0.00608591	0.00354074	0	0	0.20454	0.00616913	0	0	0		0	0.00267404	0
3	0.525	0.3	0.175					340	4.01535	4.01535	104.399	20.0767	1.56599	3.55818	0.0210347	0	0.0696079	0.0885118	0	0	1.31215	1.09754	0.393156	0.122289	0.0223587	0.0112852	27.6686	0.00479409	0	0	0	0.0266724	0.00393378	0	0	0		0	0.0014327	0
3	0.35	0.3	0.35					290	4.01535	4.01535	104.399	20.0767	1.56599	4.01126	0.0369281	0.00499963	0.075382	0.0885817	0	0	0.672593	0.643756	0.231474	0.0130239	0	0.0223813	34.324	0	0	0	0	0.666937	0.00558443	0	0		0	0	0.00240189	0
3	0.25	0.575	0.175					350	4.01535	4.01535	104.399	20.0767	1.56599	3.99914	0.022438	0	0.0225781	0.0891082	0	0	1.34344	1.65551	0.360667	0.0865264	0.0167654	0.0279226	30.0725	0.00554587	0	0	0	0.0331608	0.00896355	0	0	0		0	0.00203918	0
3	0.55	0.35	0.1					360	4.01535	4.01535	104.399	20.0767	1.56599	3.95124	0.109622	0.0207486	0.144722	0.0896707	0	0.00333618	1.20057	0.734253	0.32571	0.124772	0.0203671	0.0140662	32.5058	0.00590055	0.00320147	0	0	0.212051	0.00535271	0	0	0		0	0.00273752	0
3	0.7	0.2	0.1					360	4.01535	4.01535	104.399	20.0767	1.56599	3.98798	0.124736	0.0252593	0.178786	0.0898109	0	0.00195407	1.07945	0.649723	0.28471	0.126402	0.0229818	0.00993192	33.03	0.00587541	0.00694246	0	0	0.23895	0.00272928	0	0	0		0	0.00276108	0
3	0.25	0.15	0.6					245	4.01535	4.01535	104.399	20.0767	1.56599	3.95728	0.00619319	0	0.0263567	0.090336	0	0	0.57438	0.841027	0.262985	0.001894	0	0.00949193	33.5485	0	0	0	0	0.72274	0.00160327	0	0		0	0	0.00169551	0
3	0.5	0.25	0.25					300	4.01535	4.01535	104.399	20.0767	1.56599	3.91997	0.0553004	0.00645894	0.159771	0.0907593	0	0.00174748	0.716769	0.480679	0.21335	0.0184689	0	0.0198195	33.759	0.00765817	0	0	0	0.61881	0.00451827	0	0	0		0	0.00207559	0
3	0.65	0.2	0.15					300	4.01535	4.01535	104.399	20.0767	1.56599	3.88973	0.0720839	0.00651325	0.28141	0.0910176	0	0	0.696915	0.479435	0.204341	0.0238379	0.00335359	0.00694341	33.3355	0.00708744	0	0	0	0.548882	0.00118944	0	0	0		0	0.00251185	0
3	0.8	0.05	0.15					300	4.01535	4.01535	104.399	20.0767	1.56599	3.9618	0.0525079	0.00523985	0.260587	0.091314	0	0	0.633206	0.600994	0.19158	0.0196268	0.0032253	0.00577809	33.7698	0.00657948	0	0	0	0.564998	0.000783396	0	0		0	0	0.0017838	0
3	0.35	0.25	0.4					275	4.01535	4.01535	104.399	20.0767	1.56599	4.01981	0.0205492	0.00234701	0.0678265	0.0914124	0	0	0.587328	0.558999	0.21655	0.00582239	0	0.0177729	34.9636	0	0	0	0	0.791362	0.00382556	0	0		0	0	0.0024279	0
3	0.7	0.2	0.1					350	4.01535	4.01535	104.399	20.0767	1.56599	3.8867	0.147176	0.0272863	0.21479	0.0918718	0	0.00300233	0.940987	0.511863	0.260353	0.10626	0.0185902	0.00777849	32.8619	0.00592501	0.00767544	0	0	0.301698	0.00192831	0	0	0		0	0.00309113	0
3	0.525	0.3	0.175					320	4.01535	4.01535	104.399	20.0767	1.56599	3.96807	0.0965378	0.00837724	0.199612	0.0920864	0	0.00164155	0.850711	0.587888	0.25736	0.0597897	0.0101415	0.0142918	33.6857	0.0066326	0	0	0	0.45924	0.00470118	0	0	0		0	0.0022957	0
3	0.9	0.05	0.05					320	4.01535	4.01535	104.399	20.0767	1.56599	3.97454	0.0774643	0.0117823	0.254683	0.0938735	0	0	0.830765	0.632323	0.231902	0.0457183	0.00729061	0.00761507	33.4485	0.00636229	0.00271303	0	0	0.41116	0.0010246	0	0		0	0	0.00228425	0
3	0.5	0.05	0.45					245	4.01535	4.01535	104.399	20.0767	1.56599	4.00104	0.0119	0.0027921	0.126218	0.0953565	0	0	0.459833	0.406175	0.167257	0.00225744	0	0.00387616	35.6643	0	0	0	0	0.898248	0	0	0		0	0	0	0
3	0.4	0.15	0.45					290	4.01535	4.01535	104.399	20.0767	1.56599	3.96	0	0	0.00374071	0.0955004	0	0	1.04831	2.29966	0.354378	0.0243763	0.00429258	0.0118472	28.5293	0.00509708	0	0	0	0.0145213	0.00130105	0	0		0	0	0	0
3	0.35	0.05	0.6					245	4.01535	4.01535	104.399	20.0767	1.56599	3.96519	0.0039957	0	0.0197549	0.0955709	0	0	0.695087	0.789635	0.238328	0	0	0.00380242	33.8904	0	0	0	0	0.744664	0	0	0		0	0	0	0
3	0.55	0.35	0.1					360	4.01535	4.01535	104.399	20.0767	1.56599	3.97163	0.0253295	0	0.0687088	0.0959539	0	0	1.60564	1.03082	0.384523	0.142297	0.0229859	0.0211692	30.6442	0.00526237	0	0	0	0.0194696	0.00578695	0	0	0		0	0	0.0022599
3	0.6	0.15	0.25					280	4.01535	4.01535	104.399	20.0767	1.56599	3.89988	0.0373917	0.0043407	0.223424	0.0959621	0	0	0.56975	0.375187	0.182201	0.00991818	0	0.00901483	34.3441	0	0	0	0	0.738273	0.00167672	0	0	0		0	0.00200725	0
3	0.35	0.05	0.6					260	4.01535	4.01535	104.399	20.0767	1.56599	3.9879	0.00336379	0	0.0121243	0.0960398	0	0	1.0679	1.46947	0.341601	0.00278581	0	0.00480417	31.1369	0.00583865	0	0	0	0.323667	0	0	0		0	0	0	0
3	0.5	0.3	0.2					340	4.01535	4.01535	104.399	20.0767	1.56599	3.60882	0.0134648	0	0.0525664	0.0971119	0	0	1.36378	1.17431	0.39462	0.122566	0.0220961	0.0136869	27.778	0.00490595	0	0	0	0.015778	0.00409578	0	0	0		0	0	0
3	0.65	0.25	0.1					360	4.01535	4.01535	104.399	20.0767	1.56599	4.00922	0.0440074	0.00703421	0.135446	0.0972506	0	0	1.4579	1.02002	0.34207	0.135297	0.0236527	0.0152875	31.3777	0.00534068	0	0	0	0.0628289	0.00340501	0	0	0		0	0.00227623	0.00177131
3	0.35	0.05	0.6					250	4.01535	4.01535	104.399	20.0767	1.56599	3.97405	0.00328814	0	0.0144903	0.0983124	0	0	0.946766	1.37607	0.317761	0.00220148	0	0.00435842	31.392	0.00657573	0	0	0	0.408997	0	0	0		0	0	0	0
3	0.35	0.15	0.5					245	4.01535	4.01535	104.399	20.0767	1.56599	3.97223	0.00628608	0	0.038935	0.0988128	0	0	0.506846	0.51562	0.194757	0.00170778	0	0.00768878	34.8134	0	0	0	0	0.905719	0.00160372	0	0		0	0	0.00159676	0
3	0.55	0.35	0.1					340	4.01535	4.01535	104.399	20.0767	1.56599	3.93856	0.109801	0.0177993	0.175695	0.0989914	0	0.0024101	0.9184	0.633388	0.261793	0.0706206	0.00963583	0.0158432	32.7792	0.00649109	0.00408023	0	0	0.352529	0.00569803	0	0	0		0	0.00241245	0
3	0.6	0.25	0.15					300	4.01535	4.01535	104.399	20.0767	1.56599	3.88986	0.0665978	0.0108336	0.237102	0.0992772	0	0	0.71504	0.462534	0.226536	0.0271989	0.00413394	0.0120852	33.4521	0.00731441	0	0	0	0.547678	0.00271124	0	0	0		0	0.00211299	0
3	0.45	0.225	0.325					320	4.01535	4.01535	104.399	20.0767	1.56599	3.88865	0	0	0.00399148	0.0992882	0	0	1.24225	1.73597	0.388817	0.0717447	0.0144103	0.02318	28.7095	0.00527407	0	0	0	0.0110515	0.00303697	0	0	0		0	0	0
3	0.65	0.25	0.1					340	4.01535	4.01535	104.399	20.0767	1.56599	3.9587	0.111182	0.0194297	0.235095	0.0994922	0	0.00182716	0.875886	0.551578	0.252268	0.0762646	0.0115632	0.0102723	33.3527	0.00653584	0.00526552	0	0	0.378908	0.00309839	0	0	0		0	0.00254753	0
3	0.5	0.3	0.2					320	4.01535	4.01535	104.399	20.0767	1.56599	3.9943	0.0845845	0.0110429	0.190143	0.0997113	0	0.00231694	0.879044	0.62603	0.265051	0.0584385	0.00926644	0.0176071	33.6509	0.006917	0	0	0	0.444955	0.00522768	0	0	0		0	0.00247032	0
3	0.5	0.325	0.175					340	4.01535	4.01535	104.399	20.0767	1.56599	3.61508	0.027661	0	0.0886182	0.101466	0	0	1.28256	0.984155	0.397672	0.124936	0.0214656	0.0134725	28.2473	0.00491188	0	0	0	0.0502824	0.00459003	0	0	0		0	0.00173062	0
3	0.65	0.2	0.15					300	4.01535	4.01535	104.399	20.0767	1.56599	3.90971	0.0627429	0.0113658	0.258904	0.102132	0	0	0.684557	0.50584	0.231552	0.026474	0.00422393	0.00890419	33.6697	0.00718128	0	0	0	0.539264	0.00170778	0	0	0		0	0.00221681	0
3	0.325	0.425	0.25					340	4.01535	4.01535	104.399	20.0767	1.56599	3.95943	0.0553352	0.00174305	0.082076	0.102577	0	0.00262191	1.14577	1.06088	0.301376	0.0633375	0.00979479	0.0348715	31.9074	0.00591934	0	0	0	0.242298	0.00917086	0	0	0		0	0.00222851	0
3	0.65	0.15	0.2					280	4.01535	4.01535	104.399	20.0767	1.56599	3.91405	0.035453	0.00718238	0.249012	0.102665	0	0	0.546506	0.441038	0.191366	0.0112968	0	0.00725009	34.3018	0.00804335	0	0	0	0.694724	0.00124243	0	0	0		0	0.00183559	0
3	0.6	0.3	0.1					350	4.01535	4.01535	104.399	20.0767	1.56599	3.90512	0.0393748	0.00559897	0.149887	0.103125	0	0	1.4847	0.965142	0.344316	0.129205	0.0194319	0.0103927	30.7365	0.00529041	0	0	0	0.0475543	0.00373066	0	0	0		0	0.00226655	0
3	0.45	0.35	0.2					340	4.01535	4.01535	104.399	20.0767	1.56599	3.71994	0.0210321	0	0.064754	0.103292	0	0	1.35725	1.12229	0.395348	0.122641	0.0207161	0.0160809	28.9824	0.00513505	0	0	0	0.0389283	0.00526482	0	0	0		0	0	0
3	0.45	0.4	0.15					340	4.01535	4.01535	104.399	20.0767	1.56599	3.92255	0.067767	0.00437918	0.105981	0.103314	0.00103149	0.00366447	1.05686	0.847836	0.280519	0.0544791	0.00742946	0.0310375	31.5197	0.00625378	0	0	0	0.27009	0.00966636	0	0	0		0	0.00207085	0
3	0.65	0.25	0.1					350	4.01535	4.01535	104.399	20.0767	1.56599	3.89289	0.102364	0.0181094	0.261692	0.10508	0	0.00373202	1.04452	0.553676	0.258659	0.0921842	0.0131445	0.0101809	32.482	0.00601165	0.00311279	0	0	0.260316	0.00258471	0	0	0		0	0.00267512	0
3	0.65	0.05	0.3					250	4.01535	4.01535	104.399	20.0767	1.56599	3.96835	0.0119408	0.00228737	0.179399	0.105928	0	0	0.463189	0.508743	0.159013	0.00289055	0	0.00431309	34.6395	0	0	0	0	0.806731	0	0	0		0	0	0	0
3	0.4	0.425	0.175					340	4.01535	4.01535	104.399	20.0767	1.56599	3.98089	0.0633738	0.00349834	0.110341	0.107382	0.000927941	0.00235458	1.11654	0.919436	0.328867	0.0893272	0.0143042	0.021815	32.273	0.00618191	0	0	0	0.251393	0.00807571	0	0	0		0	0.00236726	0
3	0.9	0.05	0.05					350	4.01535	4.01535	104.399	20.0767	1.56599	3.98124	0.00625429	0	0.0494364	0.108526	0	0	1.5675	1.64795	0.257733	0.088575	0.0185465	0.0112137	29.5054	0.00521689	0	0	0	0.0109901	0.000813407	0	0		0	0	0	0
3	0.35	0.3	0.35					300	4.01535	4.01535	104.399	20.0767	1.56599	3.9443	0	0	0	0.10892	0	0	0.992455	2.00603	0.418592	0.0458978	0.00855256	0.0260212	28.9216	0.00530935	0	0	0	0.00847491	0.00417027	0	0		0	0	0	0
3	0.45	0.05	0.5					245	4.01535	4.01535	104.399	20.0767	1.56599	3.96886	0.00534307	0	0.0422151	0.109763	0	0	0.530559	0.48197	0.187139	0	0	0.00330513	34.9989	0	0	0	0	0.906194	0	0	0		0	0	0	0
3	0.4	0.35	0.25					340	4.01535	4.01535	104.399	20.0767	1.56599	3.92719	0.0147598	0	0.0449231	0.110081	0	0	1.41279	1.30688	0.426371	0.124404	0.0209446	0.0209977	30.1014	0.00531171	0	0	0	0.0254698	0.00555106	0	0	0		0	0	0
3	0.325	0.425	0.25					340	4.01535	4.01535	104.399	20.0767	1.56599	4.01412	0.0500661	0.0021458	0.0785235	0.110484	0.000921354	0.00202657	1.20092	1.1022	0.353039	0.0809782	0.0136155	0.0318969	31.9999	0.00588228	0	0	0	0.192176	0.00962849	0	0	0		0	0.00240991	0
3	0.55	0.3	0.15					320	4.01535	4.01535	104.399	20.0767	1.56599	3.94477	0.0817495	0.00690363	0.194091	0.110723	0	0.00202348	0.908782	0.574074	0.275144	0.0517881	0.00738584	0.0190231	33.055	0.00666025	0	0	0	0.386433	0.00504907	0	0	0		0	0.00229744	0
3	0.8	0.05	0.15					300	4.01535	4.01535	104.399	20.0767	1.56599	3.94633	0.0302309	0.00372487	0.306179	0.110967	0	0	0.701815	0.623451	0.174716	0.0160477	0	0.00560635	33.318	0.00672313	0	0	0	0.512111	0	0	0		0	0	0.00194234	0
3	0.25	0.35	0.4					300	4.01535	4.01535	104.399	20.0767	1.56599	3.95112	0.0215674	0	0.0333551	0.111055	0	0	0.811846	1.2714	0.363684	0.0123317	0	0.0304421	31.4033	0.00642221	0	0	0	0.334169	0.00664867	0	0		0	0	0.00343421	0
3	0.45	0.1	0.45					245	4.01535	4.01535	104.399	20.0767	1.56599	3.98808	0.00728691	0	0.0639551	0.111339	0	0	0.518744	0.452901	0.185718	0.00194579	0	0.00521717	35.3408	0	0	0	0	0.892449	0	0	0		0	0	0	0
3	0.65	0.05	0.3					260	4.01535	4.01535	104.399	20.0767	1.56599	4.01769	0.0175088	0.00265702	0.196953	0.111426	0	0	0.550406	0.583572	0.190138	0.0044302	0	0.00548972	34.9312	0	0	0	0	0.716025	0	0	0		0	0	0.00168265	0
3	0.5	0.15	0.35					250	4.01535	4.01535	104.399	20.0767	1.56599	3.97141	0.0131344	0.00349068	0.140338	0.112006	0	0	0.500018	0.420435	0.170573	0.00329131	0	0.00730043	35.0104	0	0	0	0	0.847262	0.00147961	0	0		0	0	0.00171033	0
3	0.3	0.2	0.5					250	4.01535	4.01535	104.399	20.0767	1.56599	3.974	0.00853573	0.00193349	0.0444021	0.112802	0	0	0.517383	0.841791	0.252454	0.00378354	0	0.0111454	33.7149	0	0	0	0	0.710956	0.00222788	0	0		0	0	0.00213107	0
3	0.6	0.3	0.1					340	4.01535	4.01535	104.399	20.0767	1.56599	3.93215	0.0886112	0.0153638	0.214755	0.114502	0	0.00166316	1.07582	0.653257	0.310976	0.0964159	0.0141812	0.0143152	32.2499	0.00592839	0.00294816	0	0	0.23186	0.0042606	0	0	0		0	0.00275157	0
3	0.4	0.3	0.3					340	4.01535	4.01535	104.399	20.0767	1.56599	3.94775	0.0103599	0	0.0372206	0.115981	0	0	1.42099	1.48946	0.396857	0.103498	0.0167092	0.0211652	30.0734	0.00539799	0	0	0	0.0152379	0.00411878	0	0	0		0	0	0
3	0.5	0.325	0.175					340	4.01535	4.01535	104.399	20.0767	1.56599	3.95467	0.0593228	0.0041699	0.155929	0.116683	0	0.00165844	1.24081	0.829624	0.362169	0.105526	0.0157453	0.0209242	32.1031	0.0055898	0	0	0	0.171898	0.00578942	0	0	0		0	0.00203201	0
3	0.5	0.25	0.25					300	4.01535	4.01535	104.399	20.0767	1.56599	3.98593	0.050838	0.00514907	0.207774	0.117129	0	0	0.80225	0.665968	0.257541	0.036159	0.00577207	0.0148033	33.6949	0.00711454	0	0	0	0.490627	0.00323465	0	0	0		0	0.00232796	0
3	0.9	0.05	0.05					340	4.01535	4.01535	104.399	20.0767	1.56599	3.95335	0.0245171	0.0020883	0.13981	0.117273	0	0	1.29548	1.25138	0.314749	0.088514	0.0170044	0.0107725	30.7117	0.00523738	0	0	0	0.0683669	0.00110229	0	0		0	0	0.00190757	0
3	0.45	0.35	0.2					300	4.01535	4.01535	104.399	20.0767	1.56599	3.89036	0.0442562	0.00416299	0.123412	0.117441	0	0	0.775487	0.779031	0.261706	0.0305631	0.00493832	0.0222719	32.2995	0.00720519	0	0	0	0.466185	0.00625804	0	0	0		0	0.00260761	0.00152766
3	0.45	0.35	0.2					340	4.01535	4.01535	104.399	20.0767	1.56599	3.93583	0.00650524	0	0.0211146	0.117724	0	0	1.44307	1.29558	0.407666	0.107174	0.0179257	0.0301101	29.917	0.0053254	0	0	0	0.0083814	0.00636543	0	0	0		0	0	0
3	0.55	0.3	0.15					300	4.01535	4.01535	104.399	20.0767	1.56599	3.8981	0.0591544	0.00617549	0.215653	0.117773	0	0.00169	0.78668	0.594427	0.251057	0.0342647	0.00504205	0.0148416	32.7994	0.0070987	0	0	0	0.467724	0.00369278	0	0	0		0	0.00263304	0
3	0.35	0.2	0.45					250	4.01535	4.01535	104.399	20.0767	1.56599	3.96817	0.00919884	0.00217415	0.0602609	0.11796	0	0	0.515817	0.636979	0.216398	0.00359258	0	0.0111421	34.5105	0	0	0	0	0.782342	0.00234848	0	0		0	0	0.00217469	0
3	0.5	0.3	0.2					340	4.01535	4.01535	104.399	20.0767	1.56599	3.93146	0.00629823	0	0.0205364	0.118464	0	0	1.54172	1.32906	0.371248	0.107091	0.0187071	0.0238545	29.8189	0.00532514	0	0	0	0.00573211	0.00466619	0	0	0		0	0	0
3	0.525	0.3	0.175					340	4.01535	4.01535	104.399	20.0767	1.56599	3.94447	0.0495429	0.00442217	0.151531	0.118736	0	0	1.33106	0.893525	0.387143	0.115468	0.0178138	0.0193404	31.5964	0.00561476	0	0	0	0.118239	0.00507248	0	0	0		0	0.0019958	0
3	0.55	0.15	0.3					320	4.01535	4.01535	104.399	20.0767	1.56599	3.9094	0	0	0.00666465	0.118941	0	0	1.22828	1.95477	0.32875	0.0629284	0.0130338	0.0164239	28.5321	0.00522678	0	0	0	0.00176221	0.00177448	0	0	0		0	0	0
3	0.45	0.225	0.325					300	4.01535	4.01535	104.399	20.0767	1.56599	3.87768	0	0	0.00449056	0.119316	0	0	0.974547	2.03233	0.384172	0.0523167	0.00997528	0.0166537	28.421	0.0052004	0	0	0	0.0309716	0.00215618	0	0	0		0	0	0
3	0.5	0.15	0.35					260	4.01535	4.01535	104.399	20.0767	1.56599	4.00276	0.0153425	0.00247711	0.144909	0.119745	0	0	0.598449	0.452548	0.198798	0.00503669	0	0.00871933	34.9103	0	0	0	0	0.771545	0.00165148	0	0		0	0	0.00186396	0
3	0.3	0.25	0.45					290	4.01535	4.01535	104.399	20.0767	1.56599	3.9772	0.00448404	0	0.0129477	0.119853	0	0	0.853677	2.05755	0.416184	0.0344254	0.00631861	0.0205411	29.3809	0.00527411	0	0	0	0.0495543	0.00298186	0	0		0	0	0	0
3	0.55	0.1	0.35					250	4.01535	4.01535	104.399	20.0767	1.56599	3.96111	0.0128246	0.00295403	0.160355	0.120543	0	0	0.505842	0.48287	0.174933	0.00351113	0	0.00572952	34.5267	0	0	0	0	0.799401	0.000888659	0	0		0	0	0	0
3	0.45	0.35	0.2					340	4.01535	4.01535	104.399	20.0767	1.56599	3.94384	0.0409888	0	0.122165	0.12063	0	0	1.30256	0.943914	0.358477	0.102507	0.0150318	0.025728	31.5348	0.00577118	0	0	0	0.144259	0.00642309	0	0	0		0	0.00190512	0
3	0.55	0.05	0.4					245	4.01535	4.01535	104.399	20.0767	1.56599	3.96656	0.0107769	0.00228674	0.119812	0.120786	0	0	0.551533	0.520635	0.194881	0.00199945	0	0.00491204	34.5558	0	0	0	0	0.787846	0	0	0		0	0	0.00156644	0
3	0.25	0.25	0.5					275	4.01535	4.01535	104.399	20.0767	1.56599	3.98795	0.00757884	0	0.0241386	0.120867	0	0	0.743856	1.61753	0.406369	0.0102661	0	0.0247134	31.0144	0.00584981	0	0	0	0.231012	0.00413375	0	0		0	0	0.0023931	0
3	0.5	0.3	0.2					320	4.01535	4.01535	104.399	20.0767	1.56599	3.91898	0.0548878	0.00377832	0.16229	0.122673	0	0.00169567	0.985636	0.669959	0.289726	0.0459003	0.00614351	0.027686	32.3241	0.00630687	0	0	0	0.336159	0.00637665	0	0	0		0	0.00218663	0
3	0.55	0.15	0.3					280	4.01535	4.01535	104.399	20.0767	1.56599	3.90336	0.0276746	0.0043802	0.218885	0.124197	0	0	0.64347	0.410848	0.206598	0.0102526	0	0.0117149	33.932	0.00811403	0	0	0	0.661553	0.00210283	0	0	0		0	0.00216978	0
3	0.4	0.3	0.3					300	4.01535	4.01535	104.399	20.0767	1.56599	3.99994	0.0430538	0.0048994	0.161436	0.125092	0	0	0.790013	0.818402	0.277944	0.0356692	0.00580767	0.017924	33.6746	0.00714112	0	0	0	0.467839	0.00412341	0	0	0		0	0.00260464	0
3	0.5	0.25	0.25					320	4.01535	4.01535	104.399	20.0767	1.56599	3.99172	0.0568467	0.00431888	0.204361	0.125894	0	0	1.0499	0.736879	0.31545	0.0655038	0.00959158	0.0186068	33.1402	0.00640406	0	0	0	0.30527	0.00449763	0	0	0		0	0.00240805	0
3	0.4	0.3	0.3					320	4.01535	4.01535	104.399	20.0767	1.56599	3.95504	0.0515168	0.00392221	0.155825	0.125941	0	0	0.987979	0.845795	0.318935	0.062302	0.00912523	0.0229012	32.4319	0.00619589	0	0	0	0.312371	0.00555577	0	0	0		0	0.00219877	0
3	0.3	0.2	0.5					275	4.01535	4.01535	104.399	20.0767	1.56599	3.98317	0.00436787	0	0.0179411	0.127505	0	0	0.820838	1.94988	0.383327	0.015439	0	0.0152502	30.0456	0.00538248	0	0	0	0.143809	0.00200636	0	0		0	0	0	0
3	0.3	0.2	0.5					260	4.01535	4.01535	104.399	20.0767	1.56599	4.00245	0.00860535	0	0.0435993	0.127633	0	0	0.653307	0.937064	0.282919	0.00549394	0	0.013094	33.673	0.00691496	0	0	0	0.589953	0.00233812	0	0		0	0	0.00199192	0
3	0.5	0.3	0.2					340	4.01535	4.01535	104.399	20.0767	1.56599	3.94534	0.0341522	0	0.130781	0.129136	0	0	1.37856	0.929536	0.388462	0.112649	0.0169603	0.0219545	31.306	0.00567604	0	0	0	0.0952937	0.00519389	0	0	0		0	0.00179241	0
3	0.55	0.1	0.35					260	4.01535	4.01535	104.399	20.0767	1.56599	3.99551	0.0165686	0.00268592	0.167976	0.1301	0	0	0.602965	0.518115	0.204959	0.00531852	0	0.00668221	34.7337	0	0	0	0	0.70986	0.00103536	0	0		0	0	0.00183115	0
3	0.4	0.35	0.25					340	4.01535	4.01535	104.399	20.0767	1.56599	3.9629	0.0284932	0	0.0889781	0.13101	0	0	1.34786	1.08272	0.38371	0.0989437	0.0143366	0.0294525	31.2958	0.0056853	0	0	0	0.0959078	0.0063931	0	0	0		0	0.0017719	0
3	0.7	0.1	0.2					300	4.01535	4.01535	104.399	20.0767	1.56599	3.87946	0.0404877	0.00409005	0.288414	0.131999	0	0	0.858135	0.691115	0.253782	0.0274585	0.00386208	0.00715945	32.1623	0.00667947	0	0	0	0.364186	0	0	0	0		0	0.00239476	0
3	0.65	0.15	0.2					320	4.01535	4.01535	104.399	20.0767	1.56599	3.90528	0.00481242	0	0.0376592	0.132357	0	0	1.11025	1.89662	0.34665	0.0670934	0.0134471	0.0129676	28.8741	0.00528654	0	0	0	0.010077	0.00156506	0	0	0		0	0	0
3	0.35	0.2	0.45					260	4.01535	4.01535	104.399	20.0767	1.56599	3.99838	0.00989773	0	0.062206	0.132559	0	0	0.639946	0.667769	0.241706	0.00520745	0	0.0132239	34.3009	0	0	0	0	0.701377	0.00257218	0	0		0	0	0.0021455	0
3	0.5	0.35	0.15					340	4.01535	4.01535	104.399	20.0767	1.56599	3.95363	0.035663	0.00226549	0.0957557	0.133951	0	0	1.28494	0.926126	0.401487	0.107278	0.0157406	0.0286926	31.3627	0.00561236	0	0	0	0.0989535	0.00702293	0	0	0		0	0	0
3	0.6	0.25	0.15					300	4.01535	4.01535	104.399	20.0767	1.56599	3.88713	0.0450113	0.00717854	0.249663	0.134196	0	0	0.866662	0.72144	0.273568	0.0369318	0.00515536	0.0108102	32.1424	0.00653109	0	0	0	0.365374	0.00224809	0	0	0		0	0.00234593	0
3	0.35	0.15	0.5					250	4.01535	4.01535	104.399	20.0767	1.56599	3.97886	0.00518612	0	0.0330298	0.135604	0	0	0.699797	1.06449	0.273	0.00297312	0	0.00944629	32.7042	0.00730208	0	0	0	0.565341	0.00169424	0	0		0	0	0	0
3	0.4	0.15	0.45					250	4.01535	4.01535	104.399	20.0767	1.56599	3.9531	0.00809405	0	0.0715578	0.138343	0	0	0.58843	0.647072	0.219192	0.00329541	0	0.00848698	34.0211	0	0	0	0	0.73572	0.00145177	0	0		0	0	0	0
3	0.55	0.2	0.25					300	4.01535	4.01535	104.399	20.0767	1.56599	3.90925	0.0405582	0.00375799	0.223052	0.138572	0	0	0.850188	0.537544	0.257562	0.0275417	0.00385338	0.0171969	32.9832	0.00728965	0	0	0	0.455436	0.00305162	0	0	0		0	0.00230369	0
3	0.3	0.25	0.45					275	4.01535	4.01535	104.399	20.0767	1.56599	4.00937	0.0139327	0	0.0598702	0.1389	0	0	0.733359	0.994366	0.317324	0.0120585	0	0.0209565	33.1837	0.00658598	0	0	0	0.46794	0.00375974	0	0		0	0	0.00224634	0
3	0.5	0.25	0.25					340	4.01535	4.01535	104.399	20.0767	1.56599	3.95438	0.0113243	0	0.0614805	0.141163	0	0	1.5554	1.2533	0.392959	0.111978	0.0180568	0.019172	30.5268	0.00541485	0	0	0	0.0155566	0.00383359	0	0	0		0	0	0
3	0.55	0.3	0.15					340	4.01535	4.01535	104.399	20.0767	1.56599	3.94227	0.0147296	0	0.0784353	0.141707	0	0	1.47251	1.03428	0.406947	0.122328	0.0192409	0.0231863	30.6252	0.00536805	0	0	0	0.0225145	0.00465099	0	0	0		0	0	0
3	0.45	0.15	0.4					290	4.01535	4.01535	104.399	20.0767	1.56599	4.00781	0.00289388	0	0.00900935	0.142193	0	0	1.14586	2.00991	0.36178	0.0199908	0.00348939	0.0130811	29.5845	0.00521063	0	0	0	0.0381578	0.00163179	0	0		0	0	0	0
3	0.65	0.1	0.25					280	4.01535	4.01535	104.399	20.0767	1.56599	3.90491	0.0254776	0.00621605	0.25688	0.142893	0	0	0.636137	0.566656	0.218671	0.0125872	0	0.00775914	33.4166	0.00776004	0	0	0	0.567914	0.00121255	0	0	0		0	0.00171138	0
3	0.4	0.2	0.4					290	4.01535	4.01535	104.399	20.0767	1.56599	3.99338	0.0257447	0.00301342	0.147289	0.143446	0	0	0.830597	0.632794	0.263502	0.0218363	0.00335606	0.0186642	33.4683	0.0066079	0	0	0	0.490838	0.0034007	0	0		0	0	0.00203387	0
3	0.35	0.15	0.5					260	4.01535	4.01535	104.399	20.0767	1.56599	3.98154	0.0058123	0	0.0320795	0.145139	0	0	0.807612	1.05784	0.292161	0.004359	0	0.0102228	32.5454	0.00646602	0	0	0	0.498535	0.00165432	0	0		0	0	0	0
3	0.7	0.1	0.2					320	4.01535	4.01535	104.399	20.0767	1.56599	3.89845	0.00591809	0	0.0544341	0.148011	0	0	1.08566	1.81711	0.346942	0.0616223	0.0125047	0.0113731	28.8471	0.00528449	0	0	0	0.0205346	0.00113276	0	0	0		0	0	0
3	0.6	0.15	0.25					320	4.01535	4.01535	104.399	20.0767	1.56599	3.9096	0.00491581	0	0.0359866	0.150509	0	0	1.22934	1.70558	0.353296	0.0698907	0.0134611	0.0154439	29.1783	0.00535008	0	0	0	0.00837406	0.00194546	0	0	0		0	0	0
3	0.8	0.05	0.15					320	4.01535	4.01535	104.399	20.0767	1.56599	3.97081	0.0227809	0.0022554	0.202889	0.150859	0	0	1.02974	1.27053	0.273371	0.0447902	0.00749261	0.00917795	31.1699	0.00549234	0	0	0	0.15501	0.00092599	0	0		0	0	0.00183524	0
3	0.3	0.35	0.35					300	4.01535	4.01535	104.399	20.0767	1.56599	3.97486	0.00792654	0	0.018799	0.151858	0	0	1.00575	1.48783	0.453019	0.0460362	0.00781928	0.0327662	30.3827	0.0053977	0	0	0	0.0695753	0.00647667	0	0		0	0	0.00227442	0
3	0.65	0.2	0.15					320	4.01535	4.01535	104.399	20.0767	1.56599	3.88987	0.038401	0.00333068	0.206402	0.151986	0	0	1.06843	0.951483	0.349605	0.0683913	0.0113131	0.0128113	30.9479	0.00572257	0	0	0	0.160552	0.00207212	0	0	0		0	0.00252268	0
3	0.45	0.15	0.4					260	4.01535	4.01535	104.399	20.0767	1.56599	4.00776	0.00891883	0	0.0838414	0.152004	0	0	0.696943	0.600693	0.22681	0.0039048	0	0.0105246	34.2668	0	0	0	0	0.697415	0.00175744	0	0		0	0	0.00184243	0
3	0.4	0.15	0.45					260	4.01535	4.01535	104.399	20.0767	1.56599	4.00105	0.00865794	0	0.0706753	0.155364	0	0	0.719382	0.679379	0.248035	0.00479152	0	0.00977962	34.041	0	0	0	0	0.659269	0.00154953	0	0		0	0	0	0
3	0.7	0.1	0.2					300	4.01535	4.01535	104.399	20.0767	1.56599	3.88589	0.0316151	0.00702413	0.246305	0.155401	0	0	0.806393	0.813074	0.288474	0.0310499	0.00537654	0.00854523	32.1124	0.00655683	0	0	0	0.337593	0.00112943	0	0	0		0	0.00211699	0
3	0.45	0.15	0.4					250	4.01535	4.01535	104.399	20.0767	1.56599	4.01558	0.00756319	0	0.0857945	0.156217	0	0	0.615458	0.612559	0.203793	0.0025516	0	0.00909024	34.5913	0	0	0	0	0.736744	0.00195078	0	0		0	0	0.00183702	0
3	0.65	0.15	0.2					300	4.01535	4.01535	104.399	20.0767	1.56599	3.89718	0.0336377	0.00587773	0.248808	0.157562	0	0	0.846014	0.84897	0.295203	0.0349343	0.00568375	0.010203	31.8889	0.00637073	0	0	0	0.306202	0.00162883	0	0	0		0	0.00226536	0
3	0.5	0.05	0.45					250	4.01535	4.01535	104.399	20.0767	1.56599	3.96709	0.00862063	0	0.119587	0.158966	0	0	0.620509	0.70452	0.205726	0.00379883	0	0.00523584	33.9575	0.00745345	0	0	0	0.655055	0	0	0		0	0	0	0
3	0.45	0.05	0.5					250	4.01535	4.01535	104.399	20.0767	1.56599	3.98003	0.00532895	0	0.0389062	0.159667	0	0	0.763413	0.937722	0.249494	0.00242814	0	0.00522427	33.1727	0.00720103	0	0	0	0.580528	0	0	0		0	0	0	0
3	0.6	0.25	0.15					320	4.01535	4.01535	104.399	20.0767	1.56599	3.89375	0.033764	0.00290247	0.190013	0.160169	0	0	1.1602	0.868361	0.363245	0.0754556	0.011303	0.0170106	31.0202	0.00560059	0	0	0	0.143519	0.00321437	0	0	0		0	0.00211827	0
3	0.5	0.05	0.45					260	4.01535	4.01535	104.399	20.0767	1.56599	3.991	0.0108071	0	0.131935	0.163348	0	0	0.696456	0.683907	0.228405	0.00579246	0	0.00550124	33.9171	0	0	0	0	0.618154	0	0	0		0	0	0.00160737	0
3	0.65	0.05	0.3					275	4.01535	4.01535	104.399	20.0767	1.56599	3.98652	0.014744	0	0.182075	0.165623	0	0	0.738516	0.924922	0.242965	0.0110922	0	0.00697534	33.0064	0.00662962	0	0	0	0.445309	0	0	0		0	0	0.0017366	0
3	0.45	0.1	0.45					250	4.01535	4.01535	104.399	20.0767	1.56599	3.96516	0.0064976	0	0.0609612	0.165877	0	0	0.70626	0.818796	0.240659	0.00334713	0	0.00640521	33.3456	0.00720041	0	0	0	0.612294	0.000811221	0	0		0	0	0	0
3	0.45	0.05	0.5					260	4.01535	4.01535	104.399	20.0767	1.56599	3.99001	0.00565119	0	0.0366664	0.16656	0	0	0.821173	0.847621	0.264742	0.00321681	0	0.00516028	33.4368	0.00704763	0	0	0	0.581863	0	0	0		0	0	0	0
3	0.65	0.15	0.2					300	4.01535	4.01535	104.399	20.0767	1.56599	3.86641	0.0274992	0.0029213	0.235827	0.167158	0	0	0.928478	0.980104	0.304724	0.0359027	0.0053007	0.00798374	31.204	0.00580025	0	0	0	0.228154	0.00111243	0	0	0		0	0.0022616	0
3	0.55	0.25	0.2					320	4.01535	4.01535	104.399	20.0767	1.56599	3.88425	0.0312054	0	0.18009	0.169347	0	0	1.16231	0.746114	0.347373	0.0636368	0.0086409	0.0225864	31.1954	0.00579462	0	0	0	0.181668	0.00422649	0	0	0		0	0.00209633	0
3	0.5	0.05	0.45					290	4.01535	4.01535	104.399	20.0767	1.56599	3.97564	0	0	0.0109591	0.169471	0	0	1.06527	2.18866	0.315826	0.021819	0.00343491	0.00904741	29.0059	0.00518288	0	0	0	0.0155618	0.000933705	0	0		0	0	0	0
3	0.6	0.15	0.25					300	4.01535	4.01535	104.399	20.0767	1.56599	3.85333	0.0314358	0.0030506	0.238907	0.169643	0	0	0.912656	0.731072	0.291825	0.0345027	0.00527376	0.0132347	31.7338	0.00633493	0	0	0	0.303929	0.00205441	0	0	0		0	0.00234429	0
3	0.5	0.3	0.2					300	4.01535	4.01535	104.399	20.0767	1.56599	3.90507	0.0281589	0.00290312	0.159104	0.170822	0	0	0.942871	0.806125	0.303574	0.0372344	0.00527101	0.0233541	31.9693	0.00621735	0	0	0	0.30993	0.00483965	0	0	0		0	0.00259749	0
3	0.35	0.25	0.4					290	4.01535	4.01535	104.399	20.0767	1.56599	4.00211	0.0103327	0	0.0507297	0.173905	0	0	0.965012	1.2254	0.363053	0.021277	0.0034304	0.0256937	31.6546	0.00587523	0	0	0	0.257157	0.00423418	0	0		0	0	0.0020387	0
3	0.5	0.2	0.3					320	4.01535	4.01535	104.399	20.0767	1.56599	3.89618	0.00339768	0	0.0191291	0.174156	0	0	1.33525	1.49254	0.377887	0.0731855	0.0125556	0.0213195	29.145	0.00534161	0	0	0	0.00709015	0.00279743	0	0	0		0	0	0
3	0.45	0.3	0.25					320	4.01535	4.01535	104.399	20.0767	1.56599	3.91565	0.0210261	0	0.101697	0.17457	0	0	1.18014	0.882079	0.384155	0.0548678	0.00734375	0.0352385	31.13	0.00581868	0	0	0	0.158654	0.00688378	0	0	0		0	0.00198814	0
3	0.45	0.1	0.45					260	4.01535	4.01535	104.399	20.0767	1.56599	3.99219	0.00669614	0	0.0569224	0.177376	0	0	0.795364	0.793023	0.263612	0.00463938	0	0.00683485	33.5717	0.00680603	0	0	0	0.568281	0.00080596	0	0		0	0	0	0
3	0.45	0.225	0.325					300	4.01535	4.01535	104.399	20.0767	1.56599	3.88429	0.0214047	0	0.127622	0.180055	0	0	1.01467	0.761951	0.34637	0.0308481	0.00437819	0.0267452	31.5448	0.00628757	0	0	0	0.294833	0.00464662	0	0	0		0	0.00209848	0
3	0.45	0.05	0.5					275	4.01535	4.01535	104.399	20.0767	1.56599	3.97942	0.00375476	0	0.0185732	0.182533	0	0	1.14359	1.51421	0.335268	0.0073517	0	0.00686517	30.7414	0.00550722	0	0	0	0.196262	0	0	0		0	0	0	0
3	0.5	0.25	0.25					320	4.01535	4.01535	104.399	20.0767	1.56599	3.89487	0.0218439	0	0.132193	0.182552	0	0	1.21828	0.884721	0.368113	0.0674226	0.00915284	0.0265178	30.8173	0.00562093	0	0	0	0.125424	0.00465296	0	0	0		0	0.00181764	0
3	0.55	0.25	0.2					300	4.01535	4.01535	104.399	20.0767	1.56599	3.89463	0.0261283	0.00262245	0.204843	0.183311	0	0	0.970872	0.802613	0.310387	0.040708	0.00592515	0.0151064	31.8002	0.0063221	0	0	0	0.273477	0.00283668	0	0	0		0	0.00239744	0
3	0.35	0.2	0.45					275	4.01535	4.01535	104.399	20.0767	1.56599	3.98111	0.00729466	0	0.0430125	0.185528	0	0	0.914109	1.30301	0.348234	0.0151731	0	0.015645	31.399	0.00586028	0	0	0	0.275397	0.00243053	0	0		0	0	0.00171482	0
3	0.65	0.05	0.3					290	4.01535	4.01535	104.399	20.0767	1.56599	3.97876	0.00689381	0	0.0828281	0.186128	0	0	0.881559	1.61244	0.289101	0.0227941	0.00355318	0.00875163	30.5548	0.00553033	0	0	0	0.197704	0	0	0		0	0	0	0
3	0.55	0.05	0.4					260	4.01535	4.01535	104.399	20.0767	1.56599	3.98717	0.0092151	0	0.106111	0.194451	0	0	0.809849	0.88706	0.264685	0.00474681	0	0.00656897	33.1042	0.00648811	0	0	0	0.476436	0	0	0		0	0	0.0016001	0
3	0.55	0.05	0.4					250	4.01535	4.01535	104.399	20.0767	1.56599	3.99061	0.00696593	0	0.0981122	0.195833	0	0	0.734513	0.916212	0.23838	0.00323613	0	0.00611139	33.1538	0.00719759	0	0	0	0.517163	0.000806355	0	0		0	0	0	0
3	0.5	0.15	0.35					275	4.01535	4.01535	104.399	20.0767	1.56599	4.01381	0.0136865	0	0.139709	0.198942	0	0	0.868665	0.754291	0.282288	0.0128392	0	0.0119316	33.5012	0.00657067	0	0	0	0.4507	0.00168433	0	0		0	0	0.00202056	0
3	0.55	0.1	0.35					275	4.01535	4.01535	104.399	20.0767	1.56599	3.97364	0.0137094	0	0.156081	0.201489	0	0	0.845623	0.862338	0.276572	0.012979	0	0.00890252	32.7048	0.00607683	0	0	0	0.397191	0.00114654	0	0		0	0	0.00196517	0
3	0.65	0.1	0.25					300	4.01535	4.01535	104.399	20.0767	1.56599	3.9033	0.0184181	0	0.194567	0.202363	0	0	0.951403	1.14749	0.319537	0.0373813	0.00619476	0.0111262	30.7837	0.00592582	0	0	0	0.175023	0.00140658	0	0	0		0	0.00203832	0
3	0.5	0.2	0.3					300	4.01535	4.01535	104.399	20.0767	1.56599	3.89411	0.0188395	0	0.162205	0.203692	0	0	1.01086	0.682205	0.322172	0.030369	0.00423874	0.0224268	32.0165	0.00648445	0	0	0	0.300254	0.0037001	0	0	0		0	0.00213285	0
3	0.55	0.2	0.25					320	4.01535	4.01535	104.399	20.0767	1.56599	3.90546	0.0114856	0	0.101821	0.204224	0	0	1.32761	1.12503	0.366937	0.0741346	0.0111847	0.0202414	30.205	0.00547825	0	0	0	0.0481463	0.00273302	0	0	0		0	0.00163234	0
3	0.4	0.15	0.45					275	4.01535	4.01535	104.399	20.0767	1.56599	3.98654	0.00667629	0	0.0468375	0.204493	0	0	0.994371	1.21614	0.335842	0.0122184	0	0.0123046	31.5677	0.00581327	0	0	0	0.28545	0.00153501	0	0		0	0	0	0
3	0.5	0.2	0.3					300	4.01535	4.01535	104.399	20.0767	1.56599	3.88793	0.00353907	0	0.0151288	0.206594	0	0	1.101	1.804	0.358804	0.0453078	0.00773473	0.0146948	28.7296	0.00529727	0	0	0	0.0141075	0.00194275	0	0	0		0	0	0
3	0.5	0.25	0.25					300	4.01535	4.01535	104.399	20.0767	1.56599	3.87174	0.0176159	0	0.13586	0.207045	0	0	1.02743	1.00396	0.350753	0.0474148	0.00706415	0.0189638	30.9106	0.00566379	0	0	0	0.181001	0.00315548	0	0	0		0	0.00202764	0
3	0.45	0.1	0.45					275	4.01535	4.01535	104.399	20.0767	1.56599	3.97708	0.00506632	0	0.0294199	0.207933	0	0	1.07764	1.40876	0.341726	0.010765	0	0.00912028	30.8859	0.00561016	0	0	0	0.207421	0.000993404	0	0		0	0	0	0
3	0.6	0.15	0.25					300	4.01535	4.01535	104.399	20.0767	1.56599	3.87672	0.0133111	0	0.143589	0.208649	0	0	1.04939	1.30693	0.332327	0.0408782	0.00645149	0.00997377	30.1467	0.00552719	0	0	0	0.103807	0.00147026	0	0	0		0	0.00211645	0
3	0.65	0.1	0.25					300	4.01535	4.01535	104.399	20.0767	1.56599	3.8699	0.00790032	0	0.101602	0.209568	0	0	1.01804	1.61171	0.327526	0.0389048	0.0063276	0.00916278	29.3072	0.00538168	0	0	0	0.0580167	0.00107961	0	0	0		0	0.0019729	0
3	0.45	0.15	0.4					275	4.01535	4.01535	104.399	20.0767	1.56599	3.9784	0.00679617	0	0.0535537	0.216152	0	0	1.00424	1.09343	0.31421	0.00927325	0	0.0127588	31.7823	0.00593995	0	0	0	0.322825	0.00181902	0	0		0	0	0.00164288	0
3	0.4	0.25	0.35					300	4.01535	4.01535	104.399	20.0767	1.56599	3.87735	0.0104322	0	0.0669268	0.217798	0	0	1.08327	0.903949	0.378782	0.0266837	0.00369087	0.0325671	30.9994	0.00595886	0	0	0	0.209266	0.00591332	0	0	0		0	0.0020574	0
3	0.55	0.15	0.3					300	4.01535	4.01535	104.399	20.0767	1.56599	3.86724	0.0187874	0	0.195041	0.219637	0	0	0.959467	0.791143	0.317093	0.0355434	0.0052271	0.0157053	31.3603	0.00618155	0	0	0	0.236581	0.00219435	0	0	0		0	0.00226191	0
3	0.55	0.2	0.25					300	4.01535	4.01535	104.399	20.0767	1.56599	3.90365	0.0144635	0	0.152018	0.225221	0	0	1.08238	1.11127	0.330426	0.0425571	0.00630535	0.0132304	30.6132	0.00568867	0	0	0	0.142405	0.00198145	0	0	0		0	0.00260123	0
3	0.55	0.05	0.4					275	4.01535	4.01535	104.399	20.0767	1.56599	3.97707	0.00616345	0	0.0541949	0.225421	0	0	1.02066	1.51917	0.32659	0.0107551	0	0.00817568	30.745	0.0052871	0	0	0	0.161864	0.000833287	0	0		0	0	0	0
3	0.55	0.15	0.3					300	4.01535	4.01535	104.399	20.0767	1.56599	3.89439	0.00427484	0	0.036165	0.229753	0	0	1.09327	1.74961	0.336273	0.0413634	0.00677233	0.0109899	29.1654	0.00532741	0	0	0	0.0224581	0.00145751	0	0	0		0	0.00173086	0
3	0.4	0.2	0.4					300	4.01535	4.01535	104.399	20.0767	1.56599	3.94534	0.00482963	0	0.0299258	0.230821	0	0	1.11138	1.48859	0.366083	0.0483103	0.00805805	0.0164368	30.0836	0.00542825	0	0	0	0.0708962	0.00241881	0	0		0	0	0.00162737	0
3	0.5	0.05	0.45					275	4.01535	4.01535	104.399	20.0767	1.56599	3.97188	0.00814875	0	0.0986787	0.231113	0	0	0.941183	1.16033	0.292882	0.0131527	0	0.00763751	31.6273	0.00607849	0	0	0	0.283471	0.000880159	0	0		0	0	0.00163821	0
3	0.55	0.1	0.35					290	4.01535	4.01535	104.399	20.0767	1.56599	3.96191	0.00646984	0	0.0679793	0.234835	0	0	1.07588	1.53211	0.339181	0.0268656	0.00409125	0.0108385	30.2749	0.00542357	0	0	0	0.0869172	0.00112232	0	0		0	0	0.00164571	0
3	0.45	0.3	0.25					300	4.01535	4.01535	104.399	20.0767	1.56599	3.88987	0.00722821	0	0.0519134	0.23913	0	0	1.071	1.28781	0.387399	0.0406666	0.00600462	0.0280541	29.9774	0.00553518	0	0	0	0.0845816	0.00525556	0	0	0		0	0.00241436	0
3	0.5	0.15	0.35					290	4.01535	4.01535	104.399	20.0767	1.56599	3.95069	0.00752104	0	0.0682172	0.242984	0	0	1.12967	1.30553	0.354083	0.0282088	0.00428804	0.0138554	30.4687	0.00536207	0	0	0	0.120519	0.00158653	0	0		0	0	0.00166668	0
4	0.6	0	0.05	0.35		Te		200	4.01535	4.01535	104.399	20.0767	1.56599	4.14664	0	0	0	0	0	0	0	0	0	0	0	0	19.9729	0	0	0	0	1.61111	0	0	0		0	0	0	0
4	0.6	0.3	0.05	0.05		Nb		200	4.01535	4.01535	104.399	20.0767	1.56599	4.11705	0	0	0	0	0	0	0	0	0	0	0	0	19.808	0	0	0	0	1.59477	0	0	0		0	0	0	0
4	0.6	0.175	0.05	0.175		Nb		200	4.01535	4.01535	104.399	20.0767	1.56599	4.13035	0	0	0	0	0	0	0	0	0	0	0	0	19.771	0	0	0	0	1.60324	0	0	0		0	0	0	0
4	0.6	0.175	0.05	0.175		Nb		400	4.01535	4.01535	104.399	20.0767	1.56599	4.10465	0	0	0	0	0	0	1.70475	2.61993	0.00661378	0.031877	0.0502904	0.0190449	13.9633	0.00353344	0	0	0	0	0.00258975	0	0		0	0	0	0.00236262
4	0.6	0	0.05	0.35		Nb		400	4.01535	4.01535	104.399	20.0767	1.56599	4.05721	0	0	0	0	0	0	1.74918	2.54579	0.00646346	0.0466336	0.0361918	0.0112332	14.0001	0.0035223	0	0	0	0	0.00175374	0	0		0	0	0	0
4	0.6	0.3	0.05	0.05		Ta		200	4.01535	4.01535	104.399	20.0767	1.56599	4.14915	0	0	0	0	0	0	0	0	0	0	0	0	19.9972	0	0	0	0	1.61112	0	0	0		0	0	0	0
4	0.6	0.175	0.05	0.175		Ta		400	4.01535	4.01535	104.399	20.0767	1.56599	4.08729	0	0	0	0	0	0	1.42688	2.76371	0	0.01188	0.0424321	0	14.2269	0.00258437	0	0	0	0.123772	0	0	0		0	0	0	0
4	0.6	0.175	0.05	0.175		Ta		400	4.01535	4.01535	104.399	20.0767	1.56599	4.07485	0	0	0	0	0	0	1.94245	2.35124	0	0.0325709	0.0456906	0	14.1433	0.00353086	0	0	0	0.0635803	0	0	0		0	0	0	0
4	0.6	0.05	0.05	0.3		Ta		400	4.01535	4.01535	104.399	20.0767	1.56599	4.05533	0	0	0	0	0	0	0	4.56991	0	0	0.0264972	0	12.755	0	0	0	0	0	0	0	0		0	0	0	0
4	0.6	0	0.05	0.35		Ta		400	4.01535	4.01535	104.399	20.0767	1.56599	4.06889	0	0	0	0	0	0	0	4.60198	0	0	0.0224587	0	12.7041	0	0	0	0	0	0	0	0		0	0	0	0
4	0.6	0.3	0.05	0.05		Cr		200	4.01535	4.01535	104.399	20.0767	1.56599	4.11498	0	0	0	0	0	0	0	0	0	0	0	0	19.6954	0	0	0	0	1.59679	0	0	0		0	0	0	0
4	0.6	0.175	0.05	0.175		Cr		200	4.01535	4.01535	104.399	20.0767	1.56599	4.15723	0	0	0	0	0	0	0	0	0	0	0	0	19.9748	0	0	0	0	1.62374	0	0	0		0	0	0	0
4	0.6	0.05	0.05	0.3		Cr		200	4.01535	4.01535	104.399	20.0767	1.56599	4.11459	0.00336407	0	0	0	0	0	0	0	0	0	0	0	19.7008	0	0	0	0	1.60529	0	0	0		0	0	0	0
4	0.6	0	0.05	0.35		Cr		200	4.01535	4.01535	104.399	20.0767	1.56599	4.12849	0.00344611	0	0	0	0	0	0	0	0	0	0	0	19.8061	0	0	0	0	1.60599	0	0	0		0	0	0	0
4	0.6	0.3	0.05	0.05		Mo		200	4.01535	4.01535	104.399	20.0767	1.56599	4.16596	0	0	0	0	0	0	0	0	0	0	0	0	19.9642	0	0	0	0	1.62057	0	0	0		0	0	0	0
4	0.6	0.175	0.05	0.175		Mo		200	4.01535	4.01535	104.399	20.0767	1.56599	4.13484	0	0.00231985	0	0	0	0	0	0	0	0	0	0	19.9	0	0	0	0	1.60075	0	0	0		0	0	0	0
4	0.6	0.05	0.05	0.3		Mo		200	4.01535	4.01535	104.399	20.0767	1.56599	4.15678	0.0120159	0.0320994	0	0	0	0	0	0	0	0	0	0	19.8501	0	0	0	0	1.5554	0	0	0		0	0	0	0
4	0.6	0	0.05	0.35		Mo		200	4.01535	4.01535	104.399	20.0767	1.56599	4.12659	0.0147149	0.036878	0	0	0	0	0	0	0.00343301	0	0	0	19.7699	0	0	0	0	1.52193	0	0	0		0	0	0	0
4	0.6	0.3	0.05	0.05		Sn		200	4.01535	4.01535	104.399	20.0767	1.56599	4.12228	0	0	0	0	0	0	0	0	0	0	0	0	19.7831	0	0	0	0	1.60536	0	0	0		0	0	0	0
4	0.6	0.175	0.05	0.175		Sn		400	4.01535	4.01535	104.399	20.0767	1.56599	4.06316	0	0	0	0	0	0	0	4.42039	0	0.00269631	0.0542907	0	12.9313	0	0	0	0	0	0	0	0		0	0	0	0
4	0.6	0.3	0.05	0.05		Pb		200	4.01535	4.01535	104.399	20.0767	1.56599	4.1645	0	0	0	0	0	0	0	0	0	0	0	0	20.0141	0	0	0	0	1.62144	0	0	0		0	0	0	0
4	0.6	0.3	0.05	0.05		Sb		200	4.01535	4.01535	104.399	20.0767	1.56599	4.14514	0	0	0	0	0	0	0	0	0	0	0	0	19.9203	0	0	0	0	1.59645	0	0	0		0	0	0	0
4	0.6	0.175	0.05	0.175		Sb		400	4.01535	4.01535	104.399	20.0767	1.56599	4.06003	0	0	0	0	0	0	1.00649	3.48386	0	0.00256294	0.0465557	0.00940646	13.2695	0	0	0	0	0	0.00127139	0	0		0	0	0	0.00236069
4	0.6	0.05	0.05	0.3		Sb		400	4.01535	4.01535	104.399	20.0767	1.56599	4.06293	0	0	0	0	0	0	0	4.57383	0	0	0.0322059	0	12.8072	0	0	0	0	0	0	0	0		0	0	0	0
4	0.6	0	0.05	0.35		Sb		350	4.01535	4.01535	104.399	20.0767	1.56599	4.07742	0	0	0	0	0	0	0.530764	3.95822	0.0164156	0.0111335	0.0152849	0.00746658	13.1235	0.00328862	0	0	0	0	0.00119263	0	0		0	0	0	0
4	0.6	0	0.05	0.35		Sb		400	4.01535	4.01535	104.399	20.0767	1.56599	4.09024	0	0	0	0	0	0	0	4.6365	0	0	0.00684699	0	12.8791	0	0	0	0	0	0	0	0		0	0	0	0
4	0.6	0.3	0.05	0.05		Te		200	4.01535	4.01535	104.399	20.0767	1.56599	4.13158	0	0	0	0	0	0	0	0	0	0	0	0	19.8427	0	0	0.00234137	0	1.6008	0	0	0		0	0	0	0
4	0.6	0.175	0.05	0.175		Pb		200	4.01535	4.01535	104.399	20.0767	1.56599	4.1411	0	0	0.0024732	0	0	0	0	0	0	0	0	0	19.7962	0	0	0	0	1.6083	0	0	0		0	0	0	0
4	0.6	0.175	0.05	0.175		Ta		200	4.01535	4.01535	104.399	20.0767	1.56599	4.12819	0.00286758	0	0.00301861	0	0	0	0	0	0	0	0	0	19.818	0	0	0	0	1.60172	0	0	0		0	0	0	0
4	0.6	0	0.05	0.35		Pb		200	4.01535	4.01535	104.399	20.0767	1.56599	4.15085	0	0	0.00362915	0	0	0	0	0	0	0	0	0	19.843	0	0	0	0	1.60772	0	0	0		0	0	0	0
4	0.6	0.05	0.05	0.3		Nb		200	4.01535	4.01535	104.399	20.0767	1.56599	4.11792	0.00337467	0	0.00379629	0	0	0	0	0	0	0	0	0	19.7933	0	0	0	0	1.58891	0	0	0		0	0	0	0
4	0.6	0	0.05	0.35		Sn		200	4.01535	4.01535	104.399	20.0767	1.56599	4.1295	0.00848659	0.00494441	0.00389579	0	0	0	0	0	0.00417892	0	0	0	19.7613	0	0	0	0	1.57182	0	0	0		0	0	0	0
4	0.6	0.05	0.05	0.3		Te		200	4.01535	4.01535	104.399	20.0767	1.56599	4.14438	0	0	0.00402029	0	0	0	0	0	0	0	0	0	19.9091	0	0	0	0	1.61611	0	0	0		0	0	0	0
4	0.6	0.05	0.05	0.3		Sn		200	4.01535	4.01535	104.399	20.0767	1.56599	4.13425	0.00956484	0.00282298	0.00432541	0	0	0	0	0	0	0	0	0	19.7993	0	0	0	0	1.57881	0	0	0		0	0	0	0
4	0.6	0.05	0.05	0.3		Pb		200	4.01535	4.01535	104.399	20.0767	1.56599	4.13239	0	0	0.00446061	0	0	0	0	0	0	0	0	0	19.8534	0	0	0	0	1.60583	0	0	0		0	0	0	0
4	0.6	0.3	0.05	0.05		Ta		250	4.01535	4.01535	104.399	20.0767	1.56599	4.14617	0.00675443	0	0.00493703	0	0	0	0	0	0	0	0	0	19.8945	0	0.00493814	0	0	1.58239	0	0	0		0	0	0	0
4	0.6	0	0.05	0.35		Cr		250	4.01535	4.01535	104.399	20.0767	1.56599	4.16716	0.0145648	0	0.00498939	0	0	0	0	0	0.00380761	0	0	0	19.8649	0	0	0	0	1.58334	0	0	0		0	0	0	0
4	0.6	0.175	0.05	0.175		Sn		200	4.01535	4.01535	104.399	20.0767	1.56599	4.16778	0.00528892	0.00238204	0.00504138	0	0	0	0	0	0	0	0	0	20.0669	0	0	0	0	1.59608	0	0	0		0	0	0	0
4	0.6	0.3	0.05	0.05		Sn		250	4.01535	4.01535	104.399	20.0767	1.56599	4.12997	0.00687161	0	0.00514884	0	0	0	0	0	0	0	0	0	19.7457	0	0.00733748	0	0	1.57103	0	0	0		0	0	0	0
4	0.6	0	0.05	0.35		Nb		200	4.01535	4.01535	104.399	20.0767	1.56599	4.13761	0.00350849	0	0.005538	0	0	0	0	0	0	0	0	0	19.8159	0	0	0	0	1.59472	0	0	0		0	0	0	0
4	0.6	0.175	0.05	0.175		Cr		250	4.01535	4.01535	104.399	20.0767	1.56599	4.14203	0.0112373	0	0.00584938	0	0	0	0	0	0	0	0	0	19.8259	0	0	0	0	1.56753	0	0	0		0	0	0	0
4	0.6	0.05	0.05	0.3		Cr		250	4.01535	4.01535	104.399	20.0767	1.56599	4.1347	0.0162752	0	0.00589081	0	0	0	0	0	0.00361496	0	0	0	19.8507	0	0	0	0	1.55885	0	0	0		0	0	0	0
4	0.6	0.3	0.05	0.05		Mo		250	4.01535	4.01535	104.399	20.0767	1.56599	4.12953	0.0106307	0.00471827	0.00959042	0	0	0	0	0	0	0	0	0	19.8487	0	0.00804726	0	0	1.56297	0	0	0		0	0	0	0
4	0.6	0.175	0.05	0.175		Sb		200	4.01535	4.01535	104.399	20.0767	1.56599	4.13119	0.00664894	0.00241353	0.00991728	0	0	0	0	0	0	0	0	0	19.7492	0	0	0	0	1.58216	0	0	0		0	0	0	0
4	0.6	0.3	0.05	0.05		Pb		250	4.01535	4.01535	104.399	20.0767	1.56599	4.15305	0.00892479	0	0.0109911	0	0	0	0	0	0	0	0	0	19.871	0	0.00618902	0	0	1.57595	0	0	0		0	0	0	0
4	0.6	0.3	0.05	0.05		Cr		250	4.01535	4.01535	104.399	20.0767	1.56599	4.14449	0.0115608	0.00337136	0.0112236	0	0	0	0	0	0	0	0	0	19.8956	0	0.00692755	0	0	1.56688	0	0	0		0	0	0	0
4	0.6	0.3	0.05	0.05		Te		250	4.01535	4.01535	104.399	20.0767	1.56599	4.14613	0.0102973	0	0.0115279	0	0	0	0	0	0	0	0	0	19.8227	0	0	0	0	1.56719	0	0	0		0	0	0	0
4	0.6	0	0.05	0.35		Te		250	4.01535	4.01535	104.399	20.0767	1.56599	4.16338	0	0	0.0134072	0	0	0	0	0	0	0	0	0	20.0705	0	0	0	0	1.60102	0	0	0		0	0	0	0
4	0.6	0.3	0.05	0.05		Nb		250	4.01535	4.01535	104.399	20.0767	1.56599	4.14265	0.0107816	0.00388538	0.0135272	0	0	0	0	0	0	0	0	0	19.7911	0	0.00602851	0	0	1.56643	0	0	0		0	0	0	0
4	0.6	0.175	0.05	0.175		Nb		250	4.01535	4.01535	104.399	20.0767	1.56599	4.13755	0.0133397	0.00433443	0.0140024	0	0	0	0	0	0	0	0	0	19.8529	0	0.00510581	0	0	1.55009	0	0	0		0	0	0	0
4	0.6	0.3	0.05	0.05		Sb		250	4.01535	4.01535	104.399	20.0767	1.56599	4.14655	0.0194617	0.00605486	0.0168568	0	0	0	0	0	0.00478083	0	0	0	19.8036	0	0.00473623	0	0	1.54026	0	0	0		0	0	0	0
4	0.6	0.175	0.05	0.175		Mo		250	4.01535	4.01535	104.399	20.0767	1.56599	4.14606	0.029167	0.0165978	0.0174438	0	0	0	0	0	0.00616709	0	0	0	19.7736	0	0.00846507	0	0	1.51539	0	0	0		0	0	0	0.00136956
4	0.6	0.05	0.05	0.3		Ta		200	4.01535	4.01535	104.399	20.0767	1.56599	4.1252	0.00723882	0.00534846	0.0174755	0	0	0	0	0	0.00465995	0	0	0	19.7929	0	0	0	0	1.56015	0.000867378	0	0		0	0	0	0
4	0.6	0.175	0.05	0.175		Pb		250	4.01535	4.01535	104.399	20.0767	1.56599	4.14272	0.0135985	0	0.0194412	0	0	0	0	0	0	0	0	0	19.9156	0	0	0	0	1.55308	0	0	0		0	0	0	0
4	0.6	0.175	0.05	0.175		Ta		250	4.01535	4.01535	104.399	20.0767	1.56599	4.13739	0.0222637	0.00315429	0.0197615	0	0	0	0	0	0.00459279	0	0	0	19.6748	0	0	0	0	1.52234	0	0	0		0	0	0	0
4	0.6	0	0.05	0.35		Ta		200	4.01535	4.01535	104.399	20.0767	1.56599	4.12644	0.00738263	0.00553692	0.0201948	0	0	0	0	0	0.00614824	0	0	0	19.7204	0	0	0	0	1.55898	0	0	0		0	0	0	0
4	0.6	0.05	0.05	0.3		Nb		250	4.01535	4.01535	104.399	20.0767	1.56599	4.1443	0.0188671	0.0050706	0.0223587	0	0	0	0	0	0.00589581	0	0	0	19.7295	0	0.00375552	0	0	1.52302	0	0	0		0	0	0	0
4	0.6	0.05	0.05	0.3		Sb		200	4.01535	4.01535	104.399	20.0767	1.56599	4.1249	0.010412	0.00776024	0.0239125	0	0	0	0	0	0.00725293	0	0	0	19.7894	0	0	0	0	1.54663	0	0	0		0	0	0	0
4	0.6	0	0.05	0.35		Pb		250	4.01535	4.01535	104.399	20.0767	1.56599	4.15106	0.0169418	0	0.0265199	0	0	0	0	0	0.0128565	0	0	0	19.7108	0	0	0	0	1.53858	0	0	0		0	0	0	0
4	0.6	0.175	0.05	0.175		Te		250	4.01535	4.01535	104.399	20.0767	1.56599	4.13824	0.0143457	0.00392337	0.0288628	0	0	0	0	0	0	0	0	0	19.8751	0	0.00326122	0	0	1.53693	0	0	0		0	0	0	0
4	0.6	0.05	0.05	0.3		Pb		250	4.01535	4.01535	104.399	20.0767	1.56599	4.13598	0.0204117	0.00177247	0.0298685	0	0	0	0	0	0.0116135	0	0	0	19.75	0	0	0	0	1.5246	0	0	0		0	0	0	0
4	0.6	0.05	0.05	0.3		Te		250	4.01535	4.01535	104.399	20.0767	1.56599	4.11897	0.0109061	0	0.0299786	0	0	0	0	0	0	0	0	0	19.709	0	0	0	0	1.55035	0	0	0		0	0	0	0
4	0.6	0	0.05	0.35		Sb		200	4.01535	4.01535	104.399	20.0767	1.56599	4.13914	0.00896103	0.00549252	0.0307298	0	0	0	0	0	0.012707	0	0	0	19.8125	0	0	0	0	1.53539	0	0	0		0	0	0	0
4	0.6	0	0.05	0.35		Te		300	4.01535	4.01535	104.399	20.0767	1.56599	4.05705	0.00936834	0	0.0590019	0	0	0	0	0	0	0	0	0	19.4214	0	0.00621154	0	0	1.48076	0	0	0		0	0	0	0
4	0.6	0.3	0.05	0.05		Te		300	4.01535	4.01535	104.399	20.0767	1.56599	4.12897	0.0321096	0.00147523	0.0243497	0.00206701	0	0	0.0726103	0	0.00717832	0	0	0	19.5873	0	0	0	0	1.48801	0	0	0		0	0	0	0.0014094
4	0.6	0.3	0.05	0.05		Te		400	4.01535	4.01535	104.399	20.0767	1.56599	4.07148	0	0	0	0.00223564	0	0	2.08356	1.91247	0.0568631	0.083954	0.0391248	0.0232531	14.4047	0.00506252	0	0	0	0	0.00439216	0	0		0	0	0	0.00283448
4	0.6	0	0.05	0.35		Nb		250	4.01535	4.01535	104.399	20.0767	1.56599	4.12429	0.0214431	0.00558049	0.0320913	0.00243388	0	0	0	0	0.00943021	0	0	0	19.5352	0	0.00317365	0	0	1.49517	0	0	0		0	0	0	0
4	0.6	0.3	0.05	0.05		Nb		400	4.01535	4.01535	104.399	20.0767	1.56599	4.09144	0	0	0	0.00283522	0	0	2.19353	1.78532	0.0597515	0.0770774	0.0414552	0.0290537	14.6151	0.00505354	0	0	0	0	0.00417382	0	0		0	0	0	0
4	0.6	0.175	0.05	0.175		Te		400	4.01535	4.01535	104.399	20.0767	1.56599	4.09574	0	0	0	0.00288736	0	0	1.32249	2.86582	0.0122469	0.0338281	0.0181521	0.0200609	14.0329	0.00435832	0	0	0	0.0471768	0.00219749	0	0		0	0	0	0.00271254
4	0.6	0	0.05	0.35		Cr		300	4.01535	4.01535	104.399	20.0767	1.56599	4.12556	0.0376459	0.00215481	0.0242752	0.003479	0	0	0.138889	0.151955	0.0263273	0.00419234	0	0	19.3776	0	0	0	0	1.40434	0	0	0.00521514		0	0	0	0
4	0.6	0.175	0.05	0.175		Sn		250	4.01535	4.01535	104.399	20.0767	1.56599	4.16951	0.0306179	0.0057894	0.0307388	0.00393726	0	0	0.0711146	0	0.0131945	0	0	0	19.8521	0	0	0	0	1.49404	0	0	0		0	0	0	0
4	0.6	0.175	0.05	0.175		Sb		250	4.01535	4.01535	104.399	20.0767	1.56599	4.12771	0.0408114	0.00890152	0.0576241	0.00424552	0	0	0.0907758	0.0619633	0.0229568	0	0	0	19.4365	0	0.002214	0	0	1.41079	0	0	0		0	0	0	0
4	0.6	0	0.05	0.35		Sn		400	4.01535	4.01535	104.399	20.0767	1.56599	4.05699	0	0	0.0157383	0.00469002	0	0	0.423974	3.64293	0.00687542	0.00900624	0.0272233	0	13.69	0.0024861	0	0	0	0.129505	0	0	0		0	0	0	0
4	0.6	0	0.05	0.35		Ta		350	4.01535	4.01535	104.399	20.0767	1.56599	4.07482	0	0	0	0.00508761	0	0	1.39582	2.87726	0.0569995	0.0515565	0.0187	0.00194652	13.8598	0.00487974	0	0	0	0	0	0	0		0	0	0	0
4	0.6	0.05	0.05	0.3		Te		300	4.01535	4.01535	104.399	20.0767	1.56599	4.10594	0.0439718	0.00778086	0.124063	0.00520243	0	0	0.0843065	0	0.0115813	0	0	0	19.3637	0	0.00584571	0	0	1.38181	0	0	0		0	0	0	0
4	0.6	0.05	0.05	0.3		Sn		400	4.01535	4.01535	104.399	20.0767	1.56599	4.05804	0	0	0.0135178	0.00530849	0	0	0.311524	3.80357	0.00766316	0.00691271	0.0401043	0	13.4994	0.002064	0	0	0	0.11953	0	0	0		0	0	0	0
4	0.6	0	0.05	0.35		Mo		400	4.01535	4.01535	104.399	20.0767	1.56599	4.05945	0.00808897	0	0	0.00548247	0	0	1.72417	1.37947	0.066592	0.0268297	0.017274	0	15.6854	0.00553411	0	0	0	0.404737	0	0	0		0	0	0	0
4	0.6	0	0.05	0.35		Mo		250	4.01535	4.01535	104.399	20.0767	1.56599	4.14636	0.0555914	0.0774265	0.0124381	0.00634206	0	0	0.0981566	0.0954818	0.0459198	0	0	0.0027849	19.5509	0	0	0	0	1.33624	0	0	0.00477843		0	0	0.00162144	0
4	0.6	0.3	0.05	0.05		Pb		300	4.01535	4.01535	104.399	20.0767	1.56599	4.13185	0.0376066	0.0057028	0.0392562	0.00640204	0	0	0.0806101	0.0585759	0.0122879	0.00159606	0	0	19.6054	0	0.00371029	0	0	1.4584	0	0	0		0	0	0	0
4	0.6	0.05	0.05	0.3		Sn		250	4.01535	4.01535	104.399	20.0767	1.56599	4.14659	0.0265523	0.00417671	0.0284746	0.00650877	0	0	0.0973391	0.092735	0.0277751	0	0	0	19.5261	0	0	0	0	1.44665	0	0	0		0	0	0	0
4	0.6	0.05	0.05	0.3		Mo		250	4.01535	4.01535	104.399	20.0767	1.56599	4.15937	0.0628365	0.0725211	0.0182373	0.00658981	0	0	0.0859148	0.0867559	0.0371652	0.00162838	0	0.00220219	19.5053	0	0	0	0	1.35597	0	0	0.0061573		0	0	0	0
4	0.6	0	0.05	0.35		Te		350	4.01535	4.01535	104.399	20.0767	1.56599	4.08132	0.0377021	0.0109926	0.241557	0.00680294	0	0	0.0856265	0.129631	0.00650263	0.00210106	0	0	19.0297	0	0.00904525	0	0	1.24667	0	0	0		0	0	0	0
4	0.6	0.3	0.05	0.05		Nb		300	4.01535	4.01535	104.399	20.0767	1.56599	4.11391	0.0506542	0.0073054	0.0255734	0.0071746	0	0	0.110714	0.0942045	0.0117112	0	0	0.00156825	19.4874	0.0192647	0.00609865	0	0	1.39492	0.000798079	0	0		0	0	0	0
4	0.6	0.05	0.05	0.3		Cr		300	4.01535	4.01535	104.399	20.0767	1.56599	4.12581	0.0480345	0.00507402	0.0334512	0.0072148	0	0	0.150265	0.147543	0.0323979	0.00644563	0	0	19.287	0	0	0	0	1.36224	0	0	0.00524595		0	0	0	0
4	0.6	0.3	0.05	0.05		Pb		300	4.01535	4.01535	104.399	20.0767	1.56599	4.11235	0.0479406	0.0115628	0.058057	0.00732751	0	0	0.0816928	0	0.0109087	0.00358532	0	0	19.3543	0	0.0103649	0	0	1.40656	0	0	0		0	0	0	0
4	0.6	0.05	0.05	0.3		Ta		350	4.01535	4.01535	104.399	20.0767	1.56599	4.08626	0.00333346	0	0	0.00733033	0	0	1.33282	2.85774	0.0658428	0.0740464	0.0273509	0.00434218	13.9987	0.00491092	0	0	0	0.00101097	0.000918709	0	0		0	0	0	0
4	0.6	0	0.05	0.35		Sn		250	4.01535	4.01535	104.399	20.0767	1.56599	4.13378	0.0186341	0.00385719	0.0237267	0.00775107	0	0	0.106182	0.116519	0.0351749	0	0	0	19.5217	0	0	0	0	1.44098	0	0	0		0	0	0	0
4	0.6	0.175	0.05	0.175		Pb		300	4.01535	4.01535	104.399	20.0767	1.56599	4.10335	0.0523047	0.00902416	0.0841097	0.00785117	0	0	0.119295	0.0599363	0.0199805	0.00258315	0	0	19.3699	0	0.00431054	0	0	1.37103	0	0	0		0	0	0	0
4	0.6	0.3	0.05	0.05		Nb		320	4.01535	4.01535	104.399	20.0767	1.56599	4.13983	0.0458066	0.00769027	0.0362221	0.00794097	0	0	0.122967	0.111631	0.012235	0.00240319	0	0	19.5133	0	0.00742205	0	0	1.40167	0	0	0		0	0	0	0
4	0.6	0.3	0.05	0.05		Ta		300	4.01535	4.01535	104.399	20.0767	1.56599	4.16589	0.049164	0.0106819	0.0484	0.0083143	0	0	0.108766	0.0673587	0.0147551	0.00293355	0	0	19.6147	0	0.00541486	0	0	1.42626	0.000791308	0	0		0	0	0	0.00230038
4	0.6	0.175	0.05	0.175		Cr		300	4.01535	4.01535	104.399	20.0767	1.56599	4.10915	0.0648305	0.00909917	0.0405366	0.00875495	0	0	0.135468	0.115737	0.0188954	0.00770563	0	0	19.3366	0	0	0	0	1.36049	0.00129009	0	0.0041835		0	0	0	0
4	0.6	0.05	0.05	0.3		Sb		250	4.01535	4.01535	104.399	20.0767	1.56599	4.15547	0.0459795	0.00965794	0.100669	0.00934267	0	0	0.128695	0.0861464	0.0421624	0.0016196	0	0	19.5691	0	0.00243596	0	0	1.34712	0	0	0		0	0	0	0
4	0.6	0.05	0.05	0.3		Nb		400	4.01535	4.01535	104.399	20.0767	1.56599	4.06263	0.00606895	0	0	0.0095788	0	0	2.26231	1.70439	0.0516225	0.128702	0.046062	0.0120029	14.5438	0.00472113	0	0	0	0	0.00247705	0	0		0	0	0	0.00106437
4	0.6	0.3	0.05	0.05		Te		320	4.01535	4.01535	104.399	20.0767	1.56599	4.10511	0.053473	0.00766223	0.0513333	0.0100532	0	0	0.130867	0.104345	0.0161756	0.0031157	0	0	19.3652	0	0.00416505	0	0	1.37954	0.000859426	0	0		0	0	0	0.00201145
4	0.6	0	0.05	0.35		Cr		400	4.01535	4.01535	104.399	20.0767	1.56599	4.07582	0	0	0.00624755	0.0102832	0	0	0.957112	2.80362	0	0.0481272	0.00910926	0	14.4022	0.00578393	0	0	0	0.243866	0	0	0		0	0	0	0
4	0.6	0.175	0.05	0.175		Te		300	4.01535	4.01535	104.399	20.0767	1.56599	4.12496	0.0668627	0.0125942	0.111827	0.0104114	0	0	0.120879	0.0643858	0.0171338	0.00465545	0	0	19.4141	0	0.0112774	0	0	1.32218	0	0	0		0	0	0	0.00108914
4	0.6	0.3	0.05	0.05		Te		300	4.01535	4.01535	104.399	20.0767	1.56599	4.05282	0.0633614	0.0157372	0.0671258	0.0111481	0	0	0.118647	0.076049	0.0128299	0.00480201	0	0	19.0064	0	0.0115532	0	0	1.33919	0	0	0		0	0	0	0
4	0.6	0.3	0.05	0.05		Ta		300	4.01535	4.01535	104.399	20.0767	1.56599	4.16128	0.0505004	0.0112018	0.0429048	0.011278	0	0	0.100875	0.0770159	0.0126742	0.00472616	0	0	19.7369	0	0.0106808	0	0	1.41569	0	0	0		0	0	0	0
4	0.6	0.3	0.05	0.05		Sb		400	4.01535	4.01535	104.399	20.0767	1.56599	4.06967	0.00298935	0	0	0.011778	0	0	2.58342	1.38519	0.0465131	0.0778324	0.0364701	0.0279539	14.7252	0.00454046	0	0	0	0.0020628	0.00363467	0	0		0	0	0	0
4	0.6	0.3	0.05	0.05		Nb		300	4.01535	4.01535	104.399	20.0767	1.56599	4.13606	0.0641154	0.0167156	0.0762253	0.0120002	0	0	0.135807	0.0988627	0.0161656	0.00471842	0	0	19.3775	0	0.0160094	0	0	1.32338	0.000855016	0	0		0	0	0	0
4	0.6	0.05	0.05	0.3		Ta		250	4.01535	4.01535	104.399	20.0767	1.56599	4.13149	0.0365037	0.0123676	0.0852178	0.0122367	0	0	0.162622	0.104007	0.0404692	0.00250541	0	0.0015187	19.4016	0	0	0	0	1.34247	0	0	0.00385754		0	0	0	0
4	0.6	0.3	0.05	0.05		Cr		300	4.01535	4.01535	104.399	20.0767	1.56599	4.10815	0.0758893	0.0151941	0.0899537	0.0125754	0	0	0.145924	0.080437	0.0213264	0.00554149	0	0	19.1707	0	0.007501	0	0	1.30711	0.000821444	0	0		0	0	0	0
4	0.6	0.3	0.05	0.05		Pb		400	4.01535	4.01535	104.399	20.0767	1.56599	4.07447	0	0	0.00349299	0.0127483	0	0	2.09555	1.62545	0.128448	0.132449	0.043491	0.0213427	14.8453	0.00540939	0	0	0	0	0.00410356	0	0		0	0	0	0.00195119
4	0.6	0.175	0.05	0.175		Cr		400	4.01535	4.01535	104.399	20.0767	1.56599	4.05241	0.0129016	0	0.0123535	0.0131094	0	0	2.11406	1.85618	0.0165627	0.161571	0.0513161	0	14.5273	0.00534415	0	0	0	0.00726231	0	0	0		0	0	0	0
4	0.6	0.05	0.05	0.3		Te		300	4.01535	4.01535	104.399	20.0767	1.56599	4.12955	0.0275147	0	0.178312	0.0135257	0	0	0.0936131	0	0.0140633	0	0	0	19.4876	0	0.00273071	0	0	1.36715	0	0	0		0	0	0	0.00131395
4	0.6	0.05	0.05	0.3		Pb		300	4.01535	4.01535	104.399	20.0767	1.56599	4.09124	0.0599562	0.00940856	0.11646	0.013579	0	0	0.222859	0.111926	0.0461024	0.0022795	0	0	18.9626	0	0	0	0	1.26175	0	0	0		0	0	0	0
4	0.6	0	0.05	0.35		Cr		350	4.01535	4.01535	104.399	20.0767	1.56599	4.12735	0.0325456	0	0.055265	0.0141453	0	0	0.60821	0.762536	0.050695	0.0218108	0.00411383	0	17.868	0	0	0	0	0.950184	0	0	0.00372979		0	0	0	0
4	0.6	0.3	0.05	0.05		Mo		300	4.01535	4.01535	104.399	20.0767	1.56599	4.12987	0.08624	0.0213665	0.0734432	0.0144641	0	0	0.132136	0.0871609	0.0237627	0.00752591	0	0	19.3386	0	0.0203774	0	0	1.28893	0	0	0		0	0	0	0
4	0.6	0.175	0.05	0.175		Nb		300	4.01535	4.01535	104.399	20.0767	1.56599	4.11724	0.0709523	0.010839	0.0715397	0.0145434	0	0	0.18912	0.146472	0.0330689	0.00326158	0	0.00388693	19.1503	0.015931	0.0046976	0	0	1.26207	0.00145441	0	0.00279637		0	0	0	0
4	0.6	0.3	0.05	0.05		Cr		300	4.01535	4.01535	104.399	20.0767	1.56599	4.11517	0.081052	0.0158599	0.0653188	0.0151869	0	0	0.132652	0.0737649	0.0174012	0.00885924	0	0	19.2619	0	0.0213439	0	0	1.31402	0	0	0		0	0	0	0
4	0.6	0	0.05	0.35		Ta		250	4.01535	4.01535	104.399	20.0767	1.56599	4.10811	0.0267208	0.0103995	0.102703	0.0153009	0	0	0.200241	0.099156	0.0508809	0.00218956	0	0.00156468	19.12	0	0	0	0	1.30974	0	0	0.00289944		0	0	0	0
4	0.6	0.3	0.05	0.05		Ta		400	4.01535	4.01535	104.399	20.0767	1.56599	4.12517	0.00341412	0	0.00690803	0.01536	0	0	1.44721	0.764147	0.0266327	0.0591844	0.0195377	0.0127645	17.1793	0	0	0	0	0.706275	0.00159574	0	0		0	0	0	0
4	0.6	0	0.05	0.35		Pb		300	4.01535	4.01535	104.399	20.0767	1.56599	4.10678	0.0465733	0.00347246	0.10437	0.0153981	0	0	0.232418	0.0958668	0.0527808	0	0	0	19.1869	0	0	0	0	1.28569	0	0	0		0	0	0	0
4	0.6	0.175	0.05	0.175		Nb		300	4.01535	4.01535	104.399	20.0767	1.56599	4.1302	0.0713423	0.0176758	0.0771624	0.0155236	0	0	0.163532	0.134388	0.0237813	0.00603267	0	0.00145724	19.166	0	0.0154295	0	0	1.27835	0.00110354	0	0		0	0	0	0.00137895
4	0.6	0	0.05	0.35		Sn		350	4.01535	4.01535	104.399	20.0767	1.56599	4.05286	0.0064647	0	0.0219508	0.0155298	0	0	1.13233	1.98764	0.12786	0.0757327	0.0202126	0.0014641	15.1683	0.00646187	0	0	0	0.300739	0	0	0		0	0	0	0
4	0.6	0.3	0.05	0.05		Sn		300	4.01535	4.01535	104.399	20.0767	1.56599	4.12715	0.0773506	0.0164616	0.0631193	0.0162789	0	0	0.151809	0.121343	0.0186976	0.00790182	0	0	19.3393	0	0.0222086	0	0	1.2857	0.000925916	0	0		0	0	0	0
4	0.6	0.3	0.05	0.05		Pb		320	4.01535	4.01535	104.399	20.0767	1.56599	4.09811	0.0714019	0.0103823	0.0845866	0.0177537	0	0	0.185629	0.132522	0.0321732	0.00688177	0	0.00238941	19.0975	0	0.00547571	0	0	1.27651	0.00115017	0	0		0	0	0	0.00161863
4	0.6	0.175	0.05	0.175		Te		300	4.01535	4.01535	104.399	20.0767	1.56599	4.13216	0.0670633	0.00792895	0.148992	0.0185254	0	0	0.153234	0.0888476	0.0294674	0.00262315	0	0.00242031	19.3803	0	0.00420677	0	0	1.27111	0.000847585	0	0		0	0	0	0.00117055
4	0.6	0.05	0.05	0.3		Nb		300	4.01535	4.01535	104.399	20.0767	1.56599	4.15781	0.072202	0.0142431	0.0818575	0.0188309	0	0	0.208712	0.166825	0.0362189	0.00836347	0	0.00176012	19.3179	0	0.00957074	0	0	1.25244	0.00123616	0	0.00345304		0	0	0	0.00149734
4	0.6	0.3	0.05	0.05		Ta		400	4.01535	4.01535	104.399	20.0767	1.56599	4.07515	0.0137491	0	0.0276812	0.019424	0	0	1.37561	0.642343	0.0555201	0.0679361	0.0146092	0	17.068	0	0	0	0	0.717373	0	0	0		0	0	0	0
4	0.6	0.05	0.05	0.3		Cr		400	4.01535	4.01535	104.399	20.0767	1.56599	4.05141	0	0	0.0118476	0.0195427	0	0	1.37615	2.44305	0	0.0897969	0.018858	0	14.5293	0.00563668	0	0	0	0.161181	0	0	0		0	0	0	0
4	0.6	0.3	0.05	0.05		Sb		300	4.01535	4.01535	104.399	20.0767	1.56599	4.10179	0.0931926	0.0231005	0.114439	0.0197825	0	0	0.252762	0.180327	0.0441371	0.0073732	0	0.00354705	18.7784	0	0.00844201	0	0	1.12647	0.00152949	0	0		0	0	0	0
4	0.6	0.3	0.05	0.05		Ta		320	4.01535	4.01535	104.399	20.0767	1.56599	4.13485	0.0762936	0.0164558	0.0892918	0.020876	0	0	0.218304	0.125699	0.0388387	0.00873823	0	0.00295309	19.2538	0	0.00627082	0	0	1.24869	0.00119627	0	0		0	0	0	0.00390018
4	0.6	0.3	0.05	0.05		Nb		340	4.01535	4.01535	104.399	20.0767	1.56599	4.12402	0.076611	0.0121363	0.0732482	0.0211497	0	0	0.249808	0.239901	0.0336276	0.0074523	0	0.00319815	18.9094	0	0.00959137	0	0	1.21256	0.00151549	0	0		0	0	0	0
4	0.6	0	0.05	0.35		Sb		250	4.01535	4.01535	104.399	20.0767	1.56599	4.11514	0.0280345	0.00882341	0.129213	0.021159	0	0	0.17345	0.138663	0.0684415	0.00155512	0	0	19.1436	0	0	0	0	1.25761	0	0	0		0	0	0	0
4	0.6	0.05	0.05	0.3		Sn		350	4.01535	4.01535	104.399	20.0767	1.56599	4.09064	0.00730385	0	0.0314623	0.0224466	0	0	1.05705	1.71802	0.169512	0.0986762	0.0241891	0.00214617	15.8208	0.00665988	0	0	0	0.364213	0.00170059	0	0		0	0	0	0
4	0.6	0	0.05	0.35		Nb		300	4.01535	4.01535	104.399	20.0767	1.56599	4.1294	0.0689222	0.0128253	0.115708	0.0228768	0	0	0.26545	0.184331	0.0485951	0.00971651	0	0.00253994	19.009	0	0.00712082	0	0	1.18908	0.00114148	0	0.00468489		0	0	0	0
4	0.6	0.175	0.05	0.175		Mo		300	4.01535	4.01535	104.399	20.0767	1.56599	4.10244	0.123444	0.0370507	0.0851192	0.0237783	0	0	0.20796	0.126731	0.0893023	0.0125276	0	0.00267413	18.8694	0	0.0113011	0	0	1.12581	0.000839774	0	0.00326269		0	0	0.0016406	0
4	0.6	0.175	0.05	0.175		Nb		380	4.01535	4.01535	104.399	20.0767	1.56599	4.10046	0.00511041	0	0.00844543	0.0248398	0	0	1.9971	1.45649	0.200947	0.149552	0.0423069	0.027198	15.1402	0.00571074	0	0	0	0.00156321	0.00449845	0	0		0	0	0	0.00457012
4	0.6	0.175	0.05	0.175		Ta		300	4.01535	4.01535	104.399	20.0767	1.56599	4.15877	0.0765401	0.0137915	0.123325	0.0248883	0	0.00333808	0.276041	0.17237	0.0580707	0.00738969	0	0.00443148	19.071	0	0.00410674	0	0	1.15484	0.0017149	0	0.00499417		0	0	0	0.00113166
4	0.6	0.175	0.05	0.175		Nb		400	4.01535	4.01535	104.399	20.0767	1.56599	4.09858	0.00870139	0	0.0151725	0.0264401	0	0	2.43004	1.21708	0.100422	0.149752	0.0410834	0.0222001	15.1619	0.00500552	0	0	0	0.00175115	0.00352578	0	0		0	0	0	0.00218792
4	0.6	0	0.05	0.35		Te		400	4.01535	4.01535	104.399	20.0767	1.56599	4.05689	0.0662761	0.00950001	0.915019	0.0275689	0.00194558	0	0.334271	0.453013	0.00672554	0.012477	0	0.00185785	17.6185	0.00685724	0.00353057	0	0	0.425397	0	0	0		0	0	0	0
4	0.6	0.05	0.05	0.3		Mo		400	4.01535	4.01535	104.399	20.0767	1.56599	4.04859	0.0100669	0	0	0.0280224	0	0	2.27009	1.50776	0.149377	0.0524705	0.0270909	0.00241268	14.6773	0.00462738	0	0	0	0.048872	0	0	0		0	0	0	0
4	0.6	0.3	0.05	0.05		Sn		400	4.01535	4.01535	104.399	20.0767	1.56599	4.05076	0.0275203	0	0.0659429	0.0282775	0	0	2.23424	1.2763	0.124898	0.138449	0.0262738	0	15.0213	0.0047459	0	0	0	0.00851039	0	0	0		0	0	0	0
4	0.6	0.05	0.05	0.3		Te		350	4.01535	4.01535	104.399	20.0767	1.56599	4.09364	0.0930603	0.0136032	0.338825	0.0291626	0	0	0.251063	0.127559	0.034723	0.0101107	0	0.0015392	18.8676	0	0.0118922	0	0	1.01268	0	0	0		0	0	0	0.00132081
4	0.6	0.175	0.05	0.175		Nb		320	4.01535	4.01535	104.399	20.0767	1.56599	4.13006	0.107904	0.0153913	0.120514	0.0308109	0	0	0.357242	0.254547	0.0738715	0.0118507	0	0.00695984	18.6095	0	0.00633451	0	0	1.04864	0.0026133	0	0.0034252		0	0	0	0.00171058
4	0.6	0.175	0.05	0.175		Sn		300	4.01535	4.01535	104.399	20.0767	1.56599	4.09307	0.0852016	0.0118765	0.115567	0.0308301	0	0.00206595	0.353552	0.260003	0.084853	0.0128176	0	0.0056629	18.532	0	0	0	0	1.06694	0.00209854	0	0.00299706		0	0	0	0
4	0.6	0	0.05	0.35		Sn		300	4.01535	4.01535	104.399	20.0767	1.56599	4.10825	0.0272233	0.00194125	0.0711535	0.0309829	0	0	0.461075	0.562117	0.120481	0.0124194	0	0.00810954	18.1172	0	0	0	0	0.991421	0.00151471	0	0		0	0	0	0
4	0.6	0.3	0.05	0.05		Cr		320	4.01535	4.01535	104.399	20.0767	1.56599	4.1048	0.128206	0.0242037	0.14857	0.0322272	0	0.00203124	0.296222	0.15326	0.0576553	0.0165133	0	0.00349213	18.8695	0	0.00949236	0	0	1.06042	0.00163556	0	0		0	0	0	0
4	0.6	0.175	0.05	0.175		Ta		300	4.01535	4.01535	104.399	20.0767	1.56599	4.12928	0.0964415	0.0185084	0.0999149	0.0326072	0	0.00291281	0.298158	0.200751	0.0702047	0.014947	0	0.00339824	18.8601	0	0.00454756	0	0	1.10638	0.00186989	0	0.00451628		0	0	0	0
4	0.6	0	0.05	0.35		Mo		300	4.01535	4.01535	104.399	20.0767	1.56599	4.10783	0.0655984	0.0669491	0.0540479	0.0328202	0	0	0.375926	0.203656	0.216469	0.0104305	0	0.0120816	18.4946	0	0	0	0	0.971396	0.00126215	0	0		0	0	0.00262811	0
4	0.6	0.05	0.05	0.3		Cr		350	4.01535	4.01535	104.399	20.0767	1.56599	4.07891	0.0431597	0.00334554	0.0776298	0.0332565	0	0	0.676409	0.638724	0.110652	0.0431336	0.00792105	0.0024462	17.5842	0	0	0	0	0.832062	0.000991474	0	0.0046569		0	0	0	0
4	0.6	0.05	0.05	0.3		Mo		300	4.01535	4.01535	104.399	20.0767	1.56599	4.12572	0.110366	0.0809831	0.0737474	0.0337257	0	0	0.382952	0.215525	0.21735	0.0149957	0	0.0104132	18.5932	0	0	0	0	0.902564	0.00126337	0	0.00522686		0	0	0.00315538	0
4	0.6	0	0.05	0.35		Pb		400	4.01535	4.01535	104.399	20.0767	1.56599	4.07114	0	0	0.0110315	0.0338688	0	0	1.73495	2.12947	0.01719	0.0226741	0.00390154	0.00574439	14.5426	0.00529594	0	0	0	0.141205	0	0	0		0	0	0	0
4	0.6	0.05	0.05	0.3		Sn		300	4.01535	4.01535	104.399	20.0767	1.56599	4.08164	0.0381435	0.00290967	0.0957217	0.0339446	0	0.00169349	0.405939	0.410035	0.107495	0.0137876	0	0.00778129	18.304	0	0	0	0	1.01499	0.0017637	0	0		0	0	0	0
4	0.6	0.05	0.05	0.3		Te		320	4.01535	4.01535	104.399	20.0767	1.56599	4.09583	0.0384543	0.00234301	0.280878	0.0342202	0	0	0.169559	0.0821457	0.0306016	0.00157396	0	0	19.0634	0	0.00236728	0	0	1.17591	0	0	0		0	0	0	0.00185138
4	0.6	0.175	0.05	0.175		Ta		380	4.01535	4.01535	104.399	20.0767	1.56599	4.09208	0.00811416	0	0.00964911	0.0377569	0	0	2.20656	1.3795	0.119794	0.124475	0.0335207	0.00547208	15.2098	0.00568844	0	0	0	0.0678838	0.00206153	0	0		0	0	0	0
4	0.6	0.3	0.05	0.05		Te		340	4.01535	4.01535	104.399	20.0767	1.56599	4.10637	0.118675	0.0148313	0.139102	0.0387958	0	0	0.386201	0.284448	0.0702165	0.0166764	0	0.00544928	18.5432	0	0.00406898	0	0	1.01112	0.00233464	0	0.00265701		0	0	0	0.00280494
4	0.6	0.175	0.05	0.175		Sb		300	4.01535	4.01535	104.399	20.0767	1.56599	4.09703	0.122728	0.0219004	0.20798	0.0390234	0	0.00216293	0.428941	0.233775	0.112719	0.0161087	0	0.00665344	18.4331	0	0.00449419	0	0	0.881241	0.00185878	0	0		0	0	0.00200312	0.00138003
4	0.6	0.3	0.05	0.05		Cr		400	4.01535	4.01535	104.399	20.0767	1.56599	4.06991	0.00348056	0	0.00936268	0.0401731	0	0	2.40253	1.27398	0.0843589	0.134573	0.0386324	0.0219904	15.0938	0.00518143	0	0	0	0	0.00319685	0	0		0	0	0	0
4	0.6	0.3	0.05	0.05		Nb		400	4.01535	4.01535	104.399	20.0767	1.56599	4.08816	0.0133264	0	0.0362899	0.0410009	0	0	2.30282	1.09545	0.135528	0.151161	0.0348728	0.024714	15.1535	0.00507475	0	0	0	0.00301208	0.00376115	0	0		0	0	0	0
4	0.6	0.175	0.05	0.175		Pb		350	4.01535	4.01535	104.399	20.0767	1.56599	4.07665	0.121249	0.0185035	0.242657	0.0418299	0	0.00183971	0.434917	0.193931	0.0757011	0.0226196	0	0.00480316	18.3086	0	0.00601192	0	0	0.895351	0.00121459	0	0		0	0	0	0.00127071
4	0.6	0.3	0.05	0.05		Ta		340	4.01535	4.01535	104.399	20.0767	1.56599	4.11262	0.0882581	0.0178153	0.140599	0.0433211	0	0.00277366	0.404439	0.200599	0.0935215	0.0232824	0.00319046	0.00636156	18.5565	0	0.00385862	0	0	1.00677	0.00220314	0	0		0	0	0	0.00459026
4	0.6	0.3	0.05	0.05		Pb		340	4.01535	4.01535	104.399	20.0767	1.56599	4.09253	0.122339	0.0169712	0.161656	0.0472604	0	0	0.436722	0.271932	0.10006	0.0265944	0.00466419	0.0070309	18.4118	0	0.00574988	0	0	0.918878	0.00247431	0	0		0	0	0	0.00189757
4	0.6	0.3	0.05	0.05		Cr		400	4.01535	4.01535	104.399	20.0767	1.56599	4.0626	0.082562	0.0113906	0.156697	0.0473257	0	0	1.82936	0.885163	0.201077	0.156007	0.027442	0	15.9198	0.00506346	0	0	0	0.0652096	0	0	0		0	0	0	0
4	0.6	0.175	0.05	0.175		Cr		350	4.01535	4.01535	104.399	20.0767	1.56599	4.08022	0.107614	0.0137802	0.108612	0.0502398	0	0	0.813855	0.599431	0.228406	0.0906433	0.0187169	0.00540894	17.3932	0.00782354	0	0	0	0.56656	0.00347911	0	0.00713314		0	0	0	0
4	0.6	0.175	0.05	0.175		Te		380	4.01535	4.01535	104.399	20.0767	1.56599	4.0776	0	0	0.00519986	0.050766	0	0	1.46279	2.14427	0.122718	0.0708634	0.0187916	0.0211891	14.6607	0.00556165	0	0	0	0.0507749	0.00270718	0	0		0	0	0	0.00428048
4	0.6	0.175	0.05	0.175		Ta		320	4.01535	4.01535	104.399	20.0767	1.56599	4.12476	0.10083	0.0174775	0.176929	0.0509846	0	0.00531408	0.505456	0.270995	0.134107	0.0229045	0.00319915	0.00893565	18.2765	0	0.00323776	0	0	0.856632	0.0028528	0	0.00486204		0	0	0.00185027	0.00186731
4	0.6	0.05	0.05	0.3		Sb		300	4.01535	4.01535	104.399	20.0767	1.56599	4.05464	0.112605	0.0175856	0.223505	0.0519619	0	0	0.476092	0.272026	0.145978	0.0217947	0.00335156	0.00470144	18.0199	0	0.00538578	0	0	0.813284	0.000900631	0	0		0	0	0.00212378	0.00140044
4	0.6	0.3	0.05	0.05		Ta		350	4.01535	4.01535	104.399	20.0767	1.56599	4.10396	0.0919339	0.0184914	0.129859	0.0530612	0	0.00217611	0.514105	0.280258	0.136056	0.043985	0.00614724	0.00413745	18.4101	0	0.00383425	0	0	0.906715	0.00205467	0	0		0	0	0.00187917	0
4	0.6	0.05	0.05	0.3		Pb		350	4.01535	4.01535	104.399	20.0767	1.56599	4.04259	0.0776762	0.00916014	0.277635	0.0546521	0	0	0.777842	0.460294	0.125793	0.0211749	0	0.00601548	17.4686	0	0	0	0	0.647783	0	0	0		0	0	0	0
4	0.6	0.175	0.05	0.175		Te		320	4.01535	4.01535	104.399	20.0767	1.56599	4.08922	0.104985	0.0106799	0.290762	0.0568189	0	0	0.370155	0.213887	0.0910255	0.0122375	0	0.00652569	18.4298	0	0.00418031	0	0	0.9089	0.00177447	0	0		0	0	0	0.00203413
4	0.6	0.3	0.05	0.05		Pb		350	4.01535	4.01535	104.399	20.0767	1.56599	4.09816	0.15211	0.0301088	0.19519	0.0568535	0	0.00202994	0.433974	0.216659	0.0914286	0.037593	0.00509751	0.00389461	18.4494	0	0.0131048	0	0	0.840135	0.00213168	0	0		0	0	0.00183065	0
4	0.6	0.3	0.05	0.05		Te		400	4.01535	4.01535	104.399	20.0767	1.56599	4.0727	0.0318285	0.00314458	0.0799974	0.0575636	0	0	2.00447	0.947794	0.208313	0.171024	0.0340202	0.0222575	15.5519	0.00532553	0	0	0	0.0130794	0.00377137	0	0		0	0	0.00167655	0
4	0.6	0.05	0.05	0.3		Te		400	4.01535	4.01535	104.399	20.0767	1.56599	4.03421	0.0921297	0.0121417	0.718247	0.0591189	0.000936291	0	0.485271	0.331278	0.0234943	0.0275184	0	0.00318221	17.5098	0.00705735	0.00519549	0	0	0.478954	0	0	0.0029607		0	0	0	0.00211407
4	0.6	0.3	0.05	0.05		Ta		380	4.01535	4.01535	104.399	20.0767	1.56599	4.08934	0.0100619	0	0.0528003	0.0591462	0	0	1.10867	0.485418	0.13514	0.0737109	0.0131466	0.0140922	17.3943	0	0	0	0	0.725838	0.00238221	0	0		0	0	0	0.0029138
4	0.6	0.175	0.05	0.175		Mo		400	4.01535	4.01535	104.399	20.0767	1.56599	4.04151	0.0162442	0	0.0225546	0.0592552	0	0	2.22515	1.09735	0.247273	0.114249	0.0322634	0.00552596	15.182	0.00498881	0	0	0	0.00380446	0.00125027	0	0		0	0	0	0
4	0.6	0.3	0.05	0.05		Mo		400	4.01535	4.01535	104.399	20.0767	1.56599	4.08159	0.0534939	0.00515177	0.136631	0.0619597	0	0	1.92298	0.982485	0.20901	0.138197	0.0239046	0.00538405	15.7601	0.00502194	0	0	0	0.0333413	0.00138074	0	0		0	0	0	0
4	0.6	0.3	0.05	0.05		Ta		360	4.01535	4.01535	104.399	20.0767	1.56599	4.09395	0.0535456	0.00835719	0.143277	0.0643801	0	0.00185343	0.704863	0.316157	0.16815	0.0509031	0.00721837	0.011579	18.0179	0	0	0	0	0.799083	0.00261564	0	0		0	0	0	0.00460045
4	0.6	0.3	0.05	0.05		Cr		340	4.01535	4.01535	104.399	20.0767	1.56599	4.08624	0.165515	0.0305134	0.228207	0.0672491	0	0.00289186	0.550396	0.269964	0.142739	0.0446756	0.00651583	0.00722869	18.0726	0	0.00802187	0	0	0.691715	0.00279006	0	0		0	0	0.00257151	0
4	0.6	0.175	0.05	0.175		Te		350	4.01535	4.01535	104.399	20.0767	1.56599	4.08056	0.162304	0.0248587	0.296679	0.0677631	0	0.00260142	0.54356	0.269997	0.120108	0.0504436	0.0068827	0.00606613	17.9549	0	0.012217	0	0	0.674988	0.0023341	0	0		0	0	0.00198404	0.00184502
4	0.6	0.3	0.05	0.05		Mo		350	4.01535	4.01535	104.399	20.0767	1.56599	4.08522	0.179852	0.038863	0.227681	0.067991	0	0.00184321	0.616059	0.336114	0.193484	0.0555153	0.00839274	0.0060236	17.7311	0.00734896	0.00870182	0	0	0.574513	0.00199277	0	0		0	0	0.00208353	0
4	0.6	0.3	0.05	0.05		Nb		360	4.01535	4.01535	104.399	20.0767	1.56599	4.10705	0.136469	0.0190119	0.161106	0.0687972	0	0	0.77547	0.609922	0.179255	0.0414045	0.00578703	0.0144714	17.5192	0.00806297	0.00660425	0	0	0.563115	0.0043484	0	0		0	0	0.00165124	0
4	0.6	0.175	0.05	0.175		Nb		340	4.01535	4.01535	104.399	20.0767	1.56599	4.11081	0.120942	0.0168728	0.190252	0.0708566	0	0.00174174	0.753846	0.475846	0.207794	0.048311	0.00716528	0.0168035	17.6477	0.00848304	0.00480447	0	0	0.565146	0.00472109	0	0.00316253		0	0	0.00187198	0.00358692
4	0.6	0.3	0.05	0.05		Cr		350	4.01535	4.01535	104.399	20.0767	1.56599	4.08852	0.209533	0.0350485	0.185753	0.0708759	0	0.00178291	0.581924	0.303994	0.150403	0.0670245	0.00994095	0.00304028	17.9206	0	0.0152274	0	0	0.650397	0.00156582	0	0		0	0	0.00226953	0
4	0.6	0.175	0.05	0.175		Sn		350	4.01535	4.01535	104.399	20.0767	1.56599	4.06934	0.0248313	0.00209299	0.080483	0.0708883	0	0	1.38761	1.14835	0.346196	0.14847	0.0236563	0.014656	15.7271	0.00595321	0	0	0	0.126952	0.0044733	0	0		0	0	0	0
4	0.6	0.3	0.05	0.05		Pb		400	4.01535	4.01535	104.399	20.0767	1.56599	4.05566	0.0896819	0.0187682	0.148527	0.0717826	0	0.00223833	1.62939	0.686047	0.24685	0.165761	0.0288873	0.0171692	16.13	0.00516469	0	0	0	0.0841891	0.00327909	0	0		0	0	0.00233357	0
4	0.6	0.3	0.05	0.05		Te		380	4.01535	4.01535	104.399	20.0767	1.56599	4.08461	0.0147864	0	0.0432885	0.0726016	0	0	1.69896	1.14654	0.34977	0.156979	0.0325375	0.0246171	15.5711	0.00600597	0	0	0	0.00992497	0.00532942	0	0		0	0	0	0.00324015
4	0.6	0.3	0.05	0.05		Te		350	4.01535	4.01535	104.399	20.0767	1.56599	4.07405	0.178348	0.0364006	0.230691	0.0753636	0	0.00273044	0.561016	0.302952	0.124331	0.0539007	0.00730581	0.00603265	17.9375	0	0.00913798	0	0	0.656019	0.00294548	0	0		0	0	0.00249937	0
4	0.6	0	0.05	0.35		Pb		350	4.01535	4.01535	104.399	20.0767	1.56599	4.08238	0.0438739	0.00471537	0.241833	0.0777566	0	0	0.850209	0.448256	0.125303	0.0108124	0	0.00404557	17.5518	0	0	0	0	0.692774	0	0	0		0	0	0	0
4	0.6	0.3	0.05	0.05		Pb		380	4.01535	4.01535	104.399	20.0767	1.56599	4.06874	0.043726	0.00669725	0.0907279	0.079141	0	0	1.54937	0.974627	0.364529	0.163777	0.0327599	0.0209055	15.9597	0.00602064	0	0	0	0.0549884	0.00441169	0	0		0	0	0.00204267	0.00223275
4	0.6	0.3	0.05	0.05		Nb		380	4.01535	4.01535	104.399	20.0767	1.56599	4.0745	0.023421	0	0.0481351	0.0795045	0	0	1.69172	1.08556	0.344174	0.131785	0.0243433	0.0348016	15.492	0.00592962	0	0	0	0.0175919	0.00617076	0	0		0	0	0	0
4	0.6	0.175	0.05	0.175		Pb		400	4.01535	4.01535	104.399	20.0767	1.56599	4.05707	0.0985376	0.014285	0.293706	0.0802844	0	0.0018659	1.39583	0.586824	0.145747	0.0887416	0.0121909	0.0153553	16.5453	0.00584739	0	0	0	0.20191	0.0019248	0	0.00412425		0	0	0	0.00197823
4	0.6	0.05	0.05	0.3		Te		340	4.01535	4.01535	104.399	20.0767	1.56599	4.06478	0.0418582	0.00190306	0.408712	0.0810562	0	0	0.3227	0.164226	0.0547192	0.00402054	0	0.00207949	18.4789	0	0	0	0	0.919557	0	0	0		0	0	0	0.00190533
4	0.6	0.3	0.05	0.05		Nb		350	4.01535	4.01535	104.399	20.0767	1.56599	4.10638	0.161025	0.036052	0.257041	0.0837018	0	0.00366533	0.685379	0.374615	0.16048	0.0584513	0.00742803	0.00957103	17.6747	0.00740425	0.0103984	0	0	0.52526	0.00403943	0	0		0	0	0.00249145	0
4	0.6	0.175	0.05	0.175		Mo		350	4.01535	4.01535	104.399	20.0767	1.56599	4.07874	0.132382	0.0387911	0.164364	0.0843613	0	0.00212081	0.914828	0.42334	0.424267	0.0781396	0.0138443	0.0105067	17.248	0.00643313	0	0	0	0.319728	0.00208791	0	0		0	0	0.00245688	0
4	0.6	0.3	0.05	0.05		Sn		350	4.01535	4.01535	104.399	20.0767	1.56599	4.07167	0.176206	0.0349237	0.212408	0.0856889	0	0.00253183	0.752207	0.448492	0.193562	0.0721797	0.00941919	0.00813759	17.4802	0.00693368	0.0104933	0	0	0.468551	0.00311855	0	0.00400794		0	0	0.00282633	0
4	0.6	0.05	0.05	0.3		Ta		300	4.01535	4.01535	104.399	20.0767	1.56599	4.09161	0.0380492	0.00521169	0.235119	0.0909523	0	0.00292722	0.800926	0.484511	0.236095	0.0345217	0.00502672	0.0107618	17.3719	0.00774067	0	0	0	0.575665	0.00186642	0	0		0	0	0	0
4	0.6	0.3	0.05	0.05		Pb		360	4.01535	4.01535	104.399	20.0767	1.56599	4.08281	0.122476	0.0217853	0.196342	0.0911169	0	0	0.899716	0.566085	0.256889	0.0874278	0.0157612	0.013758	17.1734	0.00752213	0	0	0	0.409778	0.00399412	0	0		0	0	0.00228158	0.002174
4	0.6	0.05	0.05	0.3		Sb		350	4.01535	4.01535	104.399	20.0767	1.56599	4.06195	0.00801535	0	0.0400009	0.0932435	0	0	1.54526	1.45785	0.357873	0.121582	0.0299728	0.0134076	15.1583	0.00555391	0	0	0	0.00732608	0.00145038	0	0		0	0	0.00165308	0.00204515
4	0.6	0.175	0.05	0.175		Te		400	4.01535	4.01535	104.399	20.0767	1.56599	4.06915	0.0376814	0	0.14647	0.0936341	0	0	1.69435	0.944974	0.140897	0.119647	0.0213767	0.0182551	15.8984	0.00569439	0	0	0	0.123891	0.00270255	0	0		0	0	0	0.00264723
4	0.6	0.175	0.05	0.175		Ta		340	4.01535	4.01535	104.399	20.0767	1.56599	4.0992	0.0783855	0.0148463	0.232286	0.0941484	0	0.00540244	0.925316	0.449892	0.260053	0.0623072	0.00831754	0.0177913	17.3466	0.00787892	0	0	0	0.441157	0.00373883	0	0		0	0	0.00212131	0.00168587
4	0.6	0	0.05	0.35		Sb		300	4.01535	4.01535	104.399	20.0767	1.56599	4.07283	0.054522	0.0109238	0.24801	0.0954358	0	0	0.646698	0.57341	0.212996	0.0240407	0.00380899	0.00488419	17.4163	0	0.00285089	0	0	0.603597	0	0	0		0	0	0.00169496	0.0015305
4	0.6	0.175	0.05	0.175		Nb		360	4.01535	4.01535	104.399	20.0767	1.56599	4.08604	0.0522244	0.00396097	0.140918	0.0977931	0	0	1.38141	0.796561	0.362599	0.130989	0.021517	0.0282271	16.1517	0.00630771	0	0	0	0.117136	0.00576033	0	0		0	0	0	0.0054424
4	0.6	0	0.05	0.35		Nb		350	4.01535	4.01535	104.399	20.0767	1.56599	4.06899	0.0865962	0.018564	0.15257	0.0998663	0	0.00168081	0.958858	0.66927	0.230292	0.110224	0.0140989	0.00940529	16.9566	0.00716411	0.00582875	0	0	0.416049	0.00348238	0	0.00381837		0	0	0.00186336	0
4	0.6	0.3	0.05	0.05		Te		360	4.01535	4.01535	104.399	20.0767	1.56599	4.06546	0.116093	0.0147766	0.201404	0.101319	0	0	0.971258	0.632504	0.269963	0.0846306	0.0140023	0.0159243	16.9358	0.00713788	0	0	0	0.329987	0.00492127	0	0		0	0	0.00201352	0.00335134
4	0.6	0	0.05	0.35		Mo		350	4.01535	4.01535	104.399	20.0767	1.56599	4.05734	0.0140955	0.00477385	0.0383219	0.101859	0	0	1.0775	0.544606	0.451107	0.0451774	0.00768037	0.0150594	16.843	0.006724	0	0	0	0.452335	0.00110135	0	0		0	0	0	0
4	0.6	0.175	0.05	0.175		Nb		350	4.01535	4.01535	104.399	20.0767	1.56599	4.09075	0.141072	0.0334732	0.220842	0.102402	0	0.00489597	0.827514	0.486315	0.217766	0.0800125	0.0104328	0.0113302	17.2314	0.00647262	0.00982053	0	0	0.415989	0.00480681	0	0.00400608		0	0	0.00296434	0.00215417
4	0.6	0.3	0.05	0.05		Cr		360	4.01535	4.01535	104.399	20.0767	1.56599	4.05087	0.12864	0.024307	0.265516	0.104354	0	0.00257855	1.03844	0.457971	0.273284	0.095088	0.0142549	0.0139055	17.0141	0.00692291	0	0	0	0.268105	0.00359696	0	0		0	0	0.00263861	0
4	0.6	0.05	0.05	0.3		Pb		400	4.01535	4.01535	104.399	20.0767	1.56599	4.06233	0.00839534	0	0.0943461	0.105769	0	0	2.1214	1.28166	0.0826016	0.0714394	0.0131134	0.015985	15.0664	0.00516601	0	0	0	0.0214342	0.000908885	0	0		0	0	0	0
4	0.6	0.3	0.05	0.05		Sb		350	4.01535	4.01535	104.399	20.0767	1.56599	4.07289	0.100978	0.0200348	0.298153	0.109907	0	0.00420363	1.09786	0.54337	0.264005	0.0797876	0.00940548	0.01984	16.7905	0.00617388	0	0	0	0.198691	0.00494337	0	0		0	0	0.00256566	0
4	0.6	0.175	0.05	0.175		Ta		350	4.01535	4.01535	104.399	20.0767	1.56599	4.07742	0.0297913	0.00293125	0.121531	0.110381	0	0.00173052	1.34508	0.761832	0.364869	0.123926	0.0198161	0.0129625	16.3038	0.00604787	0	0	0	0.197109	0.00309947	0	0		0	0	0.00177677	0
4	0.6	0.3	0.05	0.05		Cr		380	4.01535	4.01535	104.399	20.0767	1.56599	4.08254	0.0325062	0	0.152105	0.110839	0	0	1.72412	0.765301	0.292264	0.149802	0.026394	0.0206763	15.9988	0.00587719	0	0	0	0.0375642	0.00366796	0	0		0	0	0.00162707	0
4	0.6	0.05	0.05	0.3		Mo		350	4.01535	4.01535	104.399	20.0767	1.56599	4.05455	0.0321651	0.0131902	0.0751066	0.112151	0	0	1.2744	0.606397	0.583077	0.071291	0.012086	0.0171514	16.3508	0.00585776	0	0	0	0.161256	0.00149673	0	0		0	0	0.002077	0
4	0.6	0.05	0.05	0.3		Nb		350	4.01535	4.01535	104.399	20.0767	1.56599	4.08828	0.108431	0.0282775	0.123517	0.115327	0	0.00385766	0.829851	0.572809	0.233947	0.101009	0.0141054	0.00761111	17.3506	0.00739585	0.0120621	0	0	0.471663	0.00453038	0	0.00299167		0	0	0.00269666	0
4	0.6	0	0.05	0.35		Ta		300	4.01535	4.01535	104.399	20.0767	1.56599	4.09318	0.0183138	0.00341986	0.261694	0.119669	0	0	0.88832	0.5251	0.221823	0.0255208	0.00353266	0.00772067	17.343	0.0075353	0	0	0	0.526223	0.00098771	0	0		0	0	0	0
4	0.6	0.175	0.05	0.175		Ta		360	4.01535	4.01535	104.399	20.0767	1.56599	4.09464	0.0216286	0	0.147794	0.127193	0	0	1.59212	0.776223	0.311345	0.119149	0.0188129	0.0181095	16.1136	0.00636152	0	0	0	0.121552	0.00312346	0	0		0	0	0	0
4	0.6	0.175	0.05	0.175		Sb		350	4.01535	4.01535	104.399	20.0767	1.56599	4.05454	0.0380183	0.00376573	0.181949	0.134891	0	0.00158592	1.50156	0.740117	0.365097	0.125814	0.0195268	0.0201114	15.9823	0.0055732	0	0	0	0.0439824	0.00363011	0	0		0	0	0.00231485	0.00221686
4	0.6	0.175	0.05	0.175		Te		340	4.01535	4.01535	104.399	20.0767	1.56599	4.06951	0.0939425	0.00487503	0.371729	0.141627	0	0	0.764852	0.504014	0.217123	0.042351	0.00677983	0.0135593	17.2438	0.00744738	0	0	0	0.387332	0.0026808	0	0		0	0	0.00171178	0.00383333
4	0.6	0.05	0.05	0.3		Te		360	4.01535	4.01535	104.399	20.0767	1.56599	4.04522	0.0373895	0.00229254	0.501724	0.155877	0	0	0.52429	0.319562	0.0715618	0.00880481	0	0.00326942	17.6993	0.00831224	0	0	0	0.620698	0	0	0		0	0	0	0.00194033
4	0.6	0.175	0.05	0.175		Te		360	4.01535	4.01535	104.399	20.0767	1.56599	4.06955	0.0238634	0	0.162878	0.186525	0	0	1.24359	1.14371	0.285677	0.081693	0.0144899	0.0192663	15.797	0.00626023	0	0	0	0.0810265	0.00280365	0	0		0	0	0	0.00456122
4	0.6	0.05	0.05	0.3		Te		380	4.01535	4.01535	104.399	20.0767	1.56599	4.0304	0.0223906	0	0.49999	0.238605	0	0	0.768709	0.571844	0.0631502	0.0161207	0	0.00455434	16.8962	0.00714617	0	0	0	0.358193	0	0	0		0	0	0	0.00173494
4	0.6	0.05	0.05	0.3		Te		400	4.01535	4.01535	104.399	20.0767	1.56599	4.04605	0.0155355	0	0.422704	0.298467	0	0	1.00594	0.872516	0.0366669	0.0238921	0.00345729	0.0052615	16.2174	0.00611612	0	0	0	0.18757	0	0	0		0	0	0	0.00113212
5	0.6	0.175	0.05	0.05	0.125	Te	Ta	400	4.01535	4.01535	104.399	20.0767	1.56599	3.96409	0	0	0	0	0	0	1.74366	2.5646	0	0.0203634	0.0501004	0.0097241	13.9912	0.00229828	0	0	0	0	0.00132384	0	0		0	0	0	0
5	0.6	0.05	0.05	0.025	0.275	Te	Ta	400	4.01535	4.01535	104.399	20.0767	1.56599	3.97238	0	0	0	0	0	0	0	4.44499	0	0	0.040031	0	12.9228	0	0	0	0	0	0	0	0		0	0	0	0
5	0.6	0.05	0.05	0.2	0.1	Te	Ta	400	4.01535	4.01535	104.399	20.0767	1.56599	3.9697	0	0	0	0	0	0	0.427712	3.98643	0	0.00944107	0.0208076	0.00448511	13.0661	0.00198764	0	0	0	0	0	0	0		0	0	0	0
5	0.6	0.05	0.05	0.2	0.1	Te	Ta	390	4.01535	4.01535	104.399	20.0767	1.56599	4.00242	0	0	0	0	0	0	0.563943	3.82983	0	0.0186789	0.0215354	0.00558462	13.3674	0.00288128	0	0	0	0	0	0	0		0	0	0	0
5	0.6	0.05	0.05	0.2	0.1	Te	Ta	400	4.01535	4.01535	104.399	20.0767	1.56599	3.96046	0	0	0	0	0	0	1.19046	3.21546	0	0.0100214	0.0211292	0.00700709	13.5488	0.00229997	0	0	0	0	0	0	0		0	0	0	0
5	0.6	0.175	0.05	0.125	0.05	Te	Ta	200	4.01535	4.01535	104.399	20.0767	1.56599	4.04192	0	0	0	0	0	0	0	0	0	0	0	0	20.2154	0	0	0	0	1.68614	0	0	0		0	0	0	0
5	0.6	0.175	0.05	0.05	0.125	Te	Ta	200	4.01535	4.01535	104.399	20.0767	1.56599	4.03403	0	0	0	0	0	0	0	0	0	0	0	0	20.2428	0	0	0	0	1.68249	0	0	0		0	0	0	0
5	0.6	0.05	0.05	0.175	0.125	Te	Ta	200	4.01535	4.01535	104.399	20.0767	1.56599	4.04316	0	0	0	0	0	0	0	0	0	0	0	0	20.2104	0	0	0	0	1.6763	0	0	0		0	0	0	0
5	0.6	0.0875	0.05	0.175	0.0875	Te	Ta	400	4.01535	4.01535	104.399	20.0767	1.56599	3.96246	0	0	0	0	0	0	0.857918	3.59477	0	0.0138702	0.0231417	0.00986303	13.2315	0.00258682	0	0	0	0	0.000793261	0	0		0	0	0	0
5	0.6	0.0875	0.05	0.175	0.0875	Te	Ta	390	4.01535	4.01535	104.399	20.0767	1.56599	4.0229	0	0	0	0	0	0	1.1178	3.24394	0.00832512	0.0353817	0.0225715	0.0127086	13.9056	0.00396186	0	0	0	0	0.000971608	0	0		0	0	0	0
5	0.6	0.175	0.05	0.05	0.125	Te	Sb	400	4.01535	4.01535	104.399	20.0767	1.56599	3.99799	0	0	0	0	0	0	0.847727	3.75456	0	0	0.0273999	0.0132972	13.2055	0	0	0	0	0	0.00178976	0	0		0	0	0	0
5	0.6	0.175	0.05	0.05	0.125	Te	Sb	390	4.01535	4.01535	104.399	20.0767	1.56599	4.02743	0	0	0	0	0	0	0.875347	3.68152	0	0.00322255	0.0298685	0.0135615	13.5439	0.00162391	0	0	0	0	0.00199809	0	0		0	0	0	0
5	0.6	0.175	0.05	0.05	0.125	Te	Sb	380	4.01535	4.01535	104.399	20.0767	1.56599	4.0622	0	0	0	0	0	0	1.56508	2.55757	0.0817271	0.0535125	0.0319924	0.0195262	14.4526	0.00441822	0	0	0	0	0.00295723	0	0		0	0	0	0
5	0.6	0.175	0.05	0.05	0.125	Te	Sb	400	4.01535	4.01535	104.399	20.0767	1.56599	3.92186	0	0	0	0	0	0	1.6414	2.761	0	0.008235	0.0272036	0.0179839	13.6007	0.00234749	0	0	0	0	0.00155627	0	0		0	0	0	0
5	0.6	0.175	0.05	0.0875	0.0875	Te	Sb	400	4.01535	4.01535	104.399	20.0767	1.56599	4.01148	0	0	0	0	0	0	1.1824	3.32016	0	0.00879759	0.0233548	0.0165128	13.5996	0.00238874	0	0	0	0	0.00206687	0	0		0	0	0	0
5	0.6	0.175	0.05	0.0875	0.0875	Te	Sb	390	4.01535	4.01535	104.399	20.0767	1.56599	4.01177	0	0	0	0	0	0	1.28128	3.08736	0.0166117	0.0219052	0.0251797	0.0173743	13.7371	0.00345304	0	0	0	0	0.00213636	0	0		0	0	0	0
5	0.6	0.05	0.05	0.175	0.125	Te	Sb	400	4.01535	4.01535	104.399	20.0767	1.56599	4.00694	0	0	0	0	0	0	0.823194	3.71172	0	0.00840366	0.0043586	0.0074977	13.4165	0.00350958	0	0	0	0	0	0	0		0	0	0	0
5	0.6	0.0875	0.05	0.175	0.0875	Te	Sb	400	4.01535	4.01535	104.399	20.0767	1.56599	3.98984	0	0	0	0	0	0	0.662786	3.88793	0	0.00255682	0.00730257	0.0100945	13.3437	0.00176083	0	0	0	0	0.00096141	0	0		0	0	0	0
5	0.6	0.0875	0.05	0.175	0.0875	Te	Sb	390	4.01535	4.01535	104.399	20.0767	1.56599	3.97989	0	0	0	0	0	0	0.655343	3.85405	0	0.00359862	0.00800668	0.0106648	13.2504	0.00211804	0	0	0	0	0.00083719	0	0		0	0	0	0
5	0.6	0.0875	0.05	0.175	0.0875	Te	Sb	380	4.01535	4.01535	104.399	20.0767	1.56599	4.05413	0	0	0	0	0	0	0.730201	3.79523	0.0119137	0.00777767	0.00863631	0.0124846	13.5311	0.00313645	0	0	0	0.00258766	0.000921539	0	0		0	0	0	0
5	0.6	0.0875	0.05	0.175	0.0875	Te	Sb	360	4.01535	4.01535	104.399	20.0767	1.56599	4.05658	0	0	0	0	0	0	0.488556	4.0501	0.0318963	0.00691292	0.00835808	0.0118418	13.5664	0.00343883	0	0	0	0.00103082	0.000956704	0	0		0	0	0	0
5	0.6	0.035	0.05	0.28	0.035	Te	Mo	200	4.01535	4.01535	104.399	20.0767	1.56599	3.97462	0	0	0	0	0	0	0	0	0	0	0	0	19.8872	0	0	0	0	1.64234	0	0	0		0	0	0	0
5	0.6	0.105	0.05	0.14	0.105	Te	Mo	200	4.01535	4.01535	104.399	20.0767	1.56599	3.98805	0	0	0	0	0	0	0	0	0	0	0	0	20.0643	0	0	0	0	1.64046	0	0	0		0	0	0	0
5	0.6	0.105	0.05	0.07	0.175	Te	Mo	200	4.01535	4.01535	104.399	20.0767	1.56599	3.97952	0	0.00777594	0	0	0	0	0	0	0	0	0	0	19.8942	0	0	0	0	1.63462	0	0	0		0	0	0	0
5	0.6	0.175	0.05	0.14	0.035	Te	Mo	200	4.01535	4.01535	104.399	20.0767	1.56599	3.97918	0	0	0	0	0	0	0	0	0	0	0	0	20.0111	0	0	0	0	1.6409	0	0	0		0	0	0	0
5	0.6	0.175	0.05	0.07	0.105	Te	Mo	200	4.01535	4.01535	104.399	20.0767	1.56599	3.98705	0	0	0	0	0	0	0	0	0	0	0	0	19.9735	0	0	0	0	1.65611	0	0	0		0	0	0	0
5	0.6	0.245	0.05	0.06125	0.04375	Te	Mo	200	4.01535	4.01535	104.399	20.0767	1.56599	3.98801	0	0	0	0	0	0	0	0	0	0	0	0	20.0565	0	0	0	0	1.64877	0	0	0		0	0	0	0
5	0.6	0.0875	0.05	0.035	0.2275	Te	Mo	200	4.01535	4.01535	104.399	20.0767	1.56599	4.0019	0.00401635	0.0148544	0	0	0	0	0	0	0	0	0	0	19.9922	0	0	0	0	1.63223	0	0	0		0	0	0	0
5	0.6	0.1575	0.05	0.035	0.1575	Te	Mo	200	4.01535	4.01535	104.399	20.0767	1.56599	4.00633	0	0.00392214	0	0	0	0	0	0	0	0	0	0	20.1446	0	0	0	0	1.6306	0	0	0		0	0	0	0
5	0.6	0.035	0.05	0.28	0.035	Te	Nb	200	4.01535	4.01535	104.399	20.0767	1.56599	3.9758	0	0	0	0	0	0	0	0	0	0	0	0	19.8977	0	0	0	0	1.64132	0	0	0		0	0	0	0
5	0.6	0.1575	0.05	0.035	0.1575	Te	Nb	200	4.01535	4.01535	104.399	20.0767	1.56599	3.97715	0	0	0	0	0	0	0	0	0	0	0	0	19.8878	0	0	0	0	1.64656	0	0	0		0	0	0	0
5	0.6	0.245	0.05	0.06125	0.04375	Te	Nb	200	4.01535	4.01535	104.399	20.0767	1.56599	3.9941	0	0	0	0	0	0	0	0	0	0	0	0	20.0553	0	0	0	0	1.64288	0	0	0		0	0	0	0
5	0.6	0.0875	0.05	0.035	0.2275	Te	Nb	200	4.01535	4.01535	104.399	20.0767	1.56599	3.98371	0	0	0	0	0	0	0	0	0	0	0	0	19.925	0	0	0	0	1.63443	0	0	0		0	0	0	0
5	0.6	0.1575	0.05	0.035	0.1575	Te	Nb	200	4.01535	4.01535	104.399	20.0767	1.56599	3.97715	0	0	0	0	0	0	0	0	0	0	0	0	19.8878	0	0	0	0	1.64656	0	0	0		0	0	0	0
5	0.6	0.035	0.05	0.07	0.245	Te	Mo	400	4.01535	4.01535	104.399	20.0767	1.56599	3.99196	0	0	0	0	0	0	1.82818	2.3883	0.0114609	0.094437	0.0285856	0	14.2485	0.00500458	0	0	0	0	0	0	0		0	0	0	0
5	0.6	0.105	0.05	0.21	0.035	Te	Mo	200	4.01535	4.01535	104.399	20.0767	1.56599	3.98704	0	0	0	0	0	0	0	0	0	0	0	0	19.9606	0	0	0	0	1.6382	0	0	0		0	0	0	0
5	0.6	0.035	0.05	0.21	0.105	Te	Mo	200	4.01535	4.01535	104.399	20.0767	1.56599	3.99444	0	0	0.00218594	0	0	0	0	0	0	0	0	0	20.1121	0	0	0	0	1.63635	0	0	0		0	0	0	0
5	0.6	0.035	0.05	0.14	0.175	Te	Mo	200	4.01535	4.01535	104.399	20.0767	1.56599	3.98259	0	0.00705377	0.00239519	0	0	0	0	0	0	0	0	0	19.9421	0	0	0	0	1.64526	0	0	0		0	0	0	0
5	0.6	0.035	0.05	0.07	0.245	Te	Mo	200	4.01535	4.01535	104.399	20.0767	1.56599	3.98333	0.00521323	0.0174015	0.00276784	0	0	0	0	0	0	0	0	0	20.0122	0	0	0	0	1.60286	0	0	0		0	0	0	0
5	0.6	0.105	0.05	0.07	0.175	Te	Nb	200	4.01535	4.01535	104.399	20.0767	1.56599	3.98359	0	0	0.00285101	0	0	0	0	0	0	0	0	0	19.9449	0	0	0	0	1.63602	0	0	0		0	0	0	0
5	0.6	0.175	0.05	0.07	0.105	Te	Nb	200	4.01535	4.01535	104.399	20.0767	1.56599	3.98466	0	0	0.00325776	0	0	0	0	0	0	0	0	0	19.9222	0	0	0	0	1.6432	0	0	0		0	0	0	0
5	0.6	0.035	0.05	0.07	0.245	Te	Nb	200	4.01535	4.01535	104.399	20.0767	1.56599	3.99463	0	0	0.00330327	0	0	0	0	0	0	0	0	0	20.084	0	0	0	0	1.64112	0	0	0		0	0	0	0
5	0.6	0.175	0.05	0.14	0.035	Te	Nb	200	4.01535	4.01535	104.399	20.0767	1.56599	3.9837	0	0	0.00419125	0	0	0	0	0	0	0	0	0	20.0302	0	0	0	0	1.63813	0	0	0		0	0	0	0
5	0.6	0.05	0.05	0.25	0.05	Te	Sb	200	4.01535	4.01535	104.399	20.0767	1.56599	3.93608	0.00281132	0	0.00424048	0	0	0	0	0	0	0	0	0	19.8376	0	0	0	0	1.60601	0	0	0		0	0	0	0
5	0.6	0.175	0.05	0.0875	0.0875	Te	Ta	200	4.01535	4.01535	104.399	20.0767	1.56599	4.04862	0.00307245	0	0.00427965	0	0	0	0	0	0	0	0	0	20.286	0	0	0	0	1.66669	0	0	0		0	0	0	0
5	0.6	0.05	0.05	0.25	0.05	Te	Sb	200	4.01535	4.01535	104.399	20.0767	1.56599	3.9939	0.0031019	0	0.00437703	0	0	0	0	0	0	0	0	0	20.0509	0	0	0	0	1.63505	0	0	0		0	0	0	0
5	0.6	0.245	0.05	0.06125	0.04375	Te	Mo	250	4.01535	4.01535	104.399	20.0767	1.56599	3.9889	0.00519458	0	0.00513306	0	0	0	0	0	0	0	0	0	19.9869	0	0.0090213	0	0	1.61858	0	0	0		0	0	0	0
5	0.6	0.035	0.05	0.14	0.175	Te	Nb	200	4.01535	4.01535	104.399	20.0767	1.56599	3.98392	0	0	0.0055366	0	0	0	0	0	0	0	0	0	19.9228	0	0	0	0	1.63787	0	0	0		0	0	0	0
5	0.6	0.105	0.05	0.21	0.035	Te	Nb	200	4.01535	4.01535	104.399	20.0767	1.56599	3.99301	0	0	0.00575711	0	0	0	0	0	0	0	0	0	19.9418	0	0	0	0	1.63536	0	0	0		0	0	0	0
5	0.6	0.125	0.05	0.175	0.05	Te	Ta	200	4.01535	4.01535	104.399	20.0767	1.56599	4.05112	0	0	0.00576222	0	0	0	0	0	0	0	0	0	20.3305	0	0	0	0	1.66918	0	0	0		0	0	0	0
5	0.6	0.175	0.05	0.125	0.05	Te	Ta	200	4.01535	4.01535	104.399	20.0767	1.56599	4.00199	0	0	0.00581307	0	0	0	0	0	0	0	0	0	20.0896	0	0	0	0	1.63497	0	0	0		0	0	0	0
5	0.6	0.035	0.05	0.28	0.035	Te	Nb	250	4.01535	4.01535	104.399	20.0767	1.56599	3.98382	0	0	0.00618107	0	0	0	0	0	0	0	0	0	20.0794	0	0.005505	0	0	1.6169	0	0	0		0	0	0	0
5	0.6	0.05	0.05	0.275	0.025	Te	Sb	200	4.01535	4.01535	104.399	20.0767	1.56599	4.00404	0	0	0.00625747	0	0	0	0	0	0	0	0	0	20.0137	0	0	0.00207111	0	1.63663	0	0	0		0	0	0	0
5	0.6	0.035	0.05	0.21	0.105	Te	Nb	200	4.01535	4.01535	104.399	20.0767	1.56599	3.98491	0	0	0.00631259	0	0	0	0	0	0	0	0	0	19.999	0	0	0	0	1.63414	0	0	0		0	0	0	0
5	0.6	0.105	0.05	0.14	0.105	Te	Nb	200	4.01535	4.01535	104.399	20.0767	1.56599	3.99666	0.00285958	0	0.00636007	0	0	0	0	0	0	0	0	0	20.0783	0	0	0	0	1.62894	0	0	0		0	0	0	0
5	0.6	0.05	0.05	0.25	0.05	Te	Ta	200	4.01535	4.01535	104.399	20.0767	1.56599	3.98628	0	0	0.00639966	0	0	0	0	0	0	0	0	0	19.9144	0	0	0	0	1.63649	0	0	0		0	0	0	0
5	0.6	0.175	0.05	0.125	0.05	Te	Ta	250	4.01535	4.01535	104.399	20.0767	1.56599	4.02252	0.00476059	0	0.00640292	0	0	0	0	0	0	0	0	0	20.1544	0	0.00682002	0	0	1.6504	0	0	0		0	0	0	0
5	0.6	0.175	0.05	0.1	0.075	Te	Ta	200	4.01535	4.01535	104.399	20.0767	1.56599	4.00814	0.00326736	0	0.00711429	0	0	0	0	0	0	0	0	0	20.1436	0	0	0	0	1.63641	0	0	0		0	0	0	0
5	0.6	0.175	0.05	0.05	0.125	Te	Ta	250	4.01535	4.01535	104.399	20.0767	1.56599	4.02786	0.00806957	0	0.00728097	0	0	0	0	0	0	0	0	0	20.2284	0	0.00792034	0	0	1.64911	0	0	0		0	0	0	0
5	0.6	0.0875	0.05	0.175	0.0875	Te	Ta	200	4.01535	4.01535	104.399	20.0767	1.56599	4.04218	0.00334132	0	0.00741839	0	0	0	0	0	0	0	0	0	20.2943	0	0	0.00211827	0	1.66059	0	0	0		0	0	0	0
5	0.6	0.175	0.05	0.05	0.125	Te	Ta	200	4.01535	4.01535	104.399	20.0767	1.56599	3.97559	0.00450841	0.00172835	0.00778165	0	0	0	0	0	0	0	0	0	19.9063	0	0	0	0	1.606	0	0	0		0	0	0	0
5	0.6	0.175	0.05	0.125	0.05	Te	Sb	200	4.01535	4.01535	104.399	20.0767	1.56599	4.04776	0.00343592	0	0.0085303	0	0	0	0	0	0	0	0	0	20.2585	0	0	0	0	1.65687	0	0	0		0	0	0	0
5	0.6	0.105	0.05	0.21	0.035	Te	Mo	250	4.01535	4.01535	104.399	20.0767	1.56599	3.99394	0.00469285	0	0.0087669	0	0	0	0	0	0	0	0	0	20.094	0	0.00629767	0	0	1.61786	0	0	0		0	0	0	0
5	0.6	0.125	0.05	0.175	0.05	Te	Sb	200	4.01535	4.01535	104.399	20.0767	1.56599	4.05622	0.00291429	0	0.00879173	0	0	0	0	0	0	0	0	0	20.3547	0	0	0	0	1.66973	0	0	0		0	0	0	0
5	0.6	0.05	0.05	0.25	0.05	Te	Sb	200	4.01535	4.01535	104.399	20.0767	1.56599	3.97959	0	0	0.00977055	0	0	0	0	0	0	0	0	0	19.8502	0	0	0	0	1.63268	0	0	0		0	0	0	0
5	0.6	0.175	0.05	0.14	0.035	Te	Mo	250	4.01535	4.01535	104.399	20.0767	1.56599	3.99838	0.0061734	0.00228545	0.00983602	0	0	0	0	0	0	0	0	0	19.9656	0	0.00822204	0	0	1.61733	0	0	0		0	0	0	0
5	0.6	0.05	0.05	0.25	0.05	Te	Sb	200	4.01535	4.01535	104.399	20.0767	1.56599	4.01205	0	0	0.0109107	0	0	0	0	0	0	0	0	0	20.169	0	0	0.00161914	0	1.65419	0	0	0		0	0	0	0
5	0.6	0.175	0.05	0.07	0.105	Te	Mo	250	4.01535	4.01535	104.399	20.0767	1.56599	3.99025	0.0124344	0.00695408	0.0113567	0	0	0	0	0	0	0	0	0	19.9941	0	0.00911941	0	0	1.59066	0	0	0		0	0	0	0
5	0.6	0.175	0.05	0.0875	0.0875	Te	Sb	200	4.01535	4.01535	104.399	20.0767	1.56599	4.04244	0.00555056	0.00194713	0.0117528	0	0	0	0	0	0	0	0	0	20.196	0	0	0	0	1.65137	0	0	0		0	0	0	0
5	0.6	0.1575	0.05	0.035	0.1575	Te	Nb	250	4.01535	4.01535	104.399	20.0767	1.56599	3.998	0.0102692	0	0.012515	0	0	0	0	0	0	0	0	0	20.0899	0	0.010675	0	0	1.59958	0	0	0		0	0	0	0
5	0.6	0.1575	0.05	0.035	0.1575	Te	Nb	250	4.01535	4.01535	104.399	20.0767	1.56599	3.998	0.0102692	0	0.012515	0	0	0	0	0	0	0	0	0	20.0899	0	0.010675	0	0	1.59958	0	0	0		0	0	0	0
5	0.6	0.0875	0.05	0.035	0.2275	Te	Nb	250	4.01535	4.01535	104.399	20.0767	1.56599	4.00225	0.0118999	0	0.0132282	0	0	0	0	0	0	0	0	0	20.0964	0	0.0029261	0	0	1.58585	0	0	0		0	0	0	0
5	0.6	0.1575	0.05	0.035	0.1575	Te	Mo	250	4.01535	4.01535	104.399	20.0767	1.56599	3.99664	0.0191788	0.0142821	0.013271	0	0	0	0	0	0	0	0	0	19.9262	0	0.00816516	0	0	1.56918	0	0	0		0	0	0	0
5	0.6	0.035	0.05	0.28	0.035	Te	Mo	250	4.01535	4.01535	104.399	20.0767	1.56599	4.0054	0.00404458	0	0.0134213	0	0	0	0	0	0	0	0	0	20.0911	0	0.00706588	0	0	1.61771	0	0	0		0	0	0	0
5	0.6	0.175	0.05	0.05	0.125	Te	Sb	200	4.01535	4.01535	104.399	20.0767	1.56599	4.04804	0.00648279	0.00464755	0.0138209	0	0	0	0	0	0	0	0	0	20.1163	0	0	0	0	1.64092	0	0	0		0	0	0	0
5	0.6	0.05	0.05	0.175	0.125	Te	Sb	200	4.01535	4.01535	104.399	20.0767	1.56599	4.0602	0.00415662	0	0.0153996	0	0	0	0	0	0	0	0	0	20.2627	0	0	0.0018108	0	1.66507	0	0	0		0	0	0	0
5	0.6	0.105	0.05	0.14	0.105	Te	Mo	250	4.01535	4.01535	104.399	20.0767	1.56599	3.99284	0.0109664	0.00735552	0.0154932	0	0	0	0	0	0	0	0	0	19.938	0	0.00808944	0	0	1.59714	0	0	0		0	0	0	0
5	0.6	0.05	0.05	0.2	0.1	Te	Ta	200	4.01535	4.01535	104.399	20.0767	1.56599	3.98784	0.00440523	0	0.0173559	0	0	0	0	0	0	0	0	0	20.0134	0	0	0	0	1.60914	0	0	0		0	0	0	0
5	0.6	0.0875	0.05	0.175	0.0875	Te	Sb	200	4.01535	4.01535	104.399	20.0767	1.56599	4.06373	0.00438424	0.00215795	0.01741	0	0	0	0	0	0	0	0	0	20.3936	0.0213289	0	0	0	1.63172	0	0	0		0	0	0	0
5	0.6	0.245	0.05	0.06125	0.04375	Te	Nb	250	4.01535	4.01535	104.399	20.0767	1.56599	3.98178	0.0132474	0.00391997	0.0177508	0	0	0	0	0	0	0	0	0	19.9001	0	0.00405663	0	0	1.57615	0	0	0		0	0	0	0
5	0.6	0.105	0.05	0.07	0.175	Te	Mo	250	4.01535	4.01535	104.399	20.0767	1.56599	3.9953	0.0232847	0.0196921	0.0192395	0	0	0	0	0	0	0	0	0	20.0002	0	0.0071095	0	0	1.54617	0	0	0		0	0	0	0
5	0.6	0.05	0.05	0.175	0.125	Te	Ta	250	4.01535	4.01535	104.399	20.0767	1.56599	4.05688	0.0115808	0	0.0195107	0	0	0	0	0	0	0	0	0	20.2836	0	0	0	0	1.64891	0	0	0		0	0	0	0
5	0.6	0.05	0.05	0.025	0.275	Te	Ta	200	4.01535	4.01535	104.399	20.0767	1.56599	3.96958	0.00727312	0.0035137	0.0201621	0	0	0	0	0	0	0	0	0	19.8128	0	0	0	0	1.57572	0	0	0		0	0	0	0
5	0.6	0.105	0.05	0.07	0.175	Te	Nb	250	4.01535	4.01535	104.399	20.0767	1.56599	4.00353	0.0141175	0.0044927	0.0205486	0	0	0	0	0	0	0	0	0	20.0764	0	0.00589903	0	0	1.57589	0	0	0		0	0	0	0
5	0.6	0.0875	0.05	0.035	0.2275	Te	Mo	250	4.01535	4.01535	104.399	20.0767	1.56599	3.99189	0.0339403	0.0444408	0.0208648	0	0	0	0	0	0.00861991	0	0	0	19.9096	0	0	0	0	1.49218	0	0	0.00426007		0	0	0	0
5	0.6	0.05	0.05	0.2	0.1	Te	Sb	200	4.01535	4.01535	104.399	20.0767	1.56599	4.00705	0.00414468	0	0.0212116	0	0	0	0	0	0	0	0	0	20.0714	0	0	0	0	1.61067	0	0	0		0	0	0	0
5	0.6	0.175	0.05	0.07	0.105	Te	Nb	250	4.01535	4.01535	104.399	20.0767	1.56599	3.9983	0.0153999	0.00447704	0.0222816	0	0	0	0	0	0	0	0	0	20.0679	0	0.00392608	0	0	1.5812	0	0	0		0	0	0	0
5	0.6	0.035	0.05	0.21	0.105	Te	Mo	250	4.01535	4.01535	104.399	20.0767	1.56599	4.01845	0.0115267	0.00709167	0.0223778	0	0	0	0	0	0	0	0	0	20.041	0	0.00877204	0	0	1.60728	0	0	0		0	0	0	0
5	0.6	0.035	0.05	0.07	0.245	Te	Nb	250	4.01535	4.01535	104.399	20.0767	1.56599	4.00534	0.0143497	0.00420197	0.0226249	0	0	0	0	0	0	0	0	0	19.995	0	0.00395321	0	0	1.57721	0	0	0		0	0	0	0
5	0.6	0.035	0.05	0.14	0.175	Te	Mo	250	4.01535	4.01535	104.399	20.0767	1.56599	3.99211	0.017541	0.0152109	0.025442	0	0	0	0	0	0	0	0	0	20.0152	0	0.00782255	0	0	1.55821	0	0	0		0	0	0	0
5	0.6	0.175	0.05	0.0875	0.0875	Te	Ta	250	4.01535	4.01535	104.399	20.0767	1.56599	4.02583	0.017935	0.00461682	0.0271211	0	0	0	0	0	0	0	0	0	20.1554	0	0.00326995	0	0	1.60113	0	0	0		0	0	0	0
5	0.6	0.175	0.05	0.14	0.035	Te	Nb	250	4.01535	4.01535	104.399	20.0767	1.56599	3.99082	0.0161201	0.00427157	0.0293744	0	0	0	0	0	0	0	0	0	19.9118	0	0.00320399	0	0	1.58662	0	0	0		0	0	0	0
5	0.6	0.175	0.05	0.125	0.05	Te	Ta	250	4.01535	4.01535	104.399	20.0767	1.56599	3.99149	0.014973	0.00435188	0.0334306	0	0	0	0	0	0	0	0	0	19.9023	0	0.00411683	0	0	1.56635	0	0	0		0	0	0	0
5	0.6	0.035	0.05	0.07	0.245	Te	Mo	250	4.01535	4.01535	104.399	20.0767	1.56599	3.99631	0.0332781	0.045379	0.0334525	0	0	0	0	0	0.0104498	0	0	0	19.7393	0	0	0	0	1.48064	0	0	0.00302189		0	0	0	0
5	0.6	0.175	0.05	0.05	0.125	Te	Ta	250	4.01535	4.01535	104.399	20.0767	1.56599	3.99449	0.0243346	0.00222965	0.0345714	0	0	0	0.0568333	0	0.00763825	0	0	0	19.8754	0	0	0	0	1.52857	0	0	0		0	0	0	0
5	0.6	0.175	0.05	0.1	0.075	Te	Ta	250	4.01535	4.01535	104.399	20.0767	1.56599	3.9985	0.0197597	0.00523115	0.0365203	0	0	0	0	0	0.00409385	0	0	0	19.825	0	0.0026472	0	0	1.55047	0	0	0		0	0	0	0
5	0.6	0.035	0.05	0.14	0.175	Te	Nb	250	4.01535	4.01535	104.399	20.0767	1.56599	3.99549	0.0191764	0.00193681	0.0396642	0	0	0	0	0	0.00637113	0	0	0	19.994	0	0	0	0	1.54518	0	0	0		0	0	0	0
5	0.6	0.105	0.05	0.14	0.105	Te	Nb	250	4.01535	4.01535	104.399	20.0767	1.56599	4.01062	0.0206845	0.00181165	0.0403441	0	0	0	0	0	0.00796731	0	0	0	19.9748	0	0	0	0	1.5427	0	0	0		0	0	0	0
5	0.6	0.035	0.05	0.28	0.035	Te	Nb	300	4.01535	4.01535	104.399	20.0767	1.56599	3.99935	0.0132456	0	0.0404547	0	0	0	0	0	0	0	0	0	19.982	0	0.0180619	0	0	1.54886	0	0	0		0	0	0	0
5	0.6	0.105	0.05	0.21	0.035	Te	Nb	250	4.01535	4.01535	104.399	20.0767	1.56599	3.99804	0.019175	0	0.0406091	0	0	0	0	0	0.00430707	0	0	0	20.0356	0	0	0	0	1.55227	0	0	0		0	0	0	0
5	0.6	0.125	0.05	0.175	0.05	Te	Ta	250	4.01535	4.01535	104.399	20.0767	1.56599	4.02728	0.0181649	0.00439398	0.0415359	0	0	0	0	0	0	0	0	0	20.0144	0	0.00326074	0	0	1.58821	0	0	0		0	0	0	0
5	0.6	0.035	0.05	0.21	0.105	Te	Nb	250	4.01535	4.01535	104.399	20.0767	1.56599	4.00311	0.0175396	0.00199463	0.0428102	0	0	0	0	0	0.00608062	0	0	0	19.93	0	0	0	0	1.54969	0	0	0		0	0	0	0
5	0.6	0.05	0.05	0.25	0.05	Te	Ta	250	4.01535	4.01535	104.399	20.0767	1.56599	3.98476	0.0156973	0	0.0506042	0	0	0	0	0	0.00345845	0	0	0	19.8081	0	0	0	0	1.55467	0	0	0		0	0	0	0
5	0.6	0.175	0.05	0.125	0.05	Te	Sb	250	4.01535	4.01535	104.399	20.0767	1.56599	4.03673	0.022889	0.00536223	0.0506402	0	0	0	0	0	0.00724936	0	0	0	20.0895	0	0.00211656	0	0	1.56673	0	0	0		0	0	0	0
5	0.6	0.05	0.05	0.275	0.025	Te	Sb	250	4.01535	4.01535	104.399	20.0767	1.56599	3.99789	0.0141677	0	0.0524717	0	0	0	0	0	0	0	0	0	19.9431	0	0	0	0	1.54709	0	0	0		0	0	0	0
5	0.6	0.0875	0.05	0.175	0.0875	Te	Ta	250	4.01535	4.01535	104.399	20.0767	1.56599	4.05328	0.0214782	0.00466639	0.0533708	0	0	0	0	0	0.00527105	0	0	0	20.3084	0	0.00298531	0	0	1.58089	0	0	0		0	0	0	0
5	0.6	0.05	0.05	0.25	0.05	Te	Sb	250	4.01535	4.01535	104.399	20.0767	1.56599	3.8992	0.0170648	0	0.0556867	0	0	0	0	0	0.00582471	0	0	0	19.4352	0	0	0	0	1.47795	0	0	0		0	0	0	0
5	0.6	0.125	0.05	0.175	0.05	Te	Sb	250	4.01535	4.01535	104.399	20.0767	1.56599	4.03964	0.0200707	0.00194463	0.0562545	0	0	0	0	0	0.00556439	0	0	0	20.1621	0	0	0	0	1.56508	0	0	0		0	0	0	0
5	0.6	0.05	0.05	0.25	0.05	Te	Sb	250	4.01535	4.01535	104.399	20.0767	1.56599	3.99891	0.0167137	0	0.0563577	0	0	0	0	0	0.00501187	0	0	0	19.9232	0	0	0	0	1.51946	0	0	0		0	0	0	0
5	0.6	0.175	0.05	0.0875	0.0875	Te	Sb	250	4.01535	4.01535	104.399	20.0767	1.56599	4.09045	0.0319825	0.00304815	0.0638667	0	0	0	0.0543419	0	0.0143535	0	0	0	20.2354	0	0	0	0	1.5396	0	0	0		0	0	0	0
5	0.6	0.105	0.05	0.21	0.035	Te	Mo	300	4.01535	4.01535	104.399	20.0767	1.56599	3.99165	0.0296113	0.00784551	0.0649895	0	0	0	0	0	0	0.00304508	0	0	19.8082	0	0.0130212	0	0	1.49229	0	0	0		0	0	0	0
5	0.6	0.05	0.05	0.25	0.05	Te	Sb	250	4.01535	4.01535	104.399	20.0767	1.56599	3.95553	0.0159563	0	0.0700676	0	0	0	0	0	0.00529165	0	0	0	19.7513	0	0	0	0	1.50596	0	0	0		0	0	0	0
5	0.6	0.05	0.05	0.25	0.05	Te	Sb	250	4.01535	4.01535	104.399	20.0767	1.56599	4.01451	0.0142546	0	0.0711149	0	0	0	0	0	0.00462015	0	0	0	19.983	0	0	0	0	1.52251	0	0	0		0	0	0	0
5	0.6	0.035	0.05	0.28	0.035	Te	Mo	300	4.01535	4.01535	104.399	20.0767	1.56599	3.98632	0.0153691	0.00565856	0.0716708	0	0	0	0	0	0	0.00202879	0	0	19.8217	0	0.00820242	0	0	1.49886	0	0	0		0	0	0	0
5	0.6	0.05	0.05	0.175	0.125	Te	Sb	250	4.01535	4.01535	104.399	20.0767	1.56599	4.03142	0.0259831	0.00254155	0.0986332	0	0	0	0.0558527	0	0.0137231	0	0	0	19.9123	0	0	0	0	1.48738	0	0	0		0	0	0	0
5	0.6	0.05	0.05	0.2	0.1	Te	Ta	250	4.01535	4.01535	104.399	20.0767	1.56599	3.98228	0.0253507	0.0020615	0.102393	0	0	0	0.103431	0	0.0153397	0	0	0	19.6865	0	0	0	0	1.45422	0	0	0		0	0	0	0
5	0.6	0.0875	0.05	0.175	0.0875	Te	Sb	250	4.01535	4.01535	104.399	20.0767	1.56599	4.04159	0.0268024	0.00730937	0.102424	0	0	0	0.0743077	0	0.012983	0	0	0	20.0648	0	0	0	0	1.48898	0	0	0		0	0	0	0
5	0.6	0.05	0.05	0.2	0.1	Te	Sb	250	4.01535	4.01535	104.399	20.0767	1.56599	4.0549	0.0248981	0.00214453	0.125434	0	0	0	0.0625037	0	0.0150392	0	0	0	20.0199	0	0	0	0	1.45846	0	0	0		0	0	0	0
5	0.6	0.175	0.05	0.05	0.125	Te	Sb	250	4.01535	4.01535	104.399	20.0767	1.56599	4.02334	0.0344596	0.00972562	0.0691162	0.00287478	0	0	0.0797082	0	0.0199732	0	0	0	19.765	0	0	0	0	1.49024	0	0	0		0	0	0	0
5	0.6	0.175	0.05	0.14	0.035	Te	Mo	300	4.01535	4.01535	104.399	20.0767	1.56599	3.99121	0.0457279	0.0104826	0.072032	0.00329337	0	0	0.143406	0	0.00450158	0.00474514	0	0	19.7787	0	0.0215336	0	0	1.43791	0	0	0		0	0	0	0
5	0.6	0.05	0.05	0.175	0.125	Te	Ta	300	4.01535	4.01535	104.399	20.0767	1.56599	3.98831	0.0496263	0.00885128	0.094841	0.0035088	0	0	0.0774854	0	0.0132265	0.00201479	0	0	19.6306	0	0.00501844	0	0	1.45808	0	0	0		0	0	0	0
5	0.6	0.05	0.05	0.175	0.125	Te	Sb	390	4.01535	4.01535	104.399	20.0767	1.56599	3.95464	0	0	0	0.00398558	0	0	0.86408	3.56161	0.00753386	0.0112756	0.00457601	0.00862529	13.2187	0.00395561	0	0	0	0	0	0	0		0	0	0	0
5	0.6	0.245	0.05	0.06125	0.04375	Te	Mo	300	4.01535	4.01535	104.399	20.0767	1.56599	3.98924	0.0490778	0.0127659	0.0549957	0.00432905	0	0	0.0581985	0	0.0047401	0.00462793	0	0	19.7073	0	0.030383	0	0	1.43053	0	0	0		0	0	0	0
5	0.6	0.125	0.05	0.175	0.05	Te	Ta	400	4.01535	4.01535	104.399	20.0767	1.56599	3.9867	0	0	0	0.00482952	0	0	1.29742	3.04429	0.00672942	0.0322983	0.0189764	0.0154927	13.765	0.00406425	0	0	0	0	0.000872667	0	0		0	0	0	0
5	0.6	0.175	0.05	0.0875	0.0875	Te	Sb	400	4.01535	4.01535	104.399	20.0767	1.56599	3.93708	0	0	0	0.00500954	0	0	1.74343	2.2861	0.00760269	0.0333472	0.0268222	0.0214857	13.9344	0.00381661	0	0	0	0	0.0019526	0	0		0	0	0	0
5	0.6	0.245	0.05	0.06125	0.04375	Te	Nb	350	4.01535	4.01535	104.399	20.0767	1.56599	3.98011	0.0417751	0.00527485	0.0332656	0.00517705	0	0	0.12093	0	0.00811263	0.00338415	0	0	19.4379	0	0.00685809	0	0	1.43395	0	0	0		0	0	0	0
5	0.6	0.175	0.05	0.125	0.05	Te	Ta	300	4.01535	4.01535	104.399	20.0767	1.56599	3.95545	0.0437993	0.00970903	0.0504975	0.0052357	0	0	0.0895734	0	0.00384709	0.00532782	0	0	19.4882	0	0.0237927	0	0	1.4917	0	0	0		0	0	0	0
5	0.6	0.175	0.05	0.0875	0.0875	Te	Sb	380	4.01535	4.01535	104.399	20.0767	1.56599	4.03755	0	0	0	0.00657117	0	0	1.63505	2.39457	0.0961704	0.067866	0.0285233	0.0206656	14.3696	0.00473536	0	0	0	0	0.00275565	0	0		0	0	0	0
5	0.6	0.05	0.05	0.025	0.275	Te	Ta	250	4.01535	4.01535	104.399	20.0767	1.56599	3.97581	0.0295306	0.00891281	0.0878061	0.00669785	0	0	0.139306	0	0.0313784	0	0	0	19.4134	0	0	0	0	1.39931	0	0	0		0	0	0	0
5	0.6	0.035	0.05	0.21	0.105	Te	Mo	300	4.01535	4.01535	104.399	20.0767	1.56599	3.97352	0.0603241	0.0174866	0.149473	0.00679538	0	0	0.0879298	0	0.0143607	0.00616251	0	0	19.5946	0	0.0159112	0	0	1.31372	0	0	0		0	0	0	0
5	0.6	0.105	0.05	0.14	0.105	Te	Mo	300	4.01535	4.01535	104.399	20.0767	1.56599	3.99495	0.0721755	0.0197232	0.129051	0.00711506	0	0	0.127795	0	0.0179137	0.00734456	0	0	19.6893	0	0.0173755	0	0	1.30844	0	0	0		0	0	0	0
5	0.6	0.175	0.05	0.125	0.05	Te	Ta	300	4.01535	4.01535	104.399	20.0767	1.56599	4.00863	0.055928	0.0115289	0.129397	0.0073647	0	0	0.120547	0	0.0133637	0.00327342	0	0	19.6915	0	0.0130533	0	0	1.34324	0	0	0		0	0	0	0
5	0.6	0.035	0.05	0.28	0.035	Te	Nb	350	4.01535	4.01535	104.399	20.0767	1.56599	4.00842	0.05135	0.0189107	0.2648	0.00778589	0	0	0.099898	0	0.00722576	0.00638702	0	0	19.4482	0	0.0149595	0	0	1.19023	0	0	0		0	0	0	0
5	0.6	0.035	0.05	0.07	0.245	Te	Nb	300	4.01535	4.01535	104.399	20.0767	1.56599	3.99072	0.0587134	0.0116699	0.0864138	0.00846135	0	0	0.143891	0	0.0190676	0.00510057	0	0	19.4556	0	0.0101099	0	0	1.366	0	0	0		0	0	0	0
5	0.6	0.035	0.05	0.21	0.105	Te	Nb	400	4.01535	4.01535	104.399	20.0767	1.56599	3.32536	0	0	0	0.00853985	0	0	0.955798	2.65459	0.00289513	0.0169791	0.00515555	0.0094113	11.4835	0.00402256	0	0	0	0	0	0	0		0	0	0	0
5	0.6	0.125	0.05	0.175	0.05	Te	Ta	300	4.01535	4.01535	104.399	20.0767	1.56599	3.98421	0.0679101	0.0117981	0.169265	0.00894605	0	0	0.118962	0	0.0180412	0.00343384	0	0	19.3561	0	0.00892179	0	0	1.34351	0	0	0		0	0	0	0
5	0.6	0.105	0.05	0.07	0.175	Te	Mo	400	4.01535	4.01535	104.399	20.0767	1.56599	3.93688	0.0112347	0	0.0162367	0.00911176	0	0	1.97091	1.93644	0.0167543	0.125734	0.0299985	0	14.6669	0.00525598	0	0	0	0.00415171	0	0	0		0	0	0	0
5	0.6	0.245	0.05	0.06125	0.04375	Te	Nb	360	4.01535	4.01535	104.399	20.0767	1.56599	3.94997	0.0564488	0.00682477	0.0464357	0.00987307	0	0	0.166544	0	0.0149556	0.00530744	0	0.00154063	19.1923	0	0.00705955	0	0	1.32827	0.00100276	0	0		0	0	0	0
5	0.6	0.245	0.05	0.06125	0.04375	Te	Nb	300	4.01535	4.01535	104.399	20.0767	1.56599	3.9932	0.0653613	0.0134333	0.0789257	0.0100307	0	0	0.165419	0	0.0168126	0.00527357	0	0	19.5408	0	0.0126076	0	0	1.3765	0	0	0		0	0	0	0
5	0.6	0.175	0.05	0.07	0.105	Te	Mo	300	4.01535	4.01535	104.399	20.0767	1.56599	3.98945	0.0859782	0.0222343	0.0964332	0.0105442	0	0	0.113356	0	0.0231871	0.0087142	0	0	19.5275	0	0.0182585	0	0	1.31077	0	0	0		0	0	0	0
5	0.6	0.0875	0.05	0.175	0.0875	Te	Sb	370	4.01535	4.01535	104.399	20.0767	1.56599	4.08792	0	0	0	0.010556	0	0	0.921324	3.49151	0.0508629	0.0185283	0.00915676	0.0137737	13.9274	0.0043804	0	0	0	0.00241361	0.00103678	0	0		0	0	0	0
5	0.6	0.175	0.05	0.0875	0.0875	Te	Ta	300	4.01535	4.01535	104.399	20.0767	1.56599	3.96701	0.0711328	0.0134936	0.108132	0.0107599	0	0	0.130678	0	0.022438	0.00492791	0	0	19.3769	0	0.0091419	0	0	1.34425	0	0	0		0	0	0	0
5	0.6	0.035	0.05	0.21	0.105	Te	Nb	300	4.01535	4.01535	104.399	20.0767	1.56599	3.97571	0.0607538	0.0050506	0.146122	0.0109627	0	0	0.171544	0	0.031411	0.00384602	0	0	19.312	0	0	0	0	1.29594	0	0	0		0	0	0	0
5	0.6	0.0875	0.05	0.035	0.2275	Te	Nb	300	4.01535	4.01535	104.399	20.0767	1.56599	3.99999	0.0605369	0.0140283	0.062685	0.0110519	0	0	0.125215	0	0.015035	0.00631883	0	0	19.6662	0	0.0208542	0	0	1.37106	0	0	0		0	0	0	0
5	0.6	0.175	0.05	0.07	0.105	Te	Nb	350	4.01535	4.01535	104.399	20.0767	1.56599	3.99242	0.0651669	0.00757063	0.0541077	0.0110981	0	0	0.19062	0	0.0202057	0.00489122	0	0.00165648	19.4324	0	0.00743549	0	0	1.3446	0.00109819	0	0.00314837		0	0	0	0
5	0.6	0.035	0.05	0.28	0.035	Te	Mo	400	4.01535	4.01535	104.399	20.0767	1.56599	3.99403	0.0142996	0	0.455797	0.0111292	0	0	0.495347	0.70766	0	0.0235528	0.0028895	0	18.0101	0	0	0	0	0.74363	0	0	0		0	0	0	0
5	0.6	0.05	0.05	0.25	0.05	Te	Ta	300	4.01535	4.01535	104.399	20.0767	1.56599	3.97552	0.0617297	0.00875871	0.203025	0.0111951	0	0	0.174648	0	0.0271266	0.00232886	0	0	19.3047	0	0.00582524	0	0	1.26204	0	0	0		0	0	0	0
5	0.6	0.05	0.05	0.175	0.125	Te	Sb	360	4.01535	4.01535	104.399	20.0767	1.56599	4.03319	0	0	0	0.0112286	0	0	0.721393	3.66209	0.0605189	0.0154294	0.00512296	0.0105072	13.6341	0.00530566	0	0	0	0	0	0	0		0	0	0	0
5	0.6	0.035	0.05	0.28	0.035	Te	Mo	350	4.01535	4.01535	104.399	20.0767	1.56599	4.00102	0.0435552	0.00937853	0.365776	0.0112931	0	0	0.144811	0	0.0114978	0.00743831	0	0	19.2566	0	0.0038294	0	0	1.13242	0	0	0		0	0	0	0
5	0.6	0.175	0.05	0.05	0.125	Te	Ta	300	4.01535	4.01535	104.399	20.0767	1.56599	3.95679	0.0667802	0.014726	0.0669154	0.0113746	0	0	0.118721	0	0.0139243	0.00684067	0	0	19.4604	0	0.0183092	0	0	1.40592	0	0	0		0	0	0	0
5	0.6	0.175	0.05	0.14	0.035	Te	Nb	300	4.01535	4.01535	104.399	20.0767	1.56599	3.99797	0.0710235	0.0139345	0.110939	0.01141	0	0	0.13858	0	0.0188277	0.00607518	0	0	19.5094	0	0.0119479	0	0	1.33413	0	0	0		0	0	0	0
5	0.6	0.035	0.05	0.14	0.175	Te	Mo	400	4.01535	4.01535	104.399	20.0767	1.56599	3.98624	0.0141401	0	0.0278335	0.0116152	0	0	1.82306	2.14655	0.00845606	0.135221	0.029503	0	14.6993	0.005335	0	0	0	0.00697772	0	0	0		0	0	0	0
5	0.6	0.175	0.05	0.07	0.105	Te	Nb	300	4.01535	4.01535	104.399	20.0767	1.56599	3.9977	0.0700208	0.0145668	0.0898557	0.011832	0	0	0.144006	0	0.0202112	0.00626282	0	0	19.6227	0	0.0118698	0	0	1.3328	0	0	0		0	0	0	0
5	0.6	0.1575	0.05	0.035	0.1575	Te	Nb	300	4.01535	4.01535	104.399	20.0767	1.56599	3.99902	0.0629285	0.0163719	0.0680239	0.0122594	0	0	0.127422	0	0.0136992	0.00646308	0	0	19.6387	0	0.0255716	0	0	1.35606	0	0	0		0	0	0	0
5	0.6	0.1575	0.05	0.035	0.1575	Te	Nb	300	4.01535	4.01535	104.399	20.0767	1.56599	3.99902	0.0629285	0.0163719	0.0680239	0.0122594	0	0	0.127422	0	0.0136992	0.00646308	0	0	19.6387	0	0.0255716	0	0	1.35606	0	0	0		0	0	0	0
5	0.6	0.105	0.05	0.07	0.175	Te	Nb	300	4.01535	4.01535	104.399	20.0767	1.56599	3.99723	0.0666667	0.015334	0.0864087	0.0123756	0	0	0.157758	0	0.0159228	0.00714439	0	0	19.619	0	0.0210427	0	0	1.34047	0	0	0		0	0	0	0
5	0.6	0.175	0.05	0.0875	0.0875	Te	Ta	400	4.01535	4.01535	104.399	20.0767	1.56599	3.98154	0.00302826	0	0.00426894	0.0136282	0	0	1.89664	1.94184	0.0496134	0.108859	0.0350674	0.0261262	14.5032	0.00499305	0	0	0	0	0.00386433	0	0		0	0	0	0
5	0.6	0.035	0.05	0.14	0.175	Te	Nb	300	4.01535	4.01535	104.399	20.0767	1.56599	4.02363	0.0709907	0.0127447	0.151641	0.0137312	0	0	0.199988	0	0.0378257	0.00479745	0	0	19.574	0	0	0	0	1.27208	0	0	0		0	0	0	0
5	0.6	0.0875	0.05	0.175	0.0875	Te	Ta	300	4.01535	4.01535	104.399	20.0767	1.56599	3.96824	0.0790399	0.0112864	0.207162	0.0140551	0	0	0.197681	0	0.0336991	0.00403354	0	0.00183096	19.1267	0	0.00577225	0	0	1.24593	0	0	0		0	0	0	0
5	0.6	0.105	0.05	0.21	0.035	Te	Nb	300	4.01535	4.01535	104.399	20.0767	1.56599	3.98799	0.0773902	0.0113101	0.161946	0.014335	0	0	0.180306	0	0.0332496	0.00422136	0	0	19.4238	0	0.00488184	0	0	1.25406	0	0	0		0	0	0	0
5	0.6	0.1575	0.05	0.035	0.1575	Te	Mo	400	4.01535	4.01535	104.399	20.0767	1.56599	3.9917	0.0256522	0	0.0497227	0.0145863	0	0	1.93505	1.74566	0.03469	0.137132	0.0273265	0	15.1076	0.00546271	0	0	0	0.0168975	0	0	0		0	0	0	0
5	0.6	0.035	0.05	0.14	0.175	Te	Mo	300	4.01535	4.01535	104.399	20.0767	1.56599	3.97739	0.0942859	0.0316995	0.16033	0.0147883	0	0	0.152706	0	0.0466517	0.00983231	0	0	19.3138	0	0.0100275	0	0	1.20404	0	0	0.00272312		0	0	0	0
5	0.6	0.1575	0.05	0.035	0.1575	Te	Mo	300	4.01535	4.01535	104.399	20.0767	1.56599	3.97809	0.107042	0.0337182	0.0894019	0.0153305	0	0	0.1877	0	0.0509607	0.0109514	0	0	19.2963	0	0.0104003	0	0	1.23993	0	0	0.00404276		0	0	0	0
5	0.6	0.175	0.05	0.1	0.075	Te	Ta	300	4.01535	4.01535	104.399	20.0767	1.56599	3.97754	0.0763162	0.0140761	0.127571	0.0154004	0	0	0.192911	0	0.0318654	0.00625606	0	0	19.2007	0	0.00638688	0	0	1.24745	0.000792655	0	0		0	0	0	0
5	0.6	0.245	0.05	0.06125	0.04375	Te	Nb	370	4.01535	4.01535	104.399	20.0767	1.56599	3.99971	0.0777801	0.00926624	0.0651277	0.0160587	0	0	0.273719	0	0.026528	0.00911326	0	0.00284311	19.1069	0	0.00744234	0	0	1.21354	0.00157682	0	0.00298852		0	0	0	0
5	0.6	0.175	0.05	0.125	0.05	Te	Ta	350	4.01535	4.01535	104.399	20.0767	1.56599	3.97687	0.0823249	0.00664936	0.113543	0.0168592	0	0	0.266605	0	0.028255	0.00447547	0	0.00159955	19.1346	0	0.00447709	0	0	1.23578	0.000866098	0	0.00271773		0	0	0	0
5	0.6	0.175	0.05	0.14	0.035	Te	Mo	400	4.01535	4.01535	104.399	20.0767	1.56599	3.99489	0.0565878	0	0.282897	0.0172094	0	0	1.27034	1.8352	0.00591173	0.0991873	0.0121362	0	15.3984	0.00554493	0	0	0	0.0618674	0	0	0		0	0	0	0
5	0.6	0.125	0.05	0.175	0.05	Te	Sb	300	4.01535	4.01535	104.399	20.0767	1.56599	3.98531	0.0827785	0.012861	0.21701	0.0172619	0	0	0.214378	0	0.0385492	0.00448911	0	0.00245498	19.1555	0	0.00470326	0	0	1.21255	0	0	0		0	0	0	0
5	0.6	0.05	0.05	0.275	0.025	Te	Sb	300	4.01535	4.01535	104.399	20.0767	1.56599	3.97717	0.058189	0.00840228	0.207697	0.0176102	0	0	0.214563	0	0.0357218	0.00204892	0	0	19.2418	0	0.00394635	0	0	1.21848	0	0	0		0	0	0	0
5	0.6	0.175	0.05	0.07	0.105	Te	Nb	360	4.01535	4.01535	104.399	20.0767	1.56599	3.96396	0.0837634	0.00996264	0.0738178	0.0176843	0	0	0.275249	0	0.0324375	0.00807789	0	0.00270942	19.0177	0	0.00808047	0	0	1.20045	0.00161744	0	0.00294309		0	0	0	0
5	0.6	0.105	0.05	0.14	0.105	Te	Nb	300	4.01535	4.01535	104.399	20.0767	1.56599	4.00285	0.0743828	0.0119564	0.147686	0.0179676	0	0	0.214297	0	0.0401091	0.00571052	0	0	19.3198	0	0.00385794	0	0	1.24457	0	0	0		0	0	0	0
5	0.6	0.175	0.05	0.125	0.05	Te	Sb	300	4.01535	4.01535	104.399	20.0767	1.56599	3.9884	0.0909803	0.0155916	0.19119	0.0181356	0	0	0.222642	0	0.0459994	0.00555324	0	0.00337544	19.2231	0	0.00542107	0	0	1.20082	0.000865653	0	0		0	0	0	0
5	0.6	0.105	0.05	0.07	0.175	Te	Mo	300	4.01535	4.01535	104.399	20.0767	1.56599	3.98405	0.109035	0.0404499	0.118003	0.0183967	0	0	0.166032	0	0.0705206	0.0118946	0	0	19.2896	0	0.00820539	0	0	1.17663	0	0	0.00602821		0	0	0	0
5	0.6	0.105	0.05	0.14	0.105	Te	Nb	350	4.01535	4.01535	104.399	20.0767	1.56599	3.9637	0.0764436	0.0060829	0.141603	0.018554	0	0	0.296676	0	0.0301266	0.00395014	0	0.00260427	18.9914	0	0.00363226	0	0	1.19743	0	0	0		0	0	0	0
5	0.6	0.125	0.05	0.175	0.05	Te	Ta	390	4.01535	4.01535	104.399	20.0767	1.56599	4.01405	0	0	0	0.0187571	0	0	1.37646	2.74369	0.0297129	0.0523688	0.0198685	0.0175957	14.0806	0.00467439	0	0	0	0	0.000954596	0	0		0	0	0	0
5	0.6	0.05	0.05	0.2	0.1	Te	Ta	380	4.01535	4.01535	104.399	20.0767	1.56599	3.98395	0	0	0.00364781	0.0191395	0	0	0.857308	3.30045	0.0182349	0.0485336	0.0217409	0.00909109	13.6857	0.00448797	0	0	0	0.00211793	0	0	0		0	0	0	0
5	0.6	0.125	0.05	0.175	0.05	Te	Sb	400	4.01535	4.01535	104.399	20.0767	1.56599	3.99288	0	0	0	0.0192194	0	0	1.34953	2.80348	0.0145956	0.0317786	0.0115118	0.0184753	13.8086	0.00441556	0	0	0	0	0.00137324	0	0		0	0	0	0
5	0.6	0.105	0.05	0.21	0.035	Te	Mo	350	4.01535	4.01535	104.399	20.0767	1.56599	3.98555	0.0965014	0.0173276	0.36715	0.019397	0	0	0.26199	0	0.0267082	0.0193208	0.00343132	0	18.7805	0	0.00719992	0	0	0.9278	0	0	0		0	0	0	0
5	0.6	0.175	0.05	0.1	0.075	Te	Ta	350	4.01535	4.01535	104.399	20.0767	1.56599	3.94218	0.0915667	0.00958009	0.0915959	0.0221938	0	0	0.302285	0	0.0427691	0.00986557	0	0.00336771	18.7496	0	0.00505324	0	0	1.15914	0.00167865	0	0.00470591		0	0	0	0
5	0.6	0.105	0.05	0.14	0.105	Te	Mo	400	4.01535	4.01535	104.399	20.0767	1.56599	3.98224	0.026605	0	0.111056	0.0224391	0	0	1.48505	2.12437	0.0125988	0.132107	0.0203866	0	14.9373	0.00544121	0	0	0	0.0350942	0	0	0		0	0	0	0
5	0.6	0.125	0.05	0.175	0.05	Te	Sb	390	4.01535	4.01535	104.399	20.0767	1.56599	4.05453	0	0	0	0.022462	0	0	1.40202	2.82171	0.0327933	0.035689	0.0126455	0.019307	14.2649	0.00460416	0	0	0	0	0.00133461	0	0		0	0	0	0
5	0.6	0.0875	0.05	0.035	0.2275	Te	Mo	300	4.01535	4.01535	104.399	20.0767	1.56599	3.99483	0.109671	0.0687002	0.0981219	0.0228437	0	0	0.23067	0	0.111989	0.0125867	0	0.00373925	19.2034	0	0	0	0	1.10049	0.000838316	0	0.00624027		0	0	0	0
5	0.6	0.175	0.05	0.1	0.075	Te	Ta	400	4.01535	4.01535	104.399	20.0767	1.56599	3.95709	0.00291817	0	0.00389299	0.0230445	0	0	2.20195	1.60982	0.0346024	0.111353	0.0398863	0.0181306	14.7197	0.00494804	0	0	0	0	0.00172793	0	0		0	0	0	0
5	0.6	0.175	0.05	0.05	0.125	Te	Ta	300	4.01535	4.01535	104.399	20.0767	1.56599	3.97169	0.0817417	0.0148141	0.121651	0.0234388	0	0	0.250651	0	0.0521328	0.00911414	0	0.00248016	19.106	0	0.00399007	0	0	1.18641	0.00109143	0	0.00286566		0	0	0	0
5	0.6	0.0875	0.05	0.035	0.2275	Te	Nb	400	4.01535	4.01535	104.399	20.0767	1.56599	4.03308	0	0	0.00640981	0.0238419	0	0	2.10324	1.59915	0.065652	0.187828	0.0515534	0.021286	15.2569	0.0054594	0	0	0	0.00213258	0.00362093	0	0		0	0	0	0
5	0.6	0.05	0.05	0.25	0.05	Te	Sb	300	4.01535	4.01535	104.399	20.0767	1.56599	3.96801	0.0522565	0.003727	0.2403	0.0244881	0	0	0.275363	0	0.0452314	0.00192877	0	0	19.0956	0	0	0	0	1.15254	0	0	0		0	0	0	0
5	0.6	0.245	0.05	0.06125	0.04375	Te	Nb	380	4.01535	4.01535	104.399	20.0767	1.56599	4.01874	0.102581	0.0119267	0.0881786	0.0247058	0	0	0.446573	0.457935	0.0441601	0.0154463	0	0.00539344	18.7088	0	0.00748701	0	0	1.01996	0.00243017	0	0.0041137		0	0	0	0
5	0.6	0.175	0.05	0.125	0.05	Te	Sb	400	4.01535	4.01535	104.399	20.0767	1.56599	4.0068	0	0	0.00568229	0.0251785	0	0	1.84901	2.07046	0.0635228	0.0681083	0.019633	0.0230648	14.6412	0.00497054	0	0	0	0	0.00321959	0	0		0	0	0	0
5	0.6	0.05	0.05	0.175	0.125	Te	Sb	380	4.01535	4.01535	104.399	20.0767	1.56599	4.03336	0	0	0	0.0255019	0	0	1.02228	3.33078	0.0330093	0.0166811	0.004994	0.0100471	13.7728	0.00466247	0	0	0	0	0	0	0		0	0	0	0
5	0.6	0.05	0.05	0.25	0.05	Te	Sb	300	4.01535	4.01535	104.399	20.0767	1.56599	3.8769	0.0557414	0.00793226	0.237227	0.0256308	0	0	0.208548	0	0.0469886	0.0023195	0	0	18.7337	0	0.00310643	0	0	1.11977	0	0	0		0	0	0	0
5	0.6	0.175	0.05	0.125	0.05	Te	Ta	360	4.01535	4.01535	104.399	20.0767	1.56599	3.9933	0.0930285	0.00723794	0.142655	0.0256526	0	0	0.380137	0	0.039235	0.00646697	0	0.00399538	18.8382	0	0.00515986	0	0	1.09862	0.00138266	0	0.00450475		0	0	0	0
5	0.6	0.05	0.05	0.25	0.05	Te	Sb	300	4.01535	4.01535	104.399	20.0767	1.56599	4.02161	0.0519377	0.00750162	0.261783	0.0257816	0	0	0.281891	0	0.0460223	0.00206791	0	0	19.5045	0	0.00308107	0	0	1.13609	0	0	0		0	0	0	0
5	0.6	0.175	0.05	0.05	0.125	Te	Sb	360	4.01535	4.01535	104.399	20.0767	1.56599	4.06162	0	0	0	0.0260691	0	0	1.42168	2.08848	0.286322	0.107833	0.0340041	0.0206076	14.9819	0.00585258	0	0	0	0	0.00311468	0	0		0	0	0	0
5	0.6	0.05	0.05	0.25	0.05	Te	Sb	300	4.01535	4.01535	104.399	20.0767	1.56599	3.87484	0.0547433	0.00753716	0.250577	0.0266466	0	0	0.243798	0	0.047048	0.00235465	0	0	18.583	0	0.00292866	0	0	1.09562	0	0	0		0	0	0	0
5	0.6	0.175	0.05	0.07	0.105	Te	Nb	370	4.01535	4.01535	104.399	20.0767	1.56599	3.98375	0.106369	0.0120095	0.0971276	0.0275516	0	0	0.433214	0.405755	0.0520763	0.0139326	0	0.00610771	18.5078	0	0.0086909	0	0	1.01257	0.00247781	0	0.00482471		0	0	0	0
5	0.6	0.05	0.05	0.025	0.275	Te	Ta	400	4.01535	4.01535	104.399	20.0767	1.56599	3.98807	0.00531514	0	0.0227376	0.0277857	0	0	1.79898	1.81888	0.0671246	0.127729	0.0357777	0.0216383	14.9532	0.00535859	0	0	0	0.0119823	0.00210406	0	0		0	0	0	0
5	0.6	0.175	0.05	0.07	0.105	Te	Mo	400	4.01535	4.01535	104.399	20.0767	1.56599	3.9949	0.0313429	0	0.0927558	0.0280403	0	0	1.68725	1.85849	0.0368048	0.140849	0.0231393	0	15.2299	0.00547799	0	0	0	0.0348131	0	0	0		0	0	0	0
5	0.6	0.035	0.05	0.07	0.245	Te	Mo	300	4.01535	4.01535	104.399	20.0767	1.56599	3.98236	0.100942	0.061779	0.14353	0.028402	0	0	0.237538	0	0.122747	0.0124747	0	0.00477008	19.0949	0	0	0	0	1.04109	0.000800158	0	0.0060914		0	0	0	0
5	0.6	0.175	0.05	0.0875	0.0875	Te	Sb	300	4.01535	4.01535	104.399	20.0767	1.56599	3.98805	0.107453	0.0152399	0.244417	0.0287555	0	0	0.331298	0	0.079794	0.00845526	0	0.00556127	18.862	0	0.00398219	0	0	1.02674	0.00119644	0	0		0	0	0	0
5	0.6	0.105	0.05	0.14	0.105	Te	Nb	360	4.01535	4.01535	104.399	20.0767	1.56599	3.9552	0.0838327	0.00634478	0.175922	0.0295914	0	0	0.344595	0	0.0416292	0.00609297	0	0.0038369	18.7357	0	0.00415656	0	0	1.066	0.00115632	0	0		0	0	0	0
5	0.6	0.175	0.05	0.1	0.075	Te	Ta	360	4.01535	4.01535	104.399	20.0767	1.56599	4.0035	0.10133	0.00981258	0.116561	0.0304684	0	0	0.442056	0	0.0583404	0.0128703	0	0.005936	18.6909	0	0.00490417	0	0	1.01625	0.00234585	0	0.00556846		0	0	0	0
5	0.6	0.035	0.05	0.21	0.105	Te	Nb	390	4.01535	4.01535	104.399	20.0767	1.56599	3.40034	0	0	0	0.0307008	0	0	1.07977	2.50329	0.015821	0.0225606	0.00568035	0.0103239	11.9541	0.00443601	0	0	0	0	0	0	0		0	0	0	0
5	0.6	0.0875	0.05	0.175	0.0875	Te	Sb	300	4.01535	4.01535	104.399	20.0767	1.56599	3.97535	0.0846713	0.00621206	0.315738	0.0315236	0	0	0.32003	0	0.0692137	0.00581997	0	0.003916	18.9065	0	0	0	0	1.00699	0	0	0		0	0	0	0
5	0.6	0.175	0.05	0.05	0.125	Te	Sb	370	4.01535	4.01535	104.399	20.0767	1.56599	4.05337	0	0	0.00346738	0.0317662	0	0	1.65251	1.80121	0.251598	0.108855	0.0305109	0.0218112	15.2023	0.00533645	0	0	0	0	0.00339801	0	0		0	0	0	0
5	0.6	0.245	0.05	0.06125	0.04375	Te	Mo	400	4.01535	4.01535	104.399	20.0767	1.56599	3.96952	0.118067	0.00726057	0.32857	0.0319751	0	0	1.19044	1.17519	0.0558476	0.115445	0.0146651	0	16.2755	0.00582621	0	0	0	0.122051	0.00127701	0	0		0	0	0	0
5	0.6	0.175	0.05	0.14	0.035	Te	Mo	350	4.01535	4.01535	104.399	20.0767	1.56599	4.0004	0.152957	0.0212762	0.375407	0.0324504	0	0	0.453549	0.453938	0.0554662	0.0368506	0.00615833	0.00217591	18.2643	0	0.00942173	0	0	0.685577	0.000791349	0	0		0	0	0	0
5	0.6	0.245	0.05	0.06125	0.04375	Te	Nb	390	4.01535	4.01535	104.399	20.0767	1.56599	3.9961	0.124794	0.0137737	0.110693	0.0333454	0	0	0.630726	0.658483	0.0667039	0.0254279	0.00325046	0.00921248	17.979	0	0.00662438	0	0	0.78434	0.00373559	0	0.00491627		0	0	0	0
5	0.6	0.175	0.05	0.05	0.125	Te	Sb	300	4.01535	4.01535	104.399	20.0767	1.56599	3.9697	0.105233	0.0180763	0.249105	0.0347062	0	0	0.436964	0	0.103297	0.00980268	0	0.00691751	18.4923	0	0	0	0	0.955642	0.00140003	0	0		0	0	0	0
5	0.6	0.1575	0.05	0.035	0.1575	Te	Nb	400	4.01535	4.01535	104.399	20.0767	1.56599	3.99388	0.0252402	0	0.0330333	0.035153	0	0	1.92417	1.12749	0.208207	0.19329	0.0418281	0.028341	15.7352	0.00554349	0	0	0	0.0143078	0.00540805	0	0		0	0	0	0
5	0.6	0.1575	0.05	0.035	0.1575	Te	Nb	400	4.01535	4.01535	104.399	20.0767	1.56599	3.99388	0.0252402	0	0.0330333	0.035153	0	0	1.92417	1.12749	0.208207	0.19329	0.0418281	0.028341	15.7352	0.00554349	0	0	0	0.0143078	0.00540805	0	0		0	0	0	0
5	0.6	0.105	0.05	0.07	0.175	Te	Nb	400	4.01535	4.01535	104.399	20.0767	1.56599	4.0174	0	0	0.01187	0.0358213	0	0	2.05001	1.60762	0.0676583	0.159499	0.0390992	0.0230372	15.1895	0.00532517	0	0	0	0.00293058	0.00314293	0	0		0	0	0	0
5	0.6	0.035	0.05	0.28	0.035	Te	Mo	350	4.01535	4.01535	104.399	20.0767	1.56599	3.94828	0.0600629	0.00565825	0.335979	0.0364634	0	0	0.18869	0	0.0444961	0.00737168	0	0.00165546	18.9708	0	0	0	0	1.0555	0	0	0		0	0	0	0
5	0.6	0.105	0.05	0.14	0.105	Te	Mo	350	4.01535	4.01535	104.399	20.0767	1.56599	3.97286	0.152427	0.0204785	0.408028	0.0367773	0	0	0.476937	0.420635	0.108014	0.0506008	0.00825765	0	18.1666	0.00717632	0.00690893	0	0	0.587519	0	0	0		0	0	0	0
5	0.6	0.175	0.05	0.07	0.105	Te	Nb	380	4.01535	4.01535	104.399	20.0767	1.56599	3.99228	0.129123	0.0144026	0.126772	0.0370423	0	0	0.601027	0.576898	0.0790917	0.0256437	0.00306388	0.0113626	17.9216	0	0.00733739	0	0	0.772992	0.00376446	0	0.00542468		0	0	0	0
5	0.6	0.0875	0.05	0.175	0.0875	Te	Ta	380	4.01535	4.01535	104.399	20.0767	1.56599	4.02905	0	0	0.00230164	0.0370815	0	0	1.39726	2.67295	0.0435884	0.0624487	0.0207179	0.01542	14.3892	0.00491547	0	0	0	0	0.00101016	0	0		0	0	0	0
5	0.6	0.05	0.05	0.175	0.125	Te	Ta	350	4.01535	4.01535	104.399	20.0767	1.56599	3.95307	0.114572	0.0147484	0.287093	0.0378896	0	0	0.372214	0	0.0569415	0.0183199	0	0.00335023	18.6007	0	0.0070081	0	0	0.964754	0	0	0		0	0	0	0
5	0.6	0.175	0.05	0.0875	0.0875	Te	Sb	360	4.01535	4.01535	104.399	20.0767	1.56599	4.02675	0	0	0.00259006	0.0380668	0	0	1.36071	2.09658	0.263823	0.10365	0.0295508	0.0211189	14.8811	0.00588093	0	0	0	0	0.00266868	0	0		0	0	0	0
5	0.6	0.05	0.05	0.175	0.125	Te	Sb	300	4.01535	4.01535	104.399	20.0767	1.56599	3.97523	0.0774553	0.00554803	0.314497	0.0383978	0	0	0.352208	0	0.0754751	0.00529347	0	0.0031562	18.7703	0	0	0	0	1.00813	0	0	0		0	0	0	0
5	0.6	0.175	0.05	0.125	0.05	Te	Ta	370	4.01535	4.01535	104.399	20.0767	1.56599	3.95633	0.102249	0.00762555	0.181108	0.0393392	0	0	0.532971	0	0.0564921	0.01103	0	0.00738369	18.2238	0	0.00538164	0	0	0.906275	0.00198195	0	0.00574743		0	0	0	0
5	0.6	0.105	0.05	0.21	0.035	Te	Mo	400	4.01535	4.01535	104.399	20.0767	1.56599	3.95626	0.0702415	0	0.620964	0.0399402	0	0	0.784628	1.1359	0.0153647	0.0506299	0.00517351	0	16.6615	0.00599158	0	0	0	0.183111	0	0	0		0	0	0	0
5	0.6	0.175	0.05	0.05	0.125	Te	Ta	400	4.01535	4.01535	104.399	20.0767	1.56599	3.99129	0.0209273	0	0.0361226	0.0415496	0	0	1.8783	1.35858	0.140737	0.14543	0.0321486	0.0326718	15.3545	0.00543183	0	0	0	0.0142588	0.00596093	0	0		0	0	0	0
5	0.6	0.245	0.05	0.06125	0.04375	Te	Mo	350	4.01535	4.01535	104.399	20.0767	1.56599	3.97427	0.164181	0.0339961	0.265375	0.0417116	0	0	0.382921	0	0.0635521	0.0340169	0.00524551	0.00210678	18.6175	0	0.0212426	0	0	0.807139	0.00118845	0	0		0	0	0	0
5	0.6	0.125	0.05	0.175	0.05	Te	Sb	380	4.01535	4.01535	104.399	20.0767	1.56599	4.06089	0	0	0	0.0422536	0	0	1.38263	2.65701	0.0738604	0.0432721	0.0133019	0.0195325	14.4701	0.00493989	0	0	0	0	0.00142996	0	0		0	0	0	0
5	0.6	0.035	0.05	0.21	0.105	Te	Mo	350	4.01535	4.01535	104.399	20.0767	1.56599	3.98487	0.12954	0.0176792	0.503904	0.0425239	0	0	0.3903	0	0.0767596	0.0430785	0.00768942	0.00222466	18.4059	0.00752367	0.00667886	0	0	0.627975	0	0	0.00357318		0	0	0	0
5	0.6	0.05	0.05	0.2	0.1	Te	Ta	300	4.01535	4.01535	104.399	20.0767	1.56599	3.96601	0.0710571	0.00463985	0.311913	0.042532	0	0	0.36429	0	0.0814279	0.00592742	0	0.00259771	18.7413	0	0	0	0	0.949708	0	0	0		0	0	0	0
5	0.6	0.105	0.05	0.14	0.105	Te	Nb	370	4.01535	4.01535	104.399	20.0767	1.56599	3.97111	0.0886769	0.00677877	0.211359	0.0427112	0	0	0.50333	0	0.0519326	0.00959851	0	0.00583336	18.4315	0	0.00440324	0	0	0.908853	0.00148608	0	0.00328755		0	0	0	0
5	0.6	0.175	0.05	0.125	0.05	Te	Ta	350	4.01535	4.01535	104.399	20.0767	1.56599	3.98965	0.118207	0.020159	0.369852	0.043035	0	0	0.32252	0	0.0386004	0.0206495	0	0.00335623	18.5609	0	0.0165362	0	0	0.836429	0.00138746	0	0		0	0	0	0
5	0.6	0.175	0.05	0.1	0.075	Te	Ta	370	4.01535	4.01535	104.399	20.0767	1.56599	3.95911	0.111959	0.00999716	0.146029	0.043397	0	0	0.622928	0.543035	0.0825611	0.0214261	0	0.009855	17.9188	0	0.00462379	0	0	0.78439	0.00318549	0	0.00635296		0	0	0	0
5	0.6	0.05	0.05	0.2	0.1	Te	Sb	300	4.01535	4.01535	104.399	20.0767	1.56599	3.96257	0.0674232	0.00476761	0.350827	0.0434851	0	0	0.375208	0	0.0753065	0.00471628	0	0.00269993	18.73	0	0	0	0	0.917514	0	0	0		0	0	0	0
5	0.6	0.0875	0.05	0.175	0.0875	Te	Sb	400	4.01535	4.01535	104.399	20.0767	1.56599	3.93169	0	0	0	0.0435616	0	0	1.91499	2.26379	0.010893	0.0374088	0.0119849	0.0167983	14.0524	0.00463799	0	0	0	0	0.000928081	0	0		0	0	0	0
5	0.6	0.175	0.05	0.0875	0.0875	Te	Sb	370	4.01535	4.01535	104.399	20.0767	1.56599	4.05636	0.00376204	0	0.00706535	0.044861	0	0	1.62091	1.83511	0.23373	0.10744	0.0279039	0.0217617	15.0627	0.00539618	0	0	0	0	0.00318859	0	0		0	0	0	0
5	0.6	0.245	0.05	0.06125	0.04375	Te	Nb	400	4.01535	4.01535	104.399	20.0767	1.56599	4.00757	0.136149	0.0129763	0.131865	0.0451316	0	0	0.876242	0.838144	0.093	0.0411892	0.00525647	0.0154586	17.3895	0.00734109	0.00481617	0	0	0.52686	0.00491624	0	0.00535016		0	0	0	0
5	0.6	0.175	0.05	0.125	0.05	Te	Sb	390	4.01535	4.01535	104.399	20.0767	1.56599	3.99677	0.00518121	0	0.0149191	0.0453078	0	0	1.75849	1.80399	0.132694	0.0885501	0.0217089	0.0236877	14.8225	0.00524466	0	0	0	0.00107007	0.00328661	0	0		0	0	0	0
5	0.6	0.175	0.05	0.05	0.125	Te	Ta	350	4.01535	4.01535	104.399	20.0767	1.56599	3.94949	0.127726	0.0174743	0.105983	0.0454108	0	0	0.512607	0.404576	0.0952562	0.0381206	0.00568031	0.00609113	18.2969	0	0.00840194	0	0	0.886854	0.00286831	0	0.00346225		0	0	0	0
5	0.6	0.175	0.05	0.07	0.105	Te	Mo	350	4.01535	4.01535	104.399	20.0767	1.56599	3.98582	0.169378	0.0280819	0.294035	0.0454331	0	0	0.560509	0.41041	0.155428	0.0569149	0.0093214	0.00227803	18.0904	0.00799341	0.00561057	0	0	0.600855	0	0	0.00387867		0	0	0	0
5	0.6	0.125	0.05	0.175	0.05	Te	Ta	350	4.01535	4.01535	104.399	20.0767	1.56599	3.91309	0.132496	0.0194791	0.454976	0.047345	0	0	0.364944	0	0.0483677	0.0242075	0	0.00496339	18.1479	0	0.0144462	0	0	0.773812	0.00129206	0	0		0	0	0	0
5	0.6	0.175	0.05	0.0875	0.0875	Te	Ta	390	4.01535	4.01535	104.399	20.0767	1.56599	4.00847	0.0117589	0	0.0345796	0.0494634	0	0	1.81333	1.48045	0.145584	0.151526	0.0327533	0.0275954	15.3048	0.0054766	0	0	0	0.00500613	0.00404315	0	0		0	0	0	0
5	0.6	0.0875	0.05	0.035	0.2275	Te	Nb	390	4.01535	4.01535	104.399	20.0767	1.56599	4.00952	0.0047475	0	0.0294785	0.0495997	0	0	1.93021	1.29082	0.163425	0.215005	0.0474598	0.0217692	15.5876	0.00554932	0	0	0	0.0113092	0.00353713	0	0		0	0	0	0
5	0.6	0.175	0.05	0.125	0.05	Te	Ta	400	4.01535	4.01535	104.399	20.0767	1.56599	3.8986	0.0915301	0	0.312623	0.0496487	0	0	1.49855	1.03365	0.0662099	0.134432	0.017543	0	15.7078	0.00581502	0	0	0	0.0694208	0	0	0		0	0	0	0
5	0.6	0.05	0.05	0.025	0.275	Te	Ta	390	4.01535	4.01535	104.399	20.0767	1.56599	3.9901	0.0191499	0	0.0668026	0.0500181	0	0	1.7238	1.39292	0.142473	0.147895	0.0316969	0.0232426	15.4105	0.00567716	0	0	0	0.0562199	0.00242896	0	0		0	0	0	0
5	0.6	0.125	0.05	0.175	0.05	Te	Sb	360	4.01535	4.01535	104.399	20.0767	1.56599	4.06564	0	0	0	0.0505447	0	0	1.10945	2.81835	0.153437	0.0436888	0.012767	0.0197474	14.5374	0.00571479	0	0	0	0	0.00131015	0	0		0	0	0	0
5	0.6	0.105	0.05	0.14	0.105	Te	Nb	400	4.01535	4.01535	104.399	20.0767	1.56599	3.96329	0.00356569	0	0.0164305	0.0515623	0	0	2.0265	1.67036	0.059645	0.107047	0.0261094	0.0206252	14.8813	0.00522083	0	0	0	0.00142861	0.00172267	0	0		0	0	0	0
5	0.6	0.05	0.05	0.025	0.275	Te	Ta	300	4.01535	4.01535	104.399	20.0767	1.56599	3.96834	0.0691549	0.0114189	0.204383	0.0518778	0	0	0.502711	0	0.130713	0.0139017	0	0.00490776	18.391	0	0.00265503	0	0	0.907064	0.000795395	0	0.00283987		0	0	0	0
5	0.6	0.035	0.05	0.14	0.175	Te	Nb	400	4.01535	4.01535	104.399	20.0767	1.56599	3.98739	0	0	0.0132709	0.0524462	0	0	1.89784	1.87821	0.0404606	0.0975918	0.0233909	0.0186691	14.7043	0.00529177	0	0	0	0.00132704	0.00132019	0	0		0	0	0	0
5	0.6	0.175	0.05	0.07	0.105	Te	Nb	390	4.01535	4.01535	104.399	20.0767	1.56599	3.99042	0.134473	0.0139197	0.147519	0.0527108	0	0	0.848754	0.73556	0.115654	0.0450189	0.00538397	0.0174163	17.3679	0.00761223	0.00598431	0	0	0.522609	0.00495677	0	0.00765248		0	0	0	0
5	0.6	0.105	0.05	0.07	0.175	Te	Nb	390	4.01535	4.01535	104.399	20.0767	1.56599	3.98874	0.00706748	0	0.0365896	0.0548635	0	0	1.90068	1.36261	0.148241	0.180733	0.0386193	0.0221638	15.4289	0.00549456	0	0	0	0.0111169	0.00325408	0	0		0	0	0	0
5	0.6	0.175	0.05	0.14	0.035	Te	Nb	350	4.01535	4.01535	104.399	20.0767	1.56599	3.95215	0.148548	0.0176999	0.211289	0.0553175	0	0	0.492204	0	0.0969377	0.0392984	0.00592505	0.00670666	18.2045	0	0.00628836	0	0	0.791779	0.00227305	0	0.0029079		0	0	0	0
5	0.6	0.05	0.05	0.25	0.05	Te	Ta	350	4.01535	4.01535	104.399	20.0767	1.56599	3.99294	0.106524	0.0130018	0.507556	0.0566011	0	0	0.46007	0	0.0563253	0.0141841	0	0.00358168	18.4741	0	0.00835431	0	0	0.702661	0	0	0		0	0	0	0
5	0.6	0.175	0.05	0.05	0.125	Te	Ta	360	4.01535	4.01535	104.399	20.0767	1.56599	3.96366	0.129243	0.0175418	0.118146	0.0570167	0	0	0.644609	0.534204	0.1397	0.0542716	0.00768031	0.00970549	17.7001	0	0.00664193	0	0	0.694431	0.00364607	0	0.00484143		0	0	0	0
5	0.6	0.0875	0.05	0.035	0.2275	Te	Mo	400	4.01535	4.01535	104.399	20.0767	1.56599	3.98977	0.0230888	0	0.0175683	0.0572359	0	0	2.10384	1.39712	0.161496	0.103958	0.0268936	0.00218897	15.2333	0.00526465	0	0	0	0.0036283	0	0	0		0	0	0	0
5	0.6	0.105	0.05	0.14	0.105	Te	Nb	380	4.01535	4.01535	104.399	20.0767	1.56599	4.02039	0.0914517	0.00740789	0.249019	0.0581044	0	0	0.589726	0.502768	0.0603509	0.0146278	0	0.00839283	18.2493	0	0.00412309	0	0	0.751013	0.00199384	0	0.00437703		0	0	0	0
5	0.6	0.035	0.05	0.28	0.035	Te	Nb	400	4.01535	4.01535	104.399	20.0767	1.56599	3.95674	0.0709653	0	0.770348	0.0585282	0	0	0.620142	0.519356	0.0176143	0.0309243	0.00297349	0	17.4149	0.00637907	0.00398539	0	0	0.282357	0	0	0.00292894		0	0	0	0
5	0.6	0.175	0.05	0.125	0.05	Te	Ta	380	4.01535	4.01535	104.399	20.0767	1.56599	3.99277	0.104564	0.00803712	0.22198	0.0592156	0	0	0.747045	0.563141	0.0725745	0.019592	0	0.0130309	17.7612	0	0.00445091	0	0	0.657603	0.00298669	0	0.00738927		0	0	0	0
5	0.6	0.0875	0.05	0.035	0.2275	Te	Nb	400	4.01535	4.01535	104.399	20.0767	1.56599	3.99726	0.0423876	0.00274338	0.106589	0.059565	0	0	1.87778	0.931367	0.159122	0.211355	0.0366781	0.0189951	16.0911	0.00570512	0	0	0	0.03972	0.00320282	0	0		0	0	0	0
5	0.6	0.245	0.05	0.06125	0.04375	Te	Nb	350	4.01535	4.01535	104.399	20.0767	1.56599	3.98064	0.151783	0.0294742	0.194161	0.059958	0	0	0.472198	0	0.0829171	0.0371444	0.00463695	0.00527669	18.5767	0	0.0152795	0	0	0.8212	0.00218357	0	0		0	0	0.00161089	0
5	0.6	0.175	0.05	0.1	0.075	Te	Ta	380	4.01535	4.01535	104.399	20.0767	1.56599	3.97412	0.112519	0.00954577	0.175309	0.0600772	0	0	0.86276	0.741925	0.108142	0.0386151	0.00466503	0.0172004	17.3106	0.00749465	0.00376956	0	0	0.511295	0.00433183	0	0.0063552		0	0	0	0
5	0.6	0.035	0.05	0.28	0.035	Te	Mo	360	4.01535	4.01535	104.399	20.0767	1.56599	3.97311	0.0539326	0.00499954	0.390966	0.061162	0	0	0.329968	0	0.0578953	0.00940057	0	0.00250933	18.8834	0	0	0	0	0.937088	0	0	0		0	0	0	0
5	0.6	0.175	0.05	0.07	0.105	Te	Nb	400	4.01535	4.01535	104.399	20.0767	1.56599	3.97097	0.0328768	0	0.0874986	0.061272	0	0	1.94394	1.00016	0.156164	0.166584	0.0305931	0.022954	15.7518	0.0053553	0	0	0	0.0210019	0.00330872	0	0		0	0	0	0
5	0.6	0.1575	0.05	0.035	0.1575	Te	Nb	390	4.01535	4.01535	104.399	20.0767	1.56599	3.95921	0.0585609	0.0121274	0.0737371	0.061384	0	0	1.43926	0.903977	0.294638	0.197793	0.0359749	0.0242212	16.1064	0.00574677	0	0	0	0.0701003	0.00557208	0	0		0	0	0	0
5	0.6	0.1575	0.05	0.035	0.1575	Te	Nb	390	4.01535	4.01535	104.399	20.0767	1.56599	3.95921	0.0585609	0.0121274	0.0737371	0.061384	0	0	1.43926	0.903977	0.294638	0.197793	0.0359749	0.0242212	16.1064	0.00574677	0	0	0	0.0701003	0.00557208	0	0		0	0	0	0
5	0.6	0.1575	0.05	0.035	0.1575	Te	Nb	400	4.01535	4.01535	104.399	20.0767	1.56599	3.97678	0.0334519	0	0.0916605	0.0620892	0	0	1.96605	0.886211	0.157677	0.204205	0.0381911	0.0205876	15.9134	0.00556747	0	0	0	0.0206349	0.00297438	0	0		0	0	0	0
5	0.6	0.1575	0.05	0.035	0.1575	Te	Nb	400	4.01535	4.01535	104.399	20.0767	1.56599	3.97678	0.0334519	0	0.0916605	0.0620892	0	0	1.96605	0.886211	0.157677	0.204205	0.0381911	0.0205876	15.9134	0.00556747	0	0	0	0.0206349	0.00297438	0	0		0	0	0	0
5	0.6	0.175	0.05	0.125	0.05	Te	Ta	350	4.01535	4.01535	104.399	20.0767	1.56599	3.96297	0.186299	0.0332877	0.262018	0.0626526	0	0	0.46579	0	0.0840758	0.056672	0.00747235	0.00375854	18.1357	0	0.0237657	0	0	0.737311	0.00156847	0	0.00424668		0	0	0	0
5	0.6	0.1575	0.05	0.035	0.1575	Te	Nb	350	4.01535	4.01535	104.399	20.0767	1.56599	3.96378	0.146528	0.0243309	0.124262	0.0628886	0	0	0.523496	0	0.129023	0.0637364	0.010157	0.00762702	18.2579	0	0.0150962	0	0	0.771806	0.00396818	0	0.00335802		0	0	0	0
5	0.6	0.1575	0.05	0.035	0.1575	Te	Nb	350	4.01535	4.01535	104.399	20.0767	1.56599	3.96378	0.146528	0.0243309	0.124262	0.0628886	0	0	0.523496	0	0.129023	0.0637364	0.010157	0.00762702	18.2579	0	0.0150962	0	0	0.771806	0.00396818	0	0.00335802		0	0	0	0
5	0.6	0.05	0.05	0.175	0.125	Te	Sb	370	4.01535	4.01535	104.399	20.0767	1.56599	4.0528	0	0	0	0.0630003	0	0	0.996747	3.08403	0.0747866	0.0199873	0.00530461	0.010436	14.1192	0.00514107	0	0	0	0	0	0	0		0	0	0	0
5	0.6	0.035	0.05	0.07	0.245	Te	Nb	400	4.01535	4.01535	104.399	20.0767	1.56599	3.98337	0.0282848	0	0.0940005	0.0636756	0	0	1.90589	1.09631	0.124935	0.175531	0.0297463	0.019817	15.8127	0.00563438	0	0	0	0.0299422	0.00250746	0	0		0	0	0	0
5	0.6	0.1575	0.05	0.035	0.1575	Te	Mo	350	4.01535	4.01535	104.399	20.0767	1.56599	3.98734	0.153631	0.0358401	0.220375	0.0642264	0	0	0.678211	0	0.280479	0.0656577	0.00995511	0.00295681	17.9747	0.00731466	0	0	0	0.500552	0	0	0.00403779		0	0	0	0
5	0.6	0.05	0.05	0.025	0.275	Te	Ta	350	4.01535	4.01535	104.399	20.0767	1.56599	3.94742	0.0865388	0.013706	0.163876	0.0642339	0	0	0.731256	0.453526	0.188384	0.0746768	0.0108498	0.0106594	17.6386	0.00820154	0	0	0	0.627225	0.0025273	0	0.00414818		0	0	0	0
5	0.6	0.245	0.05	0.06125	0.04375	Te	Mo	350	4.01535	4.01535	104.399	20.0767	1.56599	3.98397	0.162239	0.0256422	0.259622	0.0646308	0	0	0.582319	0	0.180956	0.0479888	0.0063314	0.00989945	18.2873	0	0.00464537	0	0	0.637959	0.00208845	0	0		0	0	0.00235786	0
5	0.6	0.105	0.05	0.21	0.035	Te	Mo	350	4.01535	4.01535	104.399	20.0767	1.56599	3.96109	0.129235	0.0186824	0.418415	0.0655915	0	0	0.440237	0	0.121858	0.0248833	0.00286721	0.00663525	18.3254	0	0.00333957	0	0	0.6831	0.00101085	0	0		0	0	0	0
5	0.6	0.035	0.05	0.21	0.105	Te	Nb	350	4.01535	4.01535	104.399	20.0767	1.56599	3.95724	0.109895	0.013176	0.366559	0.066263	0	0	0.587087	0	0.102721	0.03368	0.00390408	0.00547441	18.1219	0.00818238	0.00508849	0	0	0.643952	0	0	0		0	0	0	0
5	0.6	0.175	0.05	0.05	0.125	Te	Ta	390	4.01535	4.01535	104.399	20.0767	1.56599	3.98388	0.0583579	0.00531989	0.0824181	0.0665436	0	0	1.43995	1.09779	0.218342	0.146779	0.0249752	0.0303703	15.9708	0.00569872	0	0	0	0.0820635	0.0060254	0	0		0	0	0	0
5	0.6	0.105	0.05	0.07	0.175	Te	Nb	400	4.01535	4.01535	104.399	20.0767	1.56599	3.97681	0.0354539	0	0.1313	0.0667278	0	0	1.94893	0.968271	0.109918	0.189164	0.0324991	0.0138886	15.8702	0.00566261	0	0	0	0.0278464	0.00248607	0	0		0	0	0	0
5	0.6	0.035	0.05	0.07	0.245	Te	Nb	350	4.01535	4.01535	104.399	20.0767	1.56599	3.96584	0.116533	0.0154639	0.212878	0.0667797	0	0	0.658917	0	0.159345	0.0762649	0.011355	0.00953891	17.9199	0	0.00321768	0	0	0.662995	0.00251384	0	0.00381017		0	0	0	0
5	0.6	0.175	0.05	0.05	0.125	Te	Ta	400	4.01535	4.01535	104.399	20.0767	1.56599	3.89767	0.0425068	0	0.124292	0.0669961	0	0	1.97971	1.07038	0.119849	0.169375	0.0296393	0	15.4219	0.00554508	0	0	0	0.0244666	0	0	0		0	0	0	0
5	0.6	0.175	0.05	0.07	0.105	Te	Nb	400	4.01535	4.01535	104.399	20.0767	1.56599	4.00403	0.12418	0.0120284	0.15458	0.0670219	0	0	1.05566	0.892914	0.144047	0.0776912	0.00963183	0.0244478	16.7939	0.00651199	0.0048821	0	0	0.289257	0.00603932	0	0.00632218		0	0	0	0
5	0.6	0.0875	0.05	0.035	0.2275	Te	Nb	380	4.01535	4.01535	104.399	20.0767	1.56599	3.98171	0.0179391	0	0.0747095	0.0672351	0	0	1.64865	1.00082	0.279448	0.219806	0.0419427	0.0201795	16.0678	0.00579335	0	0	0	0.0482154	0.00355635	0	0		0	0	0	0
5	0.6	0.035	0.05	0.07	0.245	Te	Nb	400	4.01535	4.01535	104.399	20.0767	1.56599	4.01087	0.00518553	0	0.0503514	0.0677905	0	0	1.91025	1.4425	0.0788628	0.176779	0.0347652	0.0234934	15.5328	0.0055884	0	0	0	0.0195439	0.00280763	0	0		0	0	0	0
5	0.6	0.175	0.05	0.05	0.125	Te	Ta	370	4.01535	4.01535	104.399	20.0767	1.56599	3.96198	0.121118	0.0162101	0.124016	0.0681269	0	0	0.872171	0.687586	0.189516	0.0818316	0.0113991	0.0158989	17.1194	0.00731193	0.00537482	0	0	0.461944	0.00461646	0	0.00526185		0	0	0	0
5	0.6	0.175	0.05	0.0875	0.0875	Te	Ta	400	4.01535	4.01535	104.399	20.0767	1.56599	3.90062	0.0106814	0	0.0456917	0.068207	0	0	2.07958	1.21202	0.0920246	0.158846	0.0349039	0.0236563	14.946	0.0055637	0	0	0	0.00347779	0.00260845	0	0		0	0	0	0
5	0.6	0.175	0.05	0.14	0.035	Te	Nb	360	4.01535	4.01535	104.399	20.0767	1.56599	3.92575	0.149834	0.0164259	0.237246	0.0684129	0	0	0.660557	0.413939	0.141649	0.0567478	0.0085974	0.00892615	17.7103	0.00789283	0.00517978	0	0	0.592984	0.00261707	0	0.00319553		0	0	0	0
5	0.6	0.05	0.05	0.025	0.275	Te	Ta	380	4.01535	4.01535	104.399	20.0767	1.56599	3.98104	0.0362091	0.00209925	0.118561	0.0703763	0	0	1.49918	1.04732	0.198175	0.140447	0.0249094	0.0225511	16.2364	0.00615296	0	0	0	0.153365	0.00264081	0	0		0	0	0	0
5	0.6	0.05	0.05	0.25	0.05	Te	Ta	350	4.01535	4.01535	104.399	20.0767	1.56599	3.96265	0.0550458	0	0.330778	0.070495	0	0	0.506808	0	0.0651476	0.0243494	0.00329619	0.00419805	18.2692	0	0	0	0	0.807329	0	0	0		0	0	0	0
5	0.6	0.05	0.05	0.175	0.125	Te	Sb	400	4.01535	4.01535	104.399	20.0767	1.56599	3.93408	0	0	0	0.0706978	0	0	1.83494	2.24788	0.0127421	0.0310575	0.00805857	0.0140452	14.1366	0.00483435	0	0	0	0	0	0	0		0	0	0	0
5	0.6	0.105	0.05	0.07	0.175	Te	Nb	380	4.01535	4.01535	104.399	20.0767	1.56599	3.98321	0.022071	0	0.0799493	0.0708732	0	0	1.65758	1.11423	0.2506	0.193112	0.0375511	0.0205026	15.7967	0.00565789	0	0	0	0.0392938	0.00314504	0	0		0	0	0	0
5	0.6	0.175	0.05	0.05	0.125	Te	Ta	380	4.01535	4.01535	104.399	20.0767	1.56599	3.98801	0.0965778	0.0118056	0.115353	0.0725383	0	0.00171302	1.15357	0.880299	0.225231	0.119213	0.0176265	0.0237492	16.5586	0.00653234	0.00293479	0	0	0.24124	0.0056685	0	0.00492213		0	0	0	0
5	0.6	0.125	0.05	0.175	0.05	Te	Ta	380	4.01535	4.01535	104.399	20.0767	1.56599	4.06876	0.00294231	0	0.010956	0.0729476	0	0	1.51472	2.31376	0.0798642	0.0715186	0.0191496	0.019728	14.7745	0.00528399	0	0	0	0	0.00114609	0	0		0	0	0	0
5	0.6	0.105	0.05	0.14	0.105	Te	Nb	390	4.01535	4.01535	104.399	20.0767	1.56599	3.989	0.0880119	0.00689327	0.277579	0.072986	0	0	0.754517	0.624854	0.0631533	0.0205711	0	0.011644	17.6157	0.00756237	0.00355028	0	0	0.554208	0.00249743	0	0.00549358		0	0	0	0
5	0.6	0.105	0.05	0.14	0.105	Te	Mo	350	4.01535	4.01535	104.399	20.0767	1.56599	3.97711	0.129344	0.0202169	0.406012	0.0736619	0	0	0.505958	0	0.189619	0.044014	0.00480459	0.00790711	18.1809	0.00759948	0	0	0	0.540842	0.0010969	0	0		0	0	0	0
5	0.6	0.05	0.05	0.25	0.05	Te	Sb	400	4.01535	4.01535	104.399	20.0767	1.56599	3.94775	0	0	0.0103797	0.074255	0	0	1.06235	2.99081	0.0138634	0.0152244	0	0.00505792	13.8266	0.0050671	0	0	0	0.00824282	0	0	0		0	0	0	0
5	0.6	0.05	0.05	0.025	0.275	Te	Ta	360	4.01535	4.01535	104.399	20.0767	1.56599	3.96698	0.0725032	0.0106945	0.167252	0.0744718	0	0	0.988323	0.587886	0.208299	0.0941588	0.0135205	0.0153355	17.2928	0.0072461	0	0	0	0.460096	0.00272016	0	0.00363992		0	0	0	0
5	0.6	0.035	0.05	0.28	0.035	Te	Nb	350	4.01535	4.01535	104.399	20.0767	1.56599	3.96495	0.0677856	0.00847497	0.418044	0.0748676	0	0	0.439953	0	0.0762867	0.00650848	0	0.0026403	18.6816	0	0.00443969	0	0	0.821778	0	0	0		0	0	0	0
5	0.6	0.1575	0.05	0.035	0.1575	Te	Nb	360	4.01535	4.01535	104.399	20.0767	1.56599	3.92838	0.143246	0.0252093	0.13184	0.0752379	0	0	0.718032	0.443708	0.184667	0.0906478	0.01445	0.0106722	17.751	0.00792226	0.0117408	0	0	0.572606	0.00484966	0	0.00362767		0	0	0.001588	0
5	0.6	0.1575	0.05	0.035	0.1575	Te	Nb	360	4.01535	4.01535	104.399	20.0767	1.56599	3.92838	0.143246	0.0252093	0.13184	0.0752379	0	0	0.718032	0.443708	0.184667	0.0906478	0.01445	0.0106722	17.751	0.00792226	0.0117408	0	0	0.572606	0.00484966	0	0.00362767		0	0	0.001588	0
5	0.6	0.175	0.05	0.05	0.125	Te	Ta	400	4.01535	4.01535	104.399	20.0767	1.56599	3.99628	0.00967788	0	0.0505743	0.0764497	0	0	2.1669	1.0664	0.10511	0.176696	0.0405642	0.0237308	15.5808	0.00542333	0	0	0	0.00921857	0.00260622	0	0		0	0	0	0
5	0.6	0.175	0.05	0.1	0.075	Te	Ta	390	4.01535	4.01535	104.399	20.0767	1.56599	3.99043	0.0916582	0.00352806	0.181991	0.0768111	0	0	1.14477	0.92357	0.121365	0.0634931	0.00781084	0.0277444	16.5323	0.00658161	0	0	0	0.278608	0.00551457	0	0.00561422		0	0	0	0
5	0.6	0.035	0.05	0.07	0.245	Te	Nb	350	4.01535	4.01535	104.399	20.0767	1.56599	3.98845	0.1362	0.0252966	0.20689	0.0770098	0	0	0.544424	0	0.115512	0.0584378	0.00712114	0.00524149	18.3638	0	0.0166599	0	0	0.715949	0.00191105	0	0		0	0	0	0
5	0.6	0.035	0.05	0.21	0.105	Te	Mo	400	4.01535	4.01535	104.399	20.0767	1.56599	3.95783	0.0622169	0	0.414711	0.0771185	0	0	1.13879	1.34225	0.0286044	0.10369	0.0151986	0	15.8845	0.00562091	0	0	0	0.0599117	0	0	0		0	0	0	0
5	0.6	0.035	0.05	0.07	0.245	Te	Nb	360	4.01535	4.01535	104.399	20.0767	1.56599	3.95537	0.100324	0.008235	0.211553	0.0774693	0	0	0.841426	0.489407	0.201616	0.108632	0.0162982	0.0122122	17.4721	0.00744031	0	0	0	0.463857	0.0029173	0	0.00276235		0	0	0	0
5	0.6	0.1575	0.05	0.035	0.1575	Te	Nb	380	4.01535	4.01535	104.399	20.0767	1.56599	3.98337	0.0963569	0.0187998	0.109281	0.0782326	0	0	1.23771	0.734976	0.296763	0.169294	0.0280563	0.0201755	16.8952	0.00627632	0.00451792	0	0	0.194365	0.00541209	0	0.00373858		0	0	0	0
5	0.6	0.1575	0.05	0.035	0.1575	Te	Nb	380	4.01535	4.01535	104.399	20.0767	1.56599	3.98337	0.0963569	0.0187998	0.109281	0.0782326	0	0	1.23771	0.734976	0.296763	0.169294	0.0280563	0.0201755	16.8952	0.00627632	0.00451792	0	0	0.194365	0.00541209	0	0.00373858		0	0	0	0
5	0.6	0.035	0.05	0.14	0.175	Te	Mo	350	4.01535	4.01535	104.399	20.0767	1.56599	3.9814	0.13492	0.0192053	0.377123	0.0786728	0	0	0.669164	0.451801	0.228409	0.067918	0.0102369	0.00259351	17.6198	0.00716281	0.00367927	0	0	0.413152	0	0	0.00330043		0	0	0	0
5	0.6	0.175	0.05	0.07	0.105	Te	Mo	350	4.01535	4.01535	104.399	20.0767	1.56599	3.97736	0.125594	0.0216359	0.303373	0.0787298	0	0	0.662991	0	0.244758	0.0528481	0.00663501	0.0123007	17.8623	0.00770764	0	0	0	0.519167	0.0015561	0	0		0	0	0.0023116	0
5	0.6	0.0875	0.05	0.175	0.0875	Te	Sb	360	4.01535	4.01535	104.399	20.0767	1.56599	4.06906	0	0	0	0.0791979	0	0	1.11475	2.83327	0.121008	0.0283058	0.00773725	0.0156507	14.5473	0.00527831	0	0	0	0	0.00106396	0	0		0	0	0	0
5	0.6	0.05	0.05	0.025	0.275	Te	Ta	370	4.01535	4.01535	104.399	20.0767	1.56599	3.9456	0.0553888	0.00476326	0.152999	0.0792244	0	0	1.22274	0.791769	0.217808	0.118617	0.0183764	0.0193159	16.6853	0.00686387	0	0	0	0.293057	0.00278261	0	0		0	0	0	0
5	0.6	0.245	0.05	0.06125	0.04375	Te	Nb	400	4.01535	4.01535	104.399	20.0767	1.56599	3.99031	0.139544	0.0235202	0.221419	0.0797401	0	0	1.13537	0.57401	0.176603	0.119668	0.0160511	0.0157033	17.1965	0.00633491	0.00638034	0	0	0.244514	0.00353506	0	0.00516539		0	0	0	0
5	0.6	0.175	0.05	0.07	0.105	Te	Nb	350	4.01535	4.01535	104.399	20.0767	1.56599	3.97199	0.159994	0.0305694	0.223294	0.079935	0	0	0.59264	0	0.133987	0.0604502	0.00750243	0.00693545	18.1338	0.00818328	0.0140384	0	0	0.63976	0.002695	0	0		0	0	0.00211374	0
5	0.6	0.175	0.05	0.14	0.035	Te	Nb	350	4.01535	4.01535	104.399	20.0767	1.56599	3.97184	0.168767	0.0275291	0.277819	0.0799941	0	0	0.611437	0	0.133311	0.0634825	0.00839417	0.00721058	18.1909	0.0080897	0.0122298	0	0	0.58715	0.00241319	0	0		0	0	0.00193508	0
5	0.6	0.035	0.05	0.21	0.105	Te	Mo	350	4.01535	4.01535	104.399	20.0767	1.56599	3.96903	0.128698	0.017238	0.452524	0.0800239	0	0	0.455426	0	0.165415	0.0350881	0.00386654	0.00701423	18.3059	0.00784602	0.00495797	0	0	0.582105	0.000826066	0	0		0	0	0	0
5	0.6	0.035	0.05	0.07	0.245	Te	Nb	390	4.01535	4.01535	104.399	20.0767	1.56599	4.00035	0.0148369	0	0.0985454	0.0811671	0	0	1.72931	1.17456	0.148087	0.185883	0.0326096	0.0220442	15.923	0.005748	0	0	0	0.055122	0.00304637	0	0		0	0	0	0
5	0.6	0.175	0.05	0.125	0.05	Te	Ta	390	4.01535	4.01535	104.399	20.0767	1.56599	4.00504	0.0865304	0.00647861	0.252644	0.0817142	0	0	1.00366	0.767235	0.0792299	0.0332112	0.00352568	0.0224454	17.142	0.00679214	0.00314832	0	0	0.3875	0.00423859	0	0.00680651		0	0	0	0
5	0.6	0.0875	0.05	0.035	0.2275	Te	Nb	370	4.01535	4.01535	104.399	20.0767	1.56599	3.96795	0.0529147	0.00848247	0.128345	0.0819306	0	0	1.31323	0.745347	0.336718	0.198843	0.0345589	0.017491	16.6818	0.00613837	0	0	0	0.151942	0.00372109	0	0		0	0	0	0
5	0.6	0.175	0.05	0.14	0.035	Te	Mo	350	4.01535	4.01535	104.399	20.0767	1.56599	3.99042	0.146263	0.0178777	0.386975	0.0829516	0	0	0.624532	0	0.179503	0.0428063	0.0058357	0.0110627	18.0975	0.00762526	0.00304082	0	0	0.507989	0.00197218	0	0		0	0	0.00175239	0
5	0.6	0.105	0.05	0.07	0.175	Te	Nb	370	4.01535	4.01535	104.399	20.0767	1.56599	3.95196	0.0594179	0.00803016	0.142821	0.0830398	0	0	1.34127	0.822926	0.304888	0.178929	0.0314218	0.0181991	16.2968	0.00605995	0	0	0	0.130413	0.00338554	0	0		0	0	0	0
5	0.6	0.1575	0.05	0.035	0.1575	Te	Nb	370	4.01535	4.01535	104.399	20.0767	1.56599	3.96989	0.127628	0.023623	0.130404	0.0831614	0	0	0.945933	0.579486	0.247682	0.128819	0.0207925	0.0150162	17.4188	0.00699519	0.00833401	0	0	0.378531	0.00513712	0	0.00440585		0	0	0.00159381	0
5	0.6	0.1575	0.05	0.035	0.1575	Te	Nb	370	4.01535	4.01535	104.399	20.0767	1.56599	3.96989	0.127628	0.023623	0.130404	0.0831614	0	0	0.945933	0.579486	0.247682	0.128819	0.0207925	0.0150162	17.4188	0.00699519	0.00833401	0	0	0.378531	0.00513712	0	0.00440585		0	0	0.00159381	0
5	0.6	0.175	0.05	0.125	0.05	Te	Sb	380	4.01535	4.01535	104.399	20.0767	1.56599	4.02246	0.0108686	0	0.0412738	0.0836668	0	0	1.69629	1.50034	0.229472	0.109617	0.0221885	0.0220477	15.3243	0.00542393	0	0	0	0.00330985	0.00346864	0	0		0	0	0	0
5	0.6	0.0875	0.05	0.175	0.0875	Te	Ta	350	4.01535	4.01535	104.399	20.0767	1.56599	3.91248	0.127598	0.0134348	0.499663	0.0837331	0	0	0.647092	0	0.103552	0.0385523	0.00446393	0.00908568	17.5636	0.00803228	0.00596804	0	0	0.512953	0.00154153	0	0		0	0	0	0
5	0.6	0.105	0.05	0.07	0.175	Te	Mo	350	4.01535	4.01535	104.399	20.0767	1.56599	3.96713	0.128178	0.0290383	0.251267	0.084411	0	0	0.794183	0.447474	0.319227	0.0744146	0.0113132	0.0031313	17.4894	0.00702513	0	0	0	0.386391	0	0	0.00382268		0	0	0	0
5	0.6	0.105	0.05	0.07	0.175	Te	Nb	350	4.01535	4.01535	104.399	20.0767	1.56599	3.94485	0.127007	0.0181951	0.198443	0.0847173	0	0	0.797671	0.449426	0.228577	0.102563	0.0168624	0.0109137	17.5663	0.00738956	0.00346313	0	0	0.470847	0.00306006	0	0		0	0	0	0
5	0.6	0.05	0.05	0.2	0.1	Te	Ta	370	4.01535	4.01535	104.399	20.0767	1.56599	3.95898	0.005673	0	0.0479236	0.0850721	0	0	1.15335	2.40041	0.0695943	0.0762901	0.0203786	0.0121201	14.4369	0.0054829	0	0	0	0.0230724	0	0	0		0	0	0	0
5	0.6	0.175	0.05	0.05	0.125	Te	Ta	350	4.01535	4.01535	104.399	20.0767	1.56599	3.91568	0.178365	0.0328269	0.235935	0.0854495	0	0	0.610388	0	0.142755	0.0693612	0.00907321	0.0061016	17.7866	0.00834401	0.0125535	0	0	0.601999	0.00218056	0	0		0	0	0.00210458	0
5	0.6	0.245	0.05	0.06125	0.04375	Te	Mo	360	4.01535	4.01535	104.399	20.0767	1.56599	3.96173	0.159439	0.0263354	0.276507	0.0855372	0	0	0.690046	0	0.239554	0.0720516	0.0100507	0.0131688	17.8076	0.00728762	0	0	0	0.423773	0.00242241	0	0		0	0	0.00243042	0
5	0.6	0.175	0.05	0.14	0.035	Te	Nb	370	4.01535	4.01535	104.399	20.0767	1.56599	3.97124	0.136566	0.0139066	0.252488	0.085743	0	0	0.882569	0.561236	0.185918	0.0812969	0.0121331	0.0128841	17.3696	0.00671789	0.00367368	0	0	0.393927	0.00309129	0	0		0	0	0	0
5	0.6	0.05	0.05	0.175	0.125	Te	Ta	400	4.01535	4.01535	104.399	20.0767	1.56599	3.99201	0.00528841	0	0.0527269	0.086396	0	0	1.7089	1.94863	0.0455178	0.0849082	0.022134	0.0131757	14.7462	0.00541584	0	0	0	0.010586	0	0	0		0	0	0	0
5	0.6	0.175	0.05	0.125	0.05	Te	Sb	400	4.01535	4.01535	104.399	20.0767	1.56599	3.92068	0.00395918	0	0.0147656	0.0864597	0	0	2.11538	1.47747	0.0536991	0.102398	0.0227716	0.024866	14.6751	0.00539092	0	0	0	0	0.00229603	0	0		0	0	0	0
5	0.6	0.175	0.05	0.0875	0.0875	Te	Ta	350	4.01535	4.01535	104.399	20.0767	1.56599	3.94303	0.15318	0.0242962	0.305029	0.0866595	0	0.0027814	0.664784	0	0.144726	0.0639777	0.00784294	0.00923162	17.6433	0.00796616	0.00923308	0	0	0.565047	0.00309921	0	0.00367223		0	0	0.00207782	0
5	0.6	0.035	0.05	0.14	0.175	Te	Nb	350	4.01535	4.01535	104.399	20.0767	1.56599	3.96104	0.110524	0.0155146	0.320686	0.0867939	0	0	0.496478	0	0.149608	0.0514917	0.00624631	0.00841969	17.7598	0.00782055	0	0	0	0.536434	0.00136338	0	0		0	0	0	0
5	0.6	0.105	0.05	0.14	0.105	Te	Nb	400	4.01535	4.01535	104.399	20.0767	1.56599	4.01598	0.0767946	0.00339217	0.303584	0.0880665	0	0	0.98235	0.768012	0.056843	0.0287956	0.00305545	0.0162557	17.2474	0.00683323	0	0	0	0.385397	0.00306801	0	0.00566614		0	0	0	0
5	0.6	0.175	0.05	0.1	0.075	Te	Ta	400	4.01535	4.01535	104.399	20.0767	1.56599	3.97562	0.0610494	0	0.157824	0.088207	0	0	1.35811	1.09095	0.11264	0.0935134	0.0119023	0.034891	16.1005	0.00586425	0	0	0	0.124052	0.00587083	0	0		0	0	0	0
5	0.6	0.175	0.05	0.05	0.125	Te	Ta	360	4.01535	4.01535	104.399	20.0767	1.56599	4.05231	0.152973	0.0233944	0.272762	0.0887123	0	0	0.839252	0.44201	0.186292	0.0810741	0.0109148	0.011453	17.8284	0.00712582	0.00421721	0	0	0.41361	0.00295324	0	0		0	0	0.00184717	0
5	0.6	0.1575	0.05	0.035	0.1575	Te	Mo	350	4.01535	4.01535	104.399	20.0767	1.56599	3.97813	0.105032	0.023351	0.249603	0.0887972	0	0	0.72759	0	0.302024	0.0568547	0.00702731	0.0162594	17.7921	0.00733941	0	0	0	0.484448	0.00154689	0	0		0	0	0.00225741	0
5	0.6	0.035	0.05	0.07	0.245	Te	Nb	370	4.01535	4.01535	104.399	20.0767	1.56599	3.97128	0.0649174	0.00768319	0.206515	0.0890398	0	0	1.11789	0.69662	0.227492	0.143156	0.0215128	0.0168374	16.8627	0.00668651	0	0	0	0.256008	0.00309433	0	0		0	0	0	0
5	0.6	0.05	0.05	0.25	0.05	Te	Ta	400	4.01535	4.01535	104.399	20.0767	1.56599	3.96822	0.065549	0.0052652	0.843618	0.0897315	0	0	0.695558	0.489522	0.0106297	0.0351126	0.00435779	0.00618388	17.3703	0.00623474	0	0	0	0.187753	0	0	0		0	0	0	0
5	0.6	0.105	0.05	0.07	0.175	Te	Nb	360	4.01535	4.01535	104.399	20.0767	1.56599	3.92715	0.0989113	0.0162298	0.184794	0.0902863	0	0	1.03455	0.599781	0.283478	0.142286	0.0236516	0.0138441	16.9128	0.00672778	0	0	0	0.288728	0.00319891	0	0		0	0	0	0
5	0.6	0.0875	0.05	0.035	0.2275	Te	Nb	350	4.01535	4.01535	104.399	20.0767	1.56599	4.00109	0.115735	0.0232359	0.17257	0.0909189	0	0	0.772152	0.439722	0.247173	0.113387	0.0184898	0.010962	17.8768	0.00794633	0	0	0	0.515634	0.00333211	0	0.00437817		0	0	0	0
5	0.6	0.175	0.05	0.0875	0.0875	Te	Ta	380	4.01535	4.01535	104.399	20.0767	1.56599	3.99963	0.0321687	0	0.0994462	0.0916515	0	0	1.55511	1.13313	0.237239	0.154556	0.0266153	0.0264601	15.8281	0.00557	0	0	0	0.0288596	0.0041148	0	0		0	0	0	0
5	0.6	0.0875	0.05	0.035	0.2275	Te	Nb	360	4.01535	4.01535	104.399	20.0767	1.56599	3.95347	0.0877179	0.0171087	0.15835	0.0922563	0	0	1.02167	0.564878	0.305065	0.154404	0.0255274	0.0135823	17.1982	0.00695247	0	0	0	0.317421	0.00358801	0	0.00363187		0	0	0	0
5	0.6	0.105	0.05	0.21	0.035	Te	Nb	350	4.01535	4.01535	104.399	20.0767	1.56599	3.95355	0.133203	0.0146844	0.362285	0.0922912	0	0	0.68985	0	0.148517	0.0444899	0.00580858	0.00796231	17.7451	0.00764407	0.00460139	0	0	0.512981	0.00123086	0	0		0	0	0	0
5	0.6	0.105	0.05	0.07	0.175	Te	Nb	350	4.01535	4.01535	104.399	20.0767	1.56599	3.96174	0.16537	0.0323093	0.246406	0.0927766	0	0.00190362	0.610603	0	0.140458	0.0729049	0.00888661	0.00607767	17.884	0.00783322	0.0182888	0	0	0.562975	0.00260916	0	0.0033699		0	0	0.002126	0
5	0.6	0.05	0.05	0.25	0.05	Te	Ta	360	4.01535	4.01535	104.399	20.0767	1.56599	3.96778	0.0503314	0.0029082	0.368515	0.0935215	0	0	0.655413	0	0.0704009	0.0326851	0.00430492	0.00621844	17.987	0	0	0	0	0.656319	0	0	0		0	0	0	0
5	0.6	0.035	0.05	0.07	0.245	Te	Mo	400	4.01535	4.01535	104.399	20.0767	1.56599	3.98745	0.00708015	0	0.0237494	0.0945927	0	0	1.87869	1.75807	0.103114	0.0950658	0.0172054	0.00570701	14.9387	0.00534685	0	0	0	0.00406157	0	0	0		0	0	0	0
5	0.6	0.035	0.05	0.07	0.245	Te	Nb	380	4.01535	4.01535	104.399	20.0767	1.56599	3.98514	0.033775	0	0.157907	0.0953046	0	0	1.49536	0.90974	0.205069	0.168667	0.0271401	0.0204384	16.3749	0.00607244	0	0	0	0.133962	0.00323321	0	0		0	0	0	0
5	0.6	0.105	0.05	0.14	0.105	Te	Nb	350	4.01535	4.01535	104.399	20.0767	1.56599	3.95091	0.123461	0.0160727	0.301382	0.0955715	0	0	0.740242	0.388726	0.172592	0.0630567	0.00786983	0.00925825	17.6506	0.00757278	0.00376776	0	0	0.479012	0.00183981	0	0		0	0	0.00178658	0
5	0.6	0.035	0.05	0.28	0.035	Te	Mo	370	4.01535	4.01535	104.399	20.0767	1.56599	3.96867	0.0409193	0.0041115	0.427825	0.0958815	0	0	0.443013	0	0.0642294	0.0109453	0	0.00334243	18.6253	0	0	0	0	0.828071	0	0	0		0	0	0	0
5	0.6	0.175	0.05	0.05	0.125	Te	Ta	360	4.01535	4.01535	104.399	20.0767	1.56599	4.05831	0.15172	0.0223393	0.288126	0.0963387	0	0	0.876646	0.459268	0.206008	0.0913699	0.0128202	0.0127441	17.8994	0.00771005	0.00431955	0	0	0.386772	0.00301761	0	0		0	0	0.00169664	0
5	0.6	0.105	0.05	0.21	0.035	Te	Mo	360	4.01535	4.01535	104.399	20.0767	1.56599	3.93355	0.120193	0.0107983	0.462213	0.0966442	0	0	0.587876	0	0.15951	0.0343666	0.00382584	0.00766045	17.87	0.00763972	0	0	0	0.489936	0.00119261	0	0		0	0	0	0
5	0.6	0.1575	0.05	0.035	0.1575	Te	Nb	350	4.01535	4.01535	104.399	20.0767	1.56599	3.9668	0.167203	0.0378668	0.220066	0.0971139	0	0	0.600394	0	0.139084	0.0691954	0.00860213	0.00788276	18.0095	0.00771674	0.0201133	0	0	0.583012	0.00371493	0	0		0	0	0.00261785	0
5	0.6	0.1575	0.05	0.035	0.1575	Te	Nb	350	4.01535	4.01535	104.399	20.0767	1.56599	3.9668	0.167203	0.0378668	0.220066	0.0971139	0	0	0.600394	0	0.139084	0.0691954	0.00860213	0.00788276	18.0095	0.00771674	0.0201133	0	0	0.583012	0.00371493	0	0		0	0	0.00261785	0
5	0.6	0.035	0.05	0.14	0.175	Te	Mo	350	4.01535	4.01535	104.399	20.0767	1.56599	3.96933	0.117485	0.0192979	0.41153	0.098462	0	0	0.630674	0	0.227421	0.045883	0.00484271	0.0105804	17.9143	0.0076173	0	0	0	0.48721	0.00116144	0	0		0	0	0.00213543	0
5	0.6	0.175	0.05	0.05	0.125	Te	Ta	370	4.01535	4.01535	104.399	20.0767	1.56599	4.05354	0.119855	0.0172933	0.263126	0.0992023	0	0	1.08185	0.565016	0.227714	0.115891	0.0162021	0.0148176	17.2974	0.0062839	0	0	0	0.233322	0.00311617	0	0		0	0	0	0
5	0.6	0.175	0.05	0.125	0.05	Te	Ta	400	4.01535	4.01535	104.399	20.0767	1.56599	3.96606	0.0641706	0.0023543	0.254638	0.0998949	0	0	1.22094	0.92831	0.0732774	0.0491266	0.00528174	0.0300592	16.3477	0.00616253	0	0	0	0.209043	0.00481653	0	0.00454		0	0	0	0
5	0.6	0.105	0.05	0.14	0.105	Te	Mo	360	4.01535	4.01535	104.399	20.0767	1.56599	3.94292	0.119487	0.0152927	0.415915	0.100804	0	0	0.741016	0	0.229254	0.0628792	0.00747341	0.0098872	17.4423	0.00715278	0	0	0	0.35698	0.00125207	0	0		0	0	0	0
5	0.6	0.175	0.05	0.05	0.125	Te	Ta	380	4.01535	4.01535	104.399	20.0767	1.56599	4.01968	0.067214	0.00730955	0.215427	0.100829	0	0	1.41619	0.723381	0.229616	0.148866	0.022507	0.0183767	16.6232	0.00577486	0	0	0	0.10811	0.00332789	0	0		0	0	0	0
5	0.6	0.05	0.05	0.2	0.1	Te	Sb	400	4.01535	4.01535	104.399	20.0767	1.56599	3.93133	0	0	0	0.100959	0	0	1.77533	2.13549	0.0128596	0.0280737	0.00630535	0.0120507	14.2274	0.00477262	0	0	0	0.00114616	0	0	0		0	0	0	0
5	0.6	0.175	0.05	0.14	0.035	Te	Nb	380	4.01535	4.01535	104.399	20.0767	1.56599	3.96929	0.0980176	0.010258	0.23468	0.101164	0	0	1.18029	0.763709	0.216532	0.102366	0.0151285	0.0163685	16.732	0.0061114	0	0	0	0.19832	0.00343431	0	0		0	0	0	0
5	0.6	0.175	0.05	0.14	0.035	Te	Nb	400	4.01535	4.01535	104.399	20.0767	1.56599	3.97049	0.0129966	0	0.0742931	0.10303	0	0	2.03423	1.08059	0.111038	0.146595	0.0282599	0.0218751	15.6619	0.00544832	0	0	0	0.00623878	0.00248599	0	0		0	0	0	0
5	0.6	0.05	0.05	0.175	0.125	Te	Ta	400	4.01535	4.01535	104.399	20.0767	1.56599	3.95046	0.0620662	0	0.337888	0.103869	0	0	1.2208	0.885263	0.0811614	0.0873551	0.0126308	0.0112527	16.3908	0.00629361	0	0	0	0.19444	0	0	0		0	0	0	0
5	0.6	0.175	0.05	0.07	0.105	Te	Mo	360	4.01535	4.01535	104.399	20.0767	1.56599	3.97701	0.112175	0.0156354	0.298569	0.103902	0	0	0.874188	0	0.303506	0.0765422	0.0100567	0.0150192	17.4552	0.00694553	0	0	0	0.327698	0.00176407	0	0		0	0	0.00197253	0
5	0.6	0.175	0.05	0.05	0.125	Te	Ta	390	4.01535	4.01535	104.399	20.0767	1.56599	3.99996	0.0338983	0	0.142683	0.104517	0	0	1.58438	0.823547	0.190905	0.175061	0.0314254	0.0219695	16.0783	0.00558717	0	0	0	0.0364712	0.00304407	0	0		0	0	0	0
5	0.6	0.05	0.05	0.2	0.1	Te	Sb	400	4.01535	4.01535	104.399	20.0767	1.56599	3.96149	0	0	0.00952908	0.104946	0	0	1.3424	2.64519	0.0161105	0.0184497	0	0.00737032	14.0516	0.00517817	0	0	0	0.00328522	0	0	0		0	0	0	0
5	0.6	0.125	0.05	0.175	0.05	Te	Sb	370	4.01535	4.01535	104.399	20.0767	1.56599	4.03348	0.00308989	0	0.00814176	0.107187	0	0	1.37779	2.23145	0.146447	0.0535646	0.0129649	0.019917	14.7387	0.00530143	0	0	0	0	0.0015824	0	0		0	0	0	0
5	0.6	0.175	0.05	0.1	0.075	Te	Ta	350	4.01535	4.01535	104.399	20.0767	1.56599	3.98358	0.13816	0.0218812	0.282053	0.107354	0	0.00173328	0.79484	0.430148	0.192564	0.0848003	0.0108029	0.0104459	17.6927	0.00752998	0.00628399	0	0	0.425232	0.00281117	0	0		0	0	0.00182307	0
5	0.6	0.035	0.05	0.21	0.105	Te	Nb	380	4.01535	4.01535	104.399	20.0767	1.56599	3.50571	0	0	0.00967391	0.107404	0	0	1.18208	2.1321	0.0511639	0.0290019	0.00619348	0.0121685	12.7141	0.00495732	0	0	0	0.00127221	0	0	0		0	0	0	0
5	0.6	0.0875	0.05	0.035	0.2275	Te	Nb	350	4.01535	4.01535	104.399	20.0767	1.56599	3.97495	0.153314	0.0344119	0.172223	0.108092	0	0.00157693	0.58524	0	0.142142	0.0726656	0.00930009	0.00567748	18.0512	0.00840031	0.022488	0	0	0.616705	0.00276963	0	0		0	0	0.00219147	0
5	0.6	0.05	0.05	0.175	0.125	Te	Ta	360	4.01535	4.01535	104.399	20.0767	1.56599	4.06522	0.049683	0.00261255	0.357619	0.109304	0	0	0.758044	0.529246	0.103902	0.0314734	0.00495477	0.00835725	17.9052	0.00742666	0	0	0	0.53327	0	0	0		0	0	0	0
5	0.6	0.05	0.05	0.025	0.275	Te	Ta	350	4.01535	4.01535	104.399	20.0767	1.56599	3.95927	0.0308289	0	0.125273	0.109522	0	0	1.43822	0.999675	0.339414	0.13041	0.021312	0.0125637	16.0615	0.00609905	0	0	0	0.0948772	0.00125832	0	0		0	0	0	0
5	0.6	0.105	0.05	0.07	0.175	Te	Mo	350	4.01535	4.01535	104.399	20.0767	1.56599	3.9577	0.0936366	0.0191865	0.323773	0.10971	0	0	0.71948	0	0.284576	0.0528993	0.00585401	0.0135303	17.6603	0.00726444	0	0	0	0.436931	0.00139747	0	0		0	0	0.00214513	0
5	0.6	0.0875	0.05	0.035	0.2275	Te	Mo	350	4.01535	4.01535	104.399	20.0767	1.56599	3.97996	0.0825565	0.0318264	0.180481	0.110119	0	0	0.88731	0.411167	0.417879	0.0671546	0.0093252	0.0123557	17.409	0.00670856	0	0	0	0.34984	0.0012449	0	0		0	0	0	0
5	0.6	0.035	0.05	0.28	0.035	Te	Nb	360	4.01535	4.01535	104.399	20.0767	1.56599	3.94427	0.0600846	0.00765638	0.475739	0.110215	0	0	0.540495	0	0.0883217	0.00902688	0	0.00386995	18.0945	0	0.0036966	0	0	0.654725	0	0	0		0	0	0	0
5	0.6	0.125	0.05	0.175	0.05	Te	Sb	350	4.01535	4.01535	104.399	20.0767	1.56599	3.90156	0.120338	0.0128118	0.471219	0.110258	0	0	0.763976	0	0.15541	0.0423839	0.0048163	0.0100685	17.2136	0.00748476	0.00332184	0	0	0.400975	0.00160633	0	0		0	0	0	0
5	0.6	0.0875	0.05	0.035	0.2275	Te	Mo	350	4.01535	4.01535	104.399	20.0767	1.56599	3.95389	0.069335	0.0258284	0.242349	0.111122	0	0	0.683784	0	0.315439	0.0432242	0.00491531	0.0170512	17.6772	0.00721831	0	0	0	0.485536	0.00137813	0	0		0	0	0.00242328	0
5	0.6	0.175	0.05	0.0875	0.0875	Te	Ta	360	4.01535	4.01535	104.399	20.0767	1.56599	4.02782	0.109163	0.00569446	0.257841	0.111243	0	0	1.02093	0.639437	0.225633	0.086919	0.0119711	0.0191017	17.2367	0.00655023	0	0	0	0.263376	0.00433709	0	0		0	0	0	0
5	0.6	0.175	0.05	0.125	0.05	Te	Ta	360	4.01535	4.01535	104.399	20.0767	1.56599	4.05001	0.143653	0.0168919	0.381805	0.111704	0	0	0.829041	0.397483	0.182091	0.0697013	0.00878033	0.0127712	17.7259	0.00656471	0.00410846	0	0	0.304211	0.00238531	0	0		0	0	0.00213599	0
5	0.6	0.175	0.05	0.125	0.05	Te	Sb	350	4.01535	4.01535	104.399	20.0767	1.56599	3.89138	0.12549	0.0142274	0.424343	0.11192	0	0	0.842058	0.392582	0.188212	0.0552372	0.00667185	0.0131058	16.9408	0.00710234	0.00315553	0	0	0.343164	0.00269648	0	0		0	0	0.00222614	0
5	0.6	0.245	0.05	0.06125	0.04375	Te	Mo	370	4.01535	4.01535	104.399	20.0767	1.56599	3.97846	0.130764	0.0194165	0.282321	0.11217	0	0	0.910979	0.404295	0.297204	0.0932081	0.0134749	0.0165186	17.4651	0.00639379	0	0	0	0.254503	0.00302325	0	0		0	0	0.00206183	0
5	0.6	0.035	0.05	0.14	0.175	Te	Nb	400	4.01535	4.01535	104.399	20.0767	1.56599	3.99467	0.00290972	0	0.0527661	0.112983	0	0	1.66808	1.79306	0.0469991	0.0955158	0.0185398	0.0209845	14.9475	0.00558043	0	0	0	0.0119605	0.00133327	0	0		0	0	0	0
5	0.6	0.175	0.05	0.0875	0.0875	Te	Ta	370	4.01535	4.01535	104.399	20.0767	1.56599	4.0508	0.0694607	0.00485777	0.188548	0.113344	0	0	1.31433	0.858335	0.261715	0.131976	0.0197759	0.0243379	16.6618	0.00600929	0	0	0	0.111822	0.00450705	0	0		0	0	0	0
5	0.6	0.05	0.05	0.175	0.125	Te	Ta	360	4.01535	4.01535	104.399	20.0767	1.56599	4.04205	0.0580127	0.00331334	0.327178	0.114656	0	0	0.901071	0.712077	0.14403	0.0482406	0.00853629	0.0101793	17.4181	0.00774765	0	0	0	0.409599	0	0	0		0	0	0	0
5	0.6	0.175	0.05	0.14	0.035	Te	Mo	360	4.01535	4.01535	104.399	20.0767	1.56599	3.96983	0.130902	0.0162261	0.397517	0.114787	0	0	0.840944	0	0.231657	0.0660239	0.00869801	0.0138177	17.4159	0.00689683	0	0	0	0.310458	0.00213815	0	0		0	0	0.00237859	0
5	0.6	0.1575	0.05	0.035	0.1575	Te	Mo	360	4.01535	4.01535	104.399	20.0767	1.56599	3.9608	0.0866575	0.0153317	0.237595	0.115441	0	0	0.930764	0.398957	0.363308	0.079589	0.0105481	0.0184797	17.393	0.00673253	0	0	0	0.303421	0.00161096	0	0		0	0	0.00215234	0
5	0.6	0.035	0.05	0.21	0.105	Te	Mo	360	4.01535	4.01535	104.399	20.0767	1.56599	3.96927	0.115752	0.0133432	0.483006	0.116319	0	0	0.615922	0	0.206204	0.0487482	0.00557704	0.00948997	17.7642	0.00690761	0.00315619	0	0	0.393614	0.00087708	0	0		0	0	0	0
5	0.6	0.175	0.05	0.14	0.035	Te	Nb	390	4.01535	4.01535	104.399	20.0767	1.56599	3.97592	0.0490814	0	0.179995	0.117957	0	0	1.44435	0.990126	0.195895	0.109757	0.0166288	0.020443	16.2075	0.005711	0	0	0	0.0763592	0.00372469	0	0		0	0	0	0
5	0.6	0.105	0.05	0.21	0.035	Te	Nb	400	4.01535	4.01535	104.399	20.0767	1.56599	3.98418	0.00483017	0	0.0285873	0.118855	0	0	1.90105	1.58137	0.069913	0.0866777	0.0192974	0.0203237	15.0296	0.00535279	0	0	0	0.00153992	0.00145205	0	0		0	0	0	0
5	0.6	0.05	0.05	0.25	0.05	Te	Ta	370	4.01535	4.01535	104.399	20.0767	1.56599	3.94311	0.0421882	0	0.377373	0.119091	0	0	0.745934	0.539488	0.0688481	0.0466891	0.00647201	0.00747059	17.4443	0.00744312	0	0	0	0.476023	0	0	0		0	0	0	0
5	0.6	0.05	0.05	0.175	0.125	Te	Ta	390	4.01535	4.01535	104.399	20.0767	1.56599	4.01314	0.00948539	0	0.111454	0.119113	0	0	1.49968	1.75472	0.0706794	0.0850336	0.0201077	0.0130041	15.1809	0.00552684	0	0	0	0.0345693	0	0	0		0	0	0	0
5	0.6	0.175	0.05	0.125	0.05	Te	Ta	360	4.01535	4.01535	104.399	20.0767	1.56599	4.05442	0.132312	0.0166876	0.398229	0.120142	0	0	0.991384	0.432513	0.198623	0.0782467	0.0104044	0.0136553	17.5773	0.00706161	0.00446149	0	0	0.281503	0.00229978	0	0		0	0	0.00196558	0
5	0.6	0.175	0.05	0.05	0.125	Te	Sb	360	4.01535	4.01535	104.399	20.0767	1.56599	4.06154	0.00741385	0	0.0336139	0.121843	0	0	1.58055	1.33047	0.350543	0.116539	0.022884	0.0223583	15.8179	0.00569282	0	0	0	0.00363296	0.00380751	0	0		0	0	0	0
5	0.6	0.05	0.05	0.25	0.05	Te	Sb	390	4.01535	4.01535	104.399	20.0767	1.56599	4.00714	0	0	0.0230184	0.125406	0	0	1.18533	2.81076	0.0297563	0.0154073	0	0.00578833	14.3085	0.00535869	0	0	0	0.0160944	0	0	0		0	0	0	0
5	0.6	0.175	0.05	0.05	0.125	Te	Ta	350	4.01535	4.01535	104.399	20.0767	1.56599	3.96592	0.103752	0.0235113	0.191305	0.126912	0	0.00273532	0.99429	0.531133	0.285314	0.117845	0.0161407	0.0124373	17.087	0.00700998	0	0	0	0.314121	0.00321798	0	0		0	0	0.00233493	0
5	0.6	0.175	0.05	0.14	0.035	Te	Nb	400	4.01535	4.01535	104.399	20.0767	1.56599	3.99981	0.0170686	0	0.110188	0.129069	0	0	1.71974	1.24838	0.139277	0.109848	0.0176057	0.0225128	15.7787	0.00545696	0	0	0	0.021174	0.0037305	0	0		0	0	0	0
5	0.6	0.175	0.05	0.0875	0.0875	Te	Ta	360	4.01535	4.01535	104.399	20.0767	1.56599	4.00832	0.0561673	0.00328895	0.187685	0.130649	0	0	1.25135	0.888277	0.311752	0.136863	0.021985	0.0239365	16.382	0.00648273	0	0	0	0.101407	0.00401074	0	0		0	0	0	0
5	0.6	0.175	0.05	0.125	0.05	Te	Sb	370	4.01535	4.01535	104.399	20.0767	1.56599	4.0571	0.0228883	0	0.09664	0.130925	0	0	1.52002	1.20858	0.314171	0.118005	0.0207064	0.0228643	15.9085	0.00567	0	0	0	0.0138778	0.00357189	0	0		0	0	0	0
5	0.6	0.175	0.05	0.125	0.05	Te	Ta	400	4.01535	4.01535	104.399	20.0767	1.56599	3.99634	0.00617522	0	0.0471904	0.130962	0	0	2.11689	1.21075	0.0662352	0.132988	0.0273427	0.0233639	15.2663	0.00537777	0	0	0	0.00185974	0.00220222	0	0		0	0	0	0
5	0.6	0.035	0.05	0.07	0.245	Te	Mo	350	4.01535	4.01535	104.399	20.0767	1.56599	3.95331	0.0635231	0.0149677	0.299695	0.132474	0	0	0.764038	0.429392	0.2896	0.0427834	0.00441574	0.0115713	17.5327	0.00703048	0	0	0	0.425035	0.00117326	0	0		0	0	0	0
5	0.6	0.105	0.05	0.21	0.035	Te	Mo	370	4.01535	4.01535	104.399	20.0767	1.56599	3.93613	0.090573	0.013976	0.503516	0.134746	0	0	0.730626	0	0.179513	0.0415184	0.00490845	0.0104845	17.5677	0.0068313	0	0	0	0.339986	0.00119704	0	0		0	0	0	0
5	0.6	0.175	0.05	0.07	0.105	Te	Mo	370	4.01535	4.01535	104.399	20.0767	1.56599	3.98281	0.0805872	0.00926289	0.275628	0.137059	0	0	1.09403	0.504586	0.339549	0.0961108	0.0135361	0.0182559	17.0351	0.0061839	0	0	0	0.181434	0.00175236	0	0		0	0	0.00180474	0
5	0.6	0.05	0.05	0.175	0.125	Te	Ta	370	4.01535	4.01535	104.399	20.0767	1.56599	4.04097	0.0361865	0	0.327901	0.137747	0	0	1.01272	0.816213	0.118614	0.0528227	0.00924344	0.0105494	17.0089	0.00667457	0	0	0	0.303191	0	0	0		0	0	0	0
5	0.6	0.035	0.05	0.07	0.245	Te	Mo	350	4.01535	4.01535	104.399	20.0767	1.56599	3.97619	0.0632683	0.0172789	0.218139	0.138139	0	0	0.969219	0.571826	0.403042	0.0683085	0.00875972	0.00748534	17.1109	0.00671854	0	0	0	0.280002	0	0	0		0	0	0	0
5	0.6	0.05	0.05	0.25	0.05	Te	Ta	380	4.01535	4.01535	104.399	20.0767	1.56599	3.93715	0.0333896	0	0.350445	0.138185	0	0	0.993594	0.758203	0.0623048	0.0613824	0.00931342	0.00949024	16.8691	0.00679693	0	0	0	0.315998	0	0	0		0	0	0	0
5	0.6	0.175	0.05	0.125	0.05	Te	Ta	370	4.01535	4.01535	104.399	20.0767	1.56599	4.03424	0.0915126	0.00620445	0.356056	0.138442	0	0	1.1683	0.526484	0.207167	0.0945243	0.012548	0.0159194	17.0618	0.00603033	0	0	0	0.153269	0.00264623	0	0		0	0	0.0017179	0
5	0.6	0.105	0.05	0.14	0.105	Te	Mo	370	4.01535	4.01535	104.399	20.0767	1.56599	3.9491	0.090439	0.00909714	0.411159	0.138694	0	0	0.92857	0.474666	0.249631	0.077776	0.0095244	0.0118645	17.0638	0.00631793	0	0	0	0.217841	0.00110947	0	0		0	0	0	0
5	0.6	0.035	0.05	0.14	0.175	Te	Mo	360	4.01535	4.01535	104.399	20.0767	1.56599	3.94095	0.0998248	0.0125615	0.405201	0.138705	0	0	0.79667	0	0.274216	0.0648696	0.007067	0.013441	17.465	0.00676403	0	0	0	0.299986	0.00116902	0	0		0	0	0.00201757	0
5	0.6	0.05	0.05	0.175	0.125	Te	Ta	380	4.01535	4.01535	104.399	20.0767	1.56599	4.0493	0.0179999	0	0.213036	0.14096	0	0	1.25476	1.33658	0.107496	0.0809467	0.0171827	0.0130802	16.0363	0.00576457	0	0	0	0.113772	0	0	0		0	0	0	0
5	0.6	0.035	0.05	0.28	0.035	Te	Mo	380	4.01535	4.01535	104.399	20.0767	1.56599	3.99066	0.029538	0	0.438856	0.141181	0	0	0.539577	0	0.0626255	0.0126745	0	0.00417064	18.4628	0	0	0	0	0.73244	0	0	0		0	0	0	0
5	0.6	0.035	0.05	0.14	0.175	Te	Nb	390	4.01535	4.01535	104.399	20.0767	1.56599	3.97815	0.00599426	0	0.0968569	0.141821	0	0	1.6052	1.54848	0.081952	0.0962367	0.0171312	0.0208796	15.2568	0.00561628	0	0	0	0.0274107	0.00138231	0	0		0	0	0	0
5	0.6	0.245	0.05	0.06125	0.04375	Te	Mo	380	4.01535	4.01535	104.399	20.0767	1.56599	4.00031	0.0876315	0.0107352	0.260472	0.141882	0	0	1.19262	0.49926	0.321937	0.109983	0.016225	0.0199627	17.1325	0.00597209	0	0	0	0.138672	0.00363561	0	0		0	0	0.00160592	0
5	0.6	0.105	0.05	0.07	0.175	Te	Mo	360	4.01535	4.01535	104.399	20.0767	1.56599	3.94391	0.0755953	0.0113306	0.299958	0.143575	0	0	0.938988	0.445828	0.33295	0.073979	0.00884985	0.014991	17.1799	0.00661035	0	0	0	0.262555	0.00135813	0	0		0	0	0.00190319	0
5	0.6	0.05	0.05	0.275	0.025	Te	Sb	350	4.01535	4.01535	104.399	20.0767	1.56599	3.9758	0.0706405	0.00415061	0.428851	0.143819	0	0	0.771537	0	0.139606	0.0172754	0	0.00571315	17.6783	0.00754997	0	0	0	0.458677	0	0	0		0	0	0	0
5	0.6	0.0875	0.05	0.035	0.2275	Te	Mo	360	4.01535	4.01535	104.399	20.0767	1.56599	3.93024	0.0568649	0.016007	0.230984	0.144181	0	0	0.918216	0.416441	0.363838	0.0622127	0.00730645	0.0174452	17.0807	0.00665203	0	0	0	0.320157	0.00146856	0	0		0	0	0.00173582	0
5	0.6	0.05	0.05	0.275	0.025	Te	Sb	350	4.01535	4.01535	104.399	20.0767	1.56599	3.93033	0.0257495	0	0.362534	0.144992	0	0	0.352756	0	0.0594421	0.00443239	0	0.00190539	18.2609	0	0	0	0	0.822814	0	0	0		0	0	0	0
5	0.6	0.05	0.05	0.175	0.125	Te	Sb	360	4.01535	4.01535	104.399	20.0767	1.56599	4.02634	0	0	0.00680483	0.146005	0	0	1.08349	2.64346	0.127642	0.0218084	0.00469777	0.0119281	14.4056	0.00559187	0	0	0	0.00184693	0	0	0		0	0	0	0
5	0.6	0.1575	0.05	0.035	0.1575	Te	Mo	370	4.01535	4.01535	104.399	20.0767	1.56599	3.97728	0.0575062	0.00853686	0.205355	0.146836	0	0	1.18946	0.501934	0.394466	0.0989929	0.0143993	0.0207169	16.9393	0.00617147	0	0	0	0.162996	0.00167267	0	0		0	0	0	0
5	0.6	0.035	0.05	0.14	0.175	Te	Nb	350	4.01535	4.01535	104.399	20.0767	1.56599	3.92644	0.0497298	0	0.348876	0.148483	0	0	0.871157	0.536684	0.150521	0.0405576	0.00545434	0.0123887	17.2117	0.0072075	0	0	0	0.40255	0.00131763	0	0		0	0	0	0
5	0.6	0.175	0.05	0.0875	0.0875	Te	Sb	360	4.01535	4.01535	104.399	20.0767	1.56599	4.03697	0.0101467	0	0.054278	0.148892	0	0	1.5025	1.29384	0.329207	0.115277	0.0212945	0.0231896	15.6568	0.00574888	0	0	0	0.00619567	0.00339937	0	0		0	0	0	0
5	0.6	0.175	0.05	0.125	0.05	Te	Sb	360	4.01535	4.01535	104.399	20.0767	1.56599	4.02907	0.0143318	0	0.0698769	0.149171	0	0	1.28887	1.37953	0.356351	0.118268	0.0228929	0.0229381	15.7971	0.00621264	0	0	0	0.00826997	0.00335751	0	0		0	0	0	0
5	0.6	0.05	0.05	0.25	0.05	Te	Ta	400	4.01535	4.01535	104.399	20.0767	1.56599	3.98596	0.0130406	0	0.19412	0.150455	0	0	1.40808	1.45129	0.0338224	0.0872694	0.0164266	0.0132417	15.6838	0.00576228	0	0	0	0.0795752	0.000936623	0	0		0	0	0	0
5	0.6	0.175	0.05	0.125	0.05	Te	Ta	400	4.01535	4.01535	104.399	20.0767	1.56599	3.93939	0.0542403	0	0.557606	0.152462	0	0	1.13107	0.73447	0.0323339	0.0868951	0.0104982	0.0132517	16.4864	0.00574619	0	0	0	0.0576837	0.00183772	0	0		0	0	0	0
5	0.6	0.0875	0.05	0.175	0.0875	Te	Ta	370	4.01535	4.01535	104.399	20.0767	1.56599	4.01527	0.00649899	0	0.0530683	0.152854	0	0	1.42411	1.95336	0.105983	0.0710947	0.0164985	0.0174371	15.0913	0.00549312	0	0	0	0.00795521	0.00116158	0	0		0	0	0	0
5	0.6	0.05	0.05	0.2	0.1	Te	Ta	360	4.01535	4.01535	104.399	20.0767	1.56599	3.93453	0.0170869	0	0.167342	0.153326	0	0	1.16622	1.52974	0.115861	0.0753307	0.0153753	0.0130164	15.3458	0.00591112	0	0	0	0.11514	0	0	0		0	0	0	0
5	0.6	0.125	0.05	0.175	0.05	Te	Ta	400	4.01535	4.01535	104.399	20.0767	1.56599	3.89532	0.0486917	0.00266358	0.586428	0.154045	0	0	1.13639	0.672502	0.0277445	0.0802867	0.0100466	0.0127462	16.2836	0.00603355	0	0	0	0.0748631	0.00109637	0	0		0	0	0	0
5	0.6	0.125	0.05	0.175	0.05	Te	Sb	400	4.01535	4.01535	104.399	20.0767	1.56599	3.92006	0.00509495	0	0.0385695	0.154447	0	0	1.98154	1.45122	0.0453226	0.087047	0.016498	0.0229213	14.8293	0.00559193	0	0	0	0.00141297	0.00147808	0	0		0	0	0	0
5	0.6	0.175	0.05	0.14	0.035	Te	Mo	370	4.01535	4.01535	104.399	20.0767	1.56599	3.95585	0.0911436	0.00608662	0.385884	0.155973	0	0	1.02912	0.455598	0.256574	0.0802039	0.0108089	0.0161983	16.8567	0.00609837	0	0	0	0.171302	0.00211734	0	0		0	0	0	0
5	0.6	0.05	0.05	0.25	0.05	Te	Ta	390	4.01535	4.01535	104.399	20.0767	1.56599	3.99099	0.0230117	0	0.290072	0.156846	0	0	1.21267	1.08076	0.0511075	0.0777605	0.0130103	0.0121914	16.2163	0.00599595	0	0	0	0.177161	0.000844781	0	0		0	0	0	0
5	0.6	0.245	0.05	0.06125	0.04375	Te	Mo	400	4.01535	4.01535	104.399	20.0767	1.56599	3.98903	0.0256563	0	0.114721	0.157686	0	0	1.76587	0.776271	0.242615	0.14341	0.0260672	0.0255273	16.2225	0.00556177	0	0	0	0.0169342	0.00345659	0	0		0	0	0	0
5	0.6	0.245	0.05	0.06125	0.04375	Te	Mo	390	4.01535	4.01535	104.399	20.0767	1.56599	3.98499	0.0528554	0.00343123	0.198161	0.159501	0	0	1.47537	0.618028	0.30417	0.128229	0.0202641	0.0233926	16.5319	0.00571309	0	0	0	0.0589074	0.00356965	0	0		0	0	0	0
5	0.6	0.035	0.05	0.07	0.245	Te	Mo	390	4.01535	4.01535	104.399	20.0767	1.56599	3.9755	0.0130066	0	0.0689721	0.160055	0	0	1.70964	1.37787	0.198481	0.097301	0.0146401	0.0081862	15.3066	0.00558502	0	0	0	0.0184383	0	0	0		0	0	0	0
5	0.6	0.0875	0.05	0.175	0.0875	Te	Ta	360	4.01535	4.01535	104.399	20.0767	1.56599	4.04028	0.00608032	0	0.0458148	0.161996	0	0	1.29621	2.11107	0.142519	0.0660613	0.0160139	0.0168323	14.9773	0.00610441	0	0	0	0.00774	0.00104672	0	0		0	0	0	0
5	0.6	0.035	0.05	0.28	0.035	Te	Nb	370	4.01535	4.01535	104.399	20.0767	1.56599	3.96025	0.0516599	0.00342502	0.510897	0.162254	0	0	0.702961	0	0.0987531	0.0124141	0	0.00561583	17.7578	0.00720031	0	0	0	0.473847	0	0	0		0	0	0	0
5	0.6	0.175	0.05	0.125	0.05	Te	Ta	380	4.01535	4.01535	104.399	20.0767	1.56599	4.03597	0.0482447	0	0.279703	0.16312	0	0	1.45901	0.691104	0.192984	0.116075	0.0169395	0.0194594	16.6947	0.00561056	0	0	0	0.0587018	0.00269805	0	0		0	0	0	0
5	0.6	0.1575	0.05	0.035	0.1575	Te	Mo	400	4.01535	4.01535	104.399	20.0767	1.56599	4.00284	0.00846089	0	0.0423949	0.163348	0	0	1.96504	0.954036	0.214585	0.119732	0.0253466	0.026056	15.8747	0.00551925	0	0	0	0.00545277	0.00157312	0	0		0	0	0	0
5	0.6	0.175	0.05	0.0875	0.0875	Te	Sb	350	4.01535	4.01535	104.399	20.0767	1.56599	3.89922	0.0613335	0	0.345281	0.163429	0	0	1.22474	0.604871	0.257675	0.0783565	0.00973802	0.018196	16.3154	0.00632776	0	0	0	0.120942	0.00278871	0	0		0	0	0.00174559	0
5	0.6	0.035	0.05	0.07	0.245	Te	Mo	360	4.01535	4.01535	104.399	20.0767	1.56599	3.95368	0.0491046	0.00782438	0.269351	0.164775	0	0	0.979267	0.590969	0.323746	0.0602093	0.00641443	0.0107054	16.8375	0.00649742	0	0	0	0.260973	0.00120375	0	0		0	0	0	0
5	0.6	0.035	0.05	0.21	0.105	Te	Mo	370	4.01535	4.01535	104.399	20.0767	1.56599	3.96632	0.0860471	0.00553563	0.500019	0.165342	0	0	0.775613	0	0.214353	0.0567524	0.00655678	0.0106373	17.3969	0.0065382	0	0	0	0.256946	0.000814057	0	0		0	0	0	0
5	0.6	0.05	0.05	0.2	0.1	Te	Ta	350	4.01535	4.01535	104.399	20.0767	1.56599	3.94047	0.0285435	0	0.268871	0.16552	0	0	0.996632	1.01087	0.135295	0.0588825	0.0101083	0.0107927	16.4284	0.00657098	0	0	0	0.272101	0	0	0		0	0	0	0
5	0.6	0.035	0.05	0.14	0.175	Te	Nb	360	4.01535	4.01535	104.399	20.0767	1.56599	3.92481	0.0404639	0	0.31669	0.165811	0	0	1.05867	0.708888	0.15963	0.0605146	0.00842001	0.0156414	16.555	0.00667681	0	0	0	0.265188	0.00129163	0	0		0	0	0	0
5	0.6	0.125	0.05	0.175	0.05	Te	Ta	360	4.01535	4.01535	104.399	20.0767	1.56599	4.05339	0.00710673	0	0.0491773	0.165953	0	0	1.32873	1.95622	0.186416	0.0725486	0.0164174	0.0179592	15.2177	0.00615842	0	0	0	0.00617192	0.0011492	0	0		0	0	0	0
5	0.6	0.0875	0.05	0.035	0.2275	Te	Mo	400	4.01535	4.01535	104.399	20.0767	1.56599	4.01141	0.0178079	0	0.0473311	0.16616	0	0	1.93593	1.13018	0.191594	0.100797	0.0193803	0.0134644	15.6838	0.00548493	0	0	0	0.0107205	0.00145805	0	0		0	0	0	0
5	0.6	0.035	0.05	0.14	0.175	Te	Nb	380	4.01535	4.01535	104.399	20.0767	1.56599	3.96039	0.0131148	0	0.176477	0.16691	0	0	1.46686	1.22801	0.124216	0.0926912	0.0152668	0.0200488	15.6282	0.00574767	0	0	0	0.0714712	0.00140923	0	0		0	0	0	0
5	0.6	0.105	0.05	0.21	0.035	Te	Nb	400	4.01535	4.01535	104.399	20.0767	1.56599	3.96943	0	0	0.0198977	0.169434	0	0	1.49926	2.13367	0.0477539	0.040658	0.00765517	0.0178906	14.5242	0.00536435	0	0	0	0.00249171	0.001447	0	0		0	0	0	0
5	0.6	0.125	0.05	0.175	0.05	Te	Ta	370	4.01535	4.01535	104.399	20.0767	1.56599	4.02186	0.00992251	0	0.0798849	0.169443	0	0	1.38789	1.67776	0.148083	0.0771297	0.0160838	0.0191997	15.2894	0.00551658	0	0	0	0.00917848	0.00121275	0	0		0	0	0	0
5	0.6	0.175	0.05	0.125	0.05	Te	Sb	360	4.01535	4.01535	104.399	20.0767	1.56599	4.02756	0.0456227	0	0.189664	0.170073	0	0	1.21391	0.89668	0.33261	0.0994618	0.0155495	0.0208823	16.3583	0.0059037	0	0	0	0.0568539	0.0037859	0	0		0	0	0	0
5	0.6	0.05	0.05	0.25	0.05	Te	Sb	380	4.01535	4.01535	104.399	20.0767	1.56599	4.00342	0.00366237	0	0.0393444	0.170781	0	0	1.00837	2.59509	0.0525098	0.014826	0	0.00656973	14.6065	0.00539586	0	0	0	0.0276464	0	0	0		0	0	0	0
5	0.6	0.0875	0.05	0.175	0.0875	Te	Ta	400	4.01535	4.01535	104.399	20.0767	1.56599	3.90928	0.00991828	0	0.135698	0.171558	0	0	1.8018	1.25709	0.026099	0.113539	0.0201144	0.0189206	15.1305	0.00576625	0	0	0	0.00861586	0.00108537	0	0		0	0	0	0
5	0.6	0.175	0.05	0.125	0.05	Te	Ta	390	4.01535	4.01535	104.399	20.0767	1.56599	3.98034	0.0174844	0	0.161165	0.17163	0	0	1.73762	0.898221	0.140958	0.131578	0.0217466	0.0217834	15.8927	0.00551354	0	0	0	0.0135196	0.00244375	0	0		0	0	0	0
5	0.6	0.05	0.05	0.25	0.05	Te	Sb	350	4.01535	4.01535	104.399	20.0767	1.56599	3.9347	0.021691	0	0.403951	0.173132	0	0	0.470411	0	0.052951	0.00475517	0	0.0024447	18.1556	0	0	0	0	0.753241	0	0	0		0	0	0	0
5	0.6	0.1575	0.05	0.035	0.1575	Te	Mo	380	4.01535	4.01535	104.399	20.0767	1.56599	4.01543	0.0306392	0.00284655	0.149036	0.174791	0	0	1.46592	0.646192	0.379359	0.113202	0.0180933	0.0232987	16.6716	0.00592355	0	0	0	0.0670748	0.00165367	0	0		0	0	0	0
5	0.6	0.175	0.05	0.07	0.105	Te	Mo	380	4.01535	4.01535	104.399	20.0767	1.56599	3.99577	0.0463512	0.00302199	0.224533	0.175002	0	0	1.28974	0.628716	0.329723	0.110128	0.016357	0.0212447	16.6225	0.00584511	0	0	0	0.0817188	0.00175061	0	0		0	0	0	0
5	0.6	0.0875	0.05	0.035	0.2275	Te	Mo	370	4.01535	4.01535	104.399	20.0767	1.56599	3.95741	0.0406418	0.00883309	0.200162	0.176371	0	0	1.14654	0.541136	0.380772	0.0788744	0.0101633	0.0173629	16.7402	0.00612759	0	0	0	0.18763	0.00156041	0	0		0	0	0	0
5	0.6	0.035	0.05	0.14	0.175	Te	Nb	370	4.01535	4.01535	104.399	20.0767	1.56599	3.95037	0.025245	0	0.252815	0.17663	0	0	1.24637	0.969199	0.15222	0.0793263	0.0121577	0.0181764	16.1063	0.00595316	0	0	0	0.145758	0.00146821	0	0		0	0	0	0
5	0.6	0.05	0.05	0.25	0.05	Te	Sb	400	4.01535	4.01535	104.399	20.0767	1.56599	3.9593	0.00301557	0	0.0174916	0.178337	0	0	1.65119	2.02569	0.0430561	0.0289547	0.00513909	0.0101842	14.5663	0.0052162	0	0	0	0.00390523	0	0	0		0	0	0	0
5	0.6	0.05	0.05	0.25	0.05	Te	Sb	350	4.01535	4.01535	104.399	20.0767	1.56599	3.9244	0.0228072	0	0.42708	0.180433	0	0	0.426279	0	0.0530983	0.00455552	0	0.00261532	18.0887	0	0	0	0	0.804754	0	0	0		0	0	0	0
5	0.6	0.105	0.05	0.07	0.175	Te	Mo	370	4.01535	4.01535	104.399	20.0767	1.56599	3.95677	0.0516264	0.00585248	0.255252	0.180715	0	0	1.17322	0.580298	0.350975	0.0929671	0.0118965	0.0156021	16.7877	0.0060837	0	0	0	0.137446	0.00113333	0	0		0	0	0	0
5	0.6	0.05	0.05	0.25	0.05	Te	Sb	400	4.01535	4.01535	104.399	20.0767	1.56599	3.92023	0	0	0.0146246	0.181363	0	0	1.5024	1.98843	0.0387109	0.0294157	0.00515132	0.0114601	14.4995	0.00516415	0	0	0	0.00212383	0	0	0		0	0	0	0
5	0.6	0.175	0.05	0.07	0.105	Te	Mo	400	4.01535	4.01535	104.399	20.0767	1.56599	4.00005	0.0118528	0	0.0816538	0.182077	0	0	1.86011	0.930089	0.191991	0.127865	0.0237747	0.0259915	15.8662	0.00559259	0	0	0	0.00793112	0.00173011	0	0		0	0	0	0
5	0.6	0.175	0.05	0.05	0.125	Te	Sb	350	4.01535	4.01535	104.399	20.0767	1.56599	3.89254	0.0400233	0	0.276881	0.182607	0	0	1.35947	0.689587	0.289679	0.0838009	0.010995	0.0205206	15.9987	0.00616949	0	0	0	0.0734467	0.00294214	0	0		0	0	0	0
5	0.6	0.1575	0.05	0.035	0.1575	Te	Mo	390	4.01535	4.01535	104.399	20.0767	1.56599	3.9851	0.0152167	0	0.087992	0.182833	0	0	1.69212	0.787892	0.311258	0.119885	0.0216058	0.0250706	16.1031	0.00562519	0	0	0	0.0212758	0.00170122	0	0		0	0	0	0
5	0.6	0.105	0.05	0.21	0.035	Te	Mo	380	4.01535	4.01535	104.399	20.0767	1.56599	3.98711	0.07003	0.00736882	0.510456	0.183406	0	0	0.885699	0	0.183925	0.0503659	0.00581423	0.0127268	17.4194	0.00631894	0	0	0	0.216524	0.00130598	0	0		0	0	0	0
5	0.6	0.105	0.05	0.14	0.105	Te	Mo	380	4.01535	4.01535	104.399	20.0767	1.56599	3.96125	0.0584174	0.00320115	0.369357	0.18587	0	0	1.12407	0.598959	0.235436	0.0887844	0.0111157	0.015164	16.6937	0.00581698	0	0	0	0.115474	0.00123805	0	0		0	0	0	0
5	0.6	0.035	0.05	0.07	0.245	Te	Mo	370	4.01535	4.01535	104.399	20.0767	1.56599	3.95087	0.0330277	0.00298644	0.211699	0.188978	0	0	1.22559	0.794199	0.322165	0.0769292	0.008685	0.0104609	16.2891	0.00601859	0	0	0	0.137274	0.000837765	0	0		0	0	0	0
5	0.6	0.105	0.05	0.07	0.175	Te	Mo	400	4.01535	4.01535	104.399	20.0767	1.56599	3.98899	0.0145094	0	0.055342	0.189122	0	0	1.83513	1.14055	0.156795	0.114675	0.0214389	0.0139137	15.5714	0.00545386	0	0	0	0.00491625	0.000870765	0	0		0	0	0	0
5	0.6	0.05	0.05	0.25	0.05	Te	Sb	350	4.01535	4.01535	104.399	20.0767	1.56599	3.9405	0.0472974	0	0.416505	0.189732	0	0	0.864273	0.520634	0.156484	0.0155853	0	0.00629148	17.2353	0.00676681	0	0	0	0.328367	0	0	0		0	0	0	0
5	0.6	0.05	0.05	0.25	0.05	Te	Sb	350	4.01535	4.01535	104.399	20.0767	1.56599	3.8327	0.0476816	0.00310392	0.398203	0.189909	0	0	0.892078	0.534139	0.16238	0.0180857	0	0.00686018	16.5144	0.00646241	0	0	0	0.308326	0	0	0		0	0	0	0
5	0.6	0.035	0.05	0.14	0.175	Te	Mo	370	4.01535	4.01535	104.399	20.0767	1.56599	3.9568	0.0728372	0.00807561	0.382528	0.189959	0	0	0.990539	0.458158	0.287975	0.0793047	0.00906458	0.0158069	17.1214	0.00617288	0	0	0	0.175312	0.00111183	0	0		0	0	0.00187318	0
5	0.6	0.05	0.05	0.25	0.05	Te	Sb	350	4.01535	4.01535	104.399	20.0767	1.56599	3.92461	0.0473319	0.00272769	0.410181	0.190811	0	0	0.892934	0.532593	0.158241	0.0154461	0	0.00634555	17.1149	0.0065697	0	0	0	0.33546	0	0	0		0	0	0	0
5	0.6	0.105	0.05	0.21	0.035	Te	Nb	350	4.01535	4.01535	104.399	20.0767	1.56599	3.92103	0.0574535	0	0.364163	0.191299	0	0	0.81494	0.60248	0.179457	0.0316622	0.0046344	0.0114191	17.0338	0.00683177	0	0	0	0.32541	0.00113748	0	0		0	0	0	0
5	0.6	0.035	0.05	0.07	0.245	Te	Mo	380	4.01535	4.01535	104.399	20.0767	1.56599	3.98942	0.0211331	0	0.136994	0.192056	0	0	1.33946	1.0638	0.280615	0.0900468	0.0116098	0.00939178	15.8405	0.00574186	0	0	0	0.0580853	0.000811883	0	0		0	0	0	0
5	0.6	0.175	0.05	0.07	0.105	Te	Mo	390	4.01535	4.01535	104.399	20.0767	1.56599	3.99198	0.0248864	0	0.152932	0.193871	0	0	1.58503	0.763916	0.278088	0.120996	0.0197421	0.0237253	16.2594	0.00568089	0	0	0	0.0300433	0.00183314	0	0		0	0	0	0
5	0.6	0.0875	0.05	0.175	0.0875	Te	Sb	350	4.01535	4.01535	104.399	20.0767	1.56599	3.89697	0.0479397	0	0.431431	0.196258	0	0	1.09338	0.587015	0.191857	0.0429054	0.00521989	0.0122653	16.4386	0.0063669	0	0	0	0.165461	0.00105927	0	0		0	0	0	0
5	0.6	0.05	0.05	0.25	0.05	Te	Sb	350	4.01535	4.01535	104.399	20.0767	1.56599	3.91897	0.0487106	0.00305046	0.411435	0.196272	0	0	0.890118	0.531678	0.163124	0.0181752	0	0.00712894	16.9746	0.00655177	0	0	0	0.307079	0	0	0		0	0	0	0
5	0.6	0.05	0.05	0.275	0.025	Te	Sb	360	4.01535	4.01535	104.399	20.0767	1.56599	3.94477	0.0226567	0	0.384379	0.197465	0	0	0.555634	0.425111	0.0650466	0.00610066	0	0.00309338	17.8496	0	0	0	0	0.642576	0	0	0		0	0	0	0
5	0.6	0.175	0.05	0.14	0.035	Te	Mo	380	4.01535	4.01535	104.399	20.0767	1.56599	3.99019	0.0536744	0	0.327371	0.198262	0	0	1.23489	0.591653	0.250071	0.096	0.0134331	0.019267	16.6943	0.00593916	0	0	0	0.0779508	0.00231371	0	0		0	0	0	0
5	0.6	0.0875	0.05	0.035	0.2275	Te	Mo	390	4.01535	4.01535	104.399	20.0767	1.56599	3.99061	0.0203894	0	0.0913984	0.199528	0	0	1.69049	0.908526	0.287509	0.0986894	0.0162413	0.01584	16.0366	0.00553339	0	0	0	0.0353509	0.00161351	0	0		0	0	0	0
5	0.6	0.035	0.05	0.28	0.035	Te	Mo	390	4.01535	4.01535	104.399	20.0767	1.56599	3.9968	0.0187352	0	0.409861	0.20088	0	0	0.632565	0	0.051342	0.0148962	0	0.00502802	18.1442	0	0	0	0	0.647266	0	0	0		0	0	0	0
5	0.6	0.0875	0.05	0.035	0.2275	Te	Mo	380	4.01535	4.01535	104.399	20.0767	1.56599	3.98022	0.0280452	0.00371235	0.148238	0.200995	0	0	1.44549	0.712966	0.354991	0.0914408	0.0130982	0.0173091	16.3988	0.00572164	0	0	0	0.0907352	0.00167578	0	0		0	0	0	0
5	0.6	0.105	0.05	0.07	0.175	Te	Mo	380	4.01535	4.01535	104.399	20.0767	1.56599	3.98073	0.0308919	0	0.181999	0.209843	0	0	1.40691	0.744591	0.317596	0.106822	0.0153091	0.0152529	16.4421	0.00574138	0	0	0	0.0569897	0.00102472	0	0		0	0	0	0
5	0.6	0.05	0.05	0.2	0.1	Te	Ta	350	4.01535	4.01535	104.399	20.0767	1.56599	3.93489	0.0372114	0	0.334806	0.211634	0	0	1.20436	0.744012	0.189008	0.0540268	0.0077967	0.0109125	16.2544	0.00623562	0	0	0	0.141139	0	0	0		0	0	0	0
5	0.6	0.175	0.05	0.14	0.035	Te	Mo	400	4.01535	4.01535	104.399	20.0767	1.56599	4.00581	0.0114944	0	0.116662	0.211839	0	0	1.74921	0.96482	0.136927	0.12559	0.0221965	0.0243547	15.9275	0.00550122	0	0	0	0.0052614	0.00206784	0	0		0	0	0	0
5	0.6	0.105	0.05	0.07	0.175	Te	Mo	390	4.01535	4.01535	104.399	20.0767	1.56599	3.96691	0.0189007	0	0.11052	0.214373	0	0	1.65841	0.931786	0.242087	0.113859	0.018467	0.014677	15.9199	0.0055842	0	0	0	0.0185836	0.000971575	0	0		0	0	0	0
5	0.6	0.05	0.05	0.25	0.05	Te	Sb	370	4.01535	4.01535	104.399	20.0767	1.56599	4.03042	0.00546686	0	0.0625608	0.215233	0	0	0.992699	2.38976	0.079275	0.0140637	0	0.00682055	14.9914	0.00570154	0	0	0	0.0471672	0	0	0		0	0	0	0
5	0.6	0.05	0.05	0.25	0.05	Te	Sb	360	4.01535	4.01535	104.399	20.0767	1.56599	3.95321	0.0192265	0	0.41801	0.218373	0	0	0.524816	0.444191	0.0533095	0.00621701	0	0.00303972	17.7578	0.00769165	0	0	0	0.59438	0	0	0		0	0	0	0
5	0.6	0.175	0.05	0.14	0.035	Te	Mo	390	4.01535	4.01535	104.399	20.0767	1.56599	3.99155	0.0279948	0	0.231655	0.221837	0	0	1.5265	0.754152	0.206055	0.113216	0.0172149	0.0224644	16.1751	0.00563509	0	0	0	0.0256509	0.0022047	0	0		0	0	0	0
5	0.6	0.05	0.05	0.175	0.125	Te	Sb	350	4.01535	4.01535	104.399	20.0767	1.56599	3.88792	0.0411293	0	0.38863	0.223352	0	0	1.11699	0.665736	0.191315	0.0346684	0.0044194	0.0103817	16.3537	0.00638238	0	0	0	0.166852	0	0	0		0	0	0	0
5	0.6	0.05	0.05	0.25	0.05	Te	Sb	400	4.01535	4.01535	104.399	20.0767	1.56599	3.91012	0.00332109	0	0.0271294	0.224318	0	0	1.64153	1.79011	0.04219	0.0302953	0.00507665	0.0117451	14.663	0.00519359	0	0	0	0.00279483	0	0	0		0	0	0	0
5	0.6	0.05	0.05	0.2	0.1	Te	Sb	390	4.01535	4.01535	104.399	20.0767	1.56599	3.963	0.00444518	0	0.0496022	0.228326	0	0	1.30604	2.14255	0.0373665	0.0196585	0.00285248	0.00831294	14.7108	0.00549125	0	0	0	0.0153973	0	0	0		0	0	0	0
5	0.6	0.05	0.05	0.25	0.05	Te	Sb	360	4.01535	4.01535	104.399	20.0767	1.56599	3.90832	0.0200363	0	0.405552	0.228461	0	0	0.550862	0.474893	0.0567672	0.00665093	0	0.00350082	17.5849	0.00749641	0	0	0	0.561642	0	0	0		0	0	0	0
5	0.6	0.05	0.05	0.25	0.05	Te	Sb	350	4.01535	4.01535	104.399	20.0767	1.56599	4.03738	0.00685345	0	0.069031	0.22891	0	0	0.873501	2.32718	0.133661	0.0123937	0	0.00685032	15.0638	0.00584546	0	0	0	0.0633125	0	0	0		0	0	0	0
5	0.6	0.035	0.05	0.21	0.105	Te	Nb	400	4.01535	4.01535	104.399	20.0767	1.56599	3.98637	0.00548369	0	0.109687	0.229837	0	0	1.92552	1.18916	0.0441916	0.0711731	0.0111738	0.0152668	15.5482	0.00540215	0	0	0	0.00935326	0	0	0		0	0	0	0
5	0.6	0.105	0.05	0.14	0.105	Te	Mo	390	4.01535	4.01535	104.399	20.0767	1.56599	3.96822	0.0341218	0	0.300306	0.23024	0	0	1.34285	0.714303	0.191161	0.10006	0.0131161	0.0184824	16.3399	0.00567721	0	0	0	0.0516163	0.00117871	0	0		0	0	0	0
5	0.6	0.035	0.05	0.21	0.105	Te	Mo	380	4.01535	4.01535	104.399	20.0767	1.56599	3.97829	0.0548794	0.00324509	0.497876	0.230529	0	0	0.941319	0.447632	0.19432	0.0610578	0.00713442	0.0126416	17.0708	0.00607312	0	0	0	0.151212	0	0	0		0	0	0	0
5	0.6	0.035	0.05	0.28	0.035	Te	Nb	380	4.01535	4.01535	104.399	20.0767	1.56599	3.98453	0.0350371	0.0026929	0.50663	0.230647	0	0	0.891678	0.45262	0.102815	0.0167347	0	0.00740168	17.359	0.00648802	0	0	0	0.306056	0	0	0		0	0	0	0
5	0.6	0.035	0.05	0.21	0.105	Te	Nb	370	4.01535	4.01535	104.399	20.0767	1.56599	3.57597	0.00508007	0	0.0796044	0.231717	0	0	1.19771	1.57556	0.105769	0.0317775	0.00576555	0.0128312	13.6892	0.00517526	0	0	0	0.0144141	0	0	0		0	0	0	0
5	0.6	0.05	0.05	0.25	0.05	Te	Sb	400	4.01535	4.01535	104.399	20.0767	1.56599	3.9681	0.00442275	0	0.039786	0.2338	0	0	1.62279	1.75477	0.0475169	0.0312124	0.00498558	0.0107316	14.9458	0.00538901	0	0	0	0.00540164	0	0	0		0	0	0	0
5	0.6	0.125	0.05	0.175	0.05	Te	Ta	360	4.01535	4.01535	104.399	20.0767	1.56599	4.03696	0.0193884	0	0.206032	0.233961	0	0	1.23553	1.19257	0.18758	0.0636795	0.0108426	0.0183374	15.9903	0.005743	0	0	0	0.049493	0.00132052	0	0		0	0	0	0
5	0.6	0.125	0.05	0.175	0.05	Te	Sb	360	4.01535	4.01535	104.399	20.0767	1.56599	4.05714	0.00660894	0	0.0446871	0.234777	0	0	1.35456	1.70371	0.215163	0.0546481	0.010256	0.0202725	15.4706	0.00579301	0	0	0	0.00348409	0.00167138	0	0		0	0	0	0
5	0.6	0.105	0.05	0.21	0.035	Te	Mo	390	4.01535	4.01535	104.399	20.0767	1.56599	3.9602	0.041623	0.00366518	0.462177	0.234954	0	0	1.1081	0.504536	0.167516	0.0605592	0.00744555	0.0152793	16.8855	0.00578475	0	0	0	0.115092	0.00126089	0	0		0	0	0	0
5	0.6	0.05	0.05	0.25	0.05	Te	Sb	400	4.01535	4.01535	104.399	20.0767	1.56599	3.90135	0.00636753	0	0.131126	0.237442	0	0	1.15604	1.84192	0.026842	0.0167335	0	0.00492699	14.9988	0.00550717	0	0	0	0.077583	0	0	0		0	0	0	0
5	0.6	0.105	0.05	0.21	0.035	Te	Nb	390	4.01535	4.01535	104.399	20.0767	1.56599	3.96245	0.00502128	0	0.0554543	0.238944	0	0	1.43839	1.80729	0.0868274	0.0439939	0.00785061	0.0173027	14.9323	0.00542296	0	0	0	0.00842611	0.00139129	0	0		0	0	0	0
5	0.6	0.035	0.05	0.14	0.175	Te	Mo	380	4.01535	4.01535	104.399	20.0767	1.56599	3.99015	0.0459844	0	0.32336	0.241599	0	0	1.1702	0.579153	0.263164	0.0881669	0.0109391	0.018174	16.8516	0.00595601	0	0	0	0.0899627	0.00107729	0	0		0	0	0	0
5	0.6	0.05	0.05	0.25	0.05	Te	Sb	360	4.01535	4.01535	104.399	20.0767	1.56599	4.02128	0.0066989	0	0.0845013	0.243174	0	0	0.922676	2.18304	0.107703	0.0130631	0	0.00710422	15.1733	0.00585008	0	0	0	0.0733005	0	0	0		0	0	0	0
5	0.6	0.0875	0.05	0.175	0.0875	Te	Ta	360	4.01535	4.01535	104.399	20.0767	1.56599	4.03014	0.0158862	0	0.183346	0.243859	0	0	1.27075	1.35953	0.150863	0.0549614	0.010337	0.0162189	15.8672	0.00577273	0	0	0	0.052286	0.00127604	0	0		0	0	0	0
5	0.6	0.105	0.05	0.21	0.035	Te	Nb	360	4.01535	4.01535	104.399	20.0767	1.56599	3.89881	0.032653	0	0.306857	0.243965	0	0	1.00424	0.883289	0.190564	0.0398023	0.00588841	0.0142039	16.1382	0.00600991	0	0	0	0.161034	0.00126107	0	0		0	0	0	0
5	0.6	0.05	0.05	0.25	0.05	Te	Sb	400	4.01535	4.01535	104.399	20.0767	1.56599	3.98447	0.00797701	0	0.157906	0.248584	0	0	1.1448	1.78979	0.0267982	0.0171118	0	0.0045736	15.3401	0.00567986	0	0	0	0.098592	0	0	0		0	0	0	0
5	0.6	0.105	0.05	0.14	0.105	Te	Mo	400	4.01535	4.01535	104.399	20.0767	1.56599	3.97272	0.0193031	0	0.211489	0.252663	0	0	1.53179	0.877578	0.134074	0.109194	0.0155017	0.0200659	16.1855	0.00556073	0	0	0	0.0186584	0.00110845	0	0		0	0	0	0
5	0.6	0.035	0.05	0.28	0.035	Te	Mo	400	4.01535	4.01535	104.399	20.0767	1.56599	3.96553	0.0110109	0	0.347426	0.252934	0	0	0.780778	0.408624	0.0375338	0.018139	0	0.00607795	17.6914	0.00758075	0	0	0	0.573443	0	0	0		0	0	0	0
5	0.6	0.05	0.05	0.275	0.025	Te	Sb	370	4.01535	4.01535	104.399	20.0767	1.56599	3.94473	0.0188536	0	0.371353	0.253853	0	0	0.680828	0.635346	0.0678797	0.00825948	0	0.00386784	17.3359	0.00723574	0	0	0	0.469668	0	0	0		0	0	0	0
5	0.6	0.05	0.05	0.2	0.1	Te	Sb	350	4.01535	4.01535	104.399	20.0767	1.56599	3.9494	0.031155	0	0.391432	0.255503	0	0	1.15009	0.693106	0.173972	0.0280658	0.00364153	0.00907288	16.4405	0.00617893	0	0	0	0.132755	0	0	0		0	0	0	0
5	0.6	0.035	0.05	0.21	0.105	Te	Nb	350	4.01535	4.01535	104.399	20.0767	1.56599	3.80955	0.0196404	0	0.34744	0.260743	0	0	0.909519	0.723572	0.1624	0.023698	0.00341516	0.00987555	16.0655	0.00687022	0	0	0	0.225982	0	0	0		0	0	0	0
5	0.6	0.05	0.05	0.25	0.05	Te	Sb	370	4.01535	4.01535	104.399	20.0767	1.56599	3.90105	0.015884	0	0.380375	0.27505	0	0	0.693091	0.688678	0.0537813	0.00901303	0	0.00381864	16.9946	0.00714701	0	0	0	0.415942	0	0	0		0	0	0	0
5	0.6	0.105	0.05	0.21	0.035	Te	Nb	370	4.01535	4.01535	104.399	20.0767	1.56599	3.92956	0.0166783	0	0.209762	0.277152	0	0	1.17273	1.19077	0.169773	0.0444207	0.00670006	0.0165872	15.6558	0.00560647	0	0	0	0.0685778	0.00126729	0	0		0	0	0	0
[truncated: 22 more rows]
